# Supplementary material for: Multivariate extremes in lakes
Source: Nat Commun. 2024 May 29;15:4559. doi: 10.1038/s41467-024-49012-7 (PMC11137041; doi:10.1038/s41467-024-49012-7)
Supplement: Supplementary file 4 — Supplementary Data 1 [file 41467_2024_49012_MOESM4_ESM.csv]

Hylak_id	Longitude	Latitude	Country	Continent	Change in Bloom Occurrence	Change in Low Water Extent	Change in Heatwaves
10	31.0329	59.9528	Russia	Europe	-0.313	11.93866375	10.09277895
10035	-57.0948	-2.7319	Brazil	South America	-0.049	-6.900328587	10.70564737
10042	-57.5463	-2.883	Brazil	South America	-0.023	-10.42351177	12.25091053
10055	-59.6952	-3.1453	Brazil	South America	0.016	6.161007667	6.425010526
10060	-42.1688	-3.2646	Brazil	South America	-0.031	12.14859474	11.53686316
10076	-42.2153	-3.4619	Brazil	South America	0.078	15.80868949	11.67558421
100840	-100.7065	49.6641	Canada	North America	0	-12.94267963	0.681621053
10093	-61.1604	-3.7053	Brazil	South America	0.02	-8.871851041	8.003157895
10103	-59.1438	-3.8531	Brazil	South America	-0.002	1.067907996	9.033410526
10118	-80.1944	-4.6782	Peru	South America	0.411	-14.77729135	1.98
10119	-80.5187	-4.681	Peru	South America	0.047	-14.18400876	-0.419715789
10127	-36.612	-5.1413	Brazil	South America	-0.005	-1.743337076	3.022978947
10131	-60.67	-5.2728	Brazil	South America	-0.093	19.69696974	8.403631579
10152	-62.8831	-7.5195	Brazil	South America	0.064	7.931727273	4.852710526
10161	-35.7772	-9.652	Brazil	South America	0.019	25.99488864	-4.679815789
10162	-35.8756	-9.7377	Brazil	South America	0.209	-12.5958379	-3.423147368
10174	-49.652	-11.8778	Brazil	South America	-0.152	27.92990142	12.06514737
10176	-53.4314	-12.0859	Brazil	South America	0.173	7.420591457	11.68257368
101850	-111.9705	49.2152	Canada	North America	0.05	-8.397225082	2.838668421
10190	-65.8442	-12.8152	Bolivia	South America	-0.234	34.11829135	1.987547368
10202	-63.524	-13.3284	Bolivia	South America	-0.11	-10.2135816	1.795505263
10208	-66.8885	-13.7221	Bolivia	South America	-0.069	-0.06389184	1.675084211
10209	-63.5407	-13.8055	Bolivia	South America	0.05	19.52354874	1.855347368
10217	-66.8391	-13.9863	Bolivia	South America	-0.238	-17.08652793	1.688863158
1021894	-94.8223	46.8515	United States of America	North America	-0.01	7.56663034	0.1682
10219	-63.887	-14.0218	Bolivia	South America	-0.073	-2.646951807	1.4546
1022	88.0312	70.0554	Russia	Europe	-0.293	3.203723987	-1.273310526
10225	-66.8646	-14.1221	Bolivia	South America	-0.242	-10.02190581	1.967168421
102320	-105.4361	49.0327	Canada	North America	0.054	-14.71339923	4.451342105
102328	-104.4712	49.0313	Canada	North America	0.109	-6.89120126	-0.556626316
102369	-104.5177	49.0179	Canada	North America	0.073	2.537422399	-0.539305263
10239	-65.582	-14.7582	Bolivia	South America	-0.116	8.780577218	2.802552632
102658	-102.6468	48.8679	United States of America	North America	-0.102	-14.09273467	0.314878947
10267	-48.2307	-15.7772	Brazil	South America	0.297	34.16392842	12.07426316
102820	-100.1898	48.7781	United States of America	North America	0.038	-13.39905093	1.294178947
10295	-57.4794	-17.2106	Brazil	South America	-0.053	-19.60569551	1.234515789
103066	-104.1475	48.6484	United States of America	North America	0.15	-14.16575411	0.323552632
10307	-48.5299	-17.9884	Brazil	South America	0.102	-25.02738226	4.485357895
10311	-49.4853	-18.5034	Brazil	South America	0.088	-19.60569551	4.211184211
10320	-40.0979	-19.3603	Brazil	South America	-0.034	8.817086528	5.396147368
103226	-102.4308	48.5609	United States of America	North America	0.021	-12.61409228	0.875768421
103233	-102.6521	48.5561	United States of America	North America	0.069	-12.57758324	1.272573684
103236	-99.7632	48.5548	United States of America	North America	0.086	-14.12924425	-0.949
10326	-44.7564	-20.2397	Brazil	South America	0.101	31.10624315	5.561026316
10329	-44.6151	-21.3277	Brazil	South America	0.1	16.82183297	7.228789474
10333	-41.4871	-21.7648	Brazil	South America	-0.08	9.994523549	-0.8112
10345	-42.2654	-22.5989	Brazil	South America	0.078	-19.44140197	2.875594737
1034540	-120.0173	45.7962	United States of America	North America	-0.028	30.00182548	3.807289474
10350	-42.577	-22.9267	Brazil	South America	-0.127	-21.06608269	-0.740884211
10351	-50.2469	-22.9396	Brazil	South America	0.163	-26.3052207	5.628284211
10352	-50.5171	-22.9437	Brazil	South America	0.19	-25.15516703	4.823347368
10353	-42.8245	-22.9481	Brazil	South America	0.2	22.45345016	0.369552632
103653	-99.8063	48.3354	United States of America	North America	0.321	-13.54508954	0.142431579
10367	-64.4778	-25.2312	Argentina	South America	0.27	-20.57320099	2.572863158
10375	-52.1148	-25.7941	Brazil	South America	0.101	-25.10040088	6.086684211
10378	-57.501	-25.9763	Paraguay	South America	-0.044	-20.64622125	-0.767173684
10380	-51.6671	-26.0092	Brazil	South America	0.017	10.13143483	6.519621053
10381	-57.4435	-26.2336	Paraguay	South America	-0.052	-0.018254655	0.155542105
10386	-52.3815	-27.2787	Brazil	South America	0.146	-25.66630066	5.373384211
10405	-62.13	-28.1063	Argentina	South America	-0.019	6.71778012	1.276789474
10406	-56.8342	-28.1269	Argentina	South America	-0.045	-19.56918675	0.763863158
104077	-100.2246	48.17	United States of America	North America	0.087	-14.09273467	0.720278947
10408	-62.2946	-28.1432	Argentina	South America	-0.092	12.44067169	1.066736842
10409	-62.3496	-28.1599	Argentina	South America	-0.038	10.204454	0.557863158
104122	-100.098	48.148	United States of America	North America	-0.017	-14.25702793	0.8801
10414	-57.2043	-28.5253	Argentina	South America	-0.123	-20.33588992	0.681094737
10417	-48.8577	-28.605	Brazil	South America	-0.054	-24.93610789	1.726126316
104331	-99.9734	48.0591	United States of America	North America	-0.03	-14.84118291	1.207747368
104350	-100.0987	48.0525	United States of America	North America	0.15	-14.45783133	0.0777
10436	-50.1323	-29.8114	Brazil	South America	-0.006	14.83205559	3.523031579
104360	-100.309	48.0499	United States of America	North America	0.009	-14.47608571	0.332015789
104433	-100.0779	48.015	United States of America	North America	0.031	-14.89594743	0.664378947
10457	-71.0313	-30.7068	Chile	South America	-0.021	37.45892662	5.677489474
104764	-100.3714	47.8546	United States of America	North America	0.221	-15.2245345	0.772178947
10484	-68.7236	-33.2995	Argentina	South America	0.162	17.44249726	-0.103805263
10493	-54.2562	-33.9239	Uruguay	South America	-0.159	3.413654436	1.414826316
104933	-97.9634	47.7698	United States of America	North America	0.146	-10.40525739	0.103568421
104943	-112.1065	47.7668	United States of America	North America	-0.019	5.211756024	-0.690194737
10496	-71.5844	-34.0439	Chile	South America	0.081	17.97188746	-7.599873684
10497	-71.1758	-34.0957	Chile	South America	0.359	-20.53669222	-2.556836842
105034	-112.0646	47.7107	United States of America	North America	0.049	3.632712486	1.018315789
105057	-98.7136	47.6911	United States of America	North America	0.048	-14.7864184	0.914410526
105074	-98.5264	47.6805	United States of America	North America	0.039	-13.23475685	0.181173684
105134	-98.6683	47.6468	United States of America	North America	0.221	-14.03796988	0.862757895
10515	-68.6802	-35.0278	Argentina	South America	0.019	17.20518401	-0.983578947
105183	-101.0078	47.6163	United States of America	North America	0.159	-15.18802492	1.307121053
10521	-58.059	-35.5918	Argentina	South America	-0.025	-2.86600931	2.101889474
10524	-71.3435	-35.6741	Chile	South America	-0.085	6.316174151	-0.032921053
105340	-92.9661	47.5259	United States of America	North America	0.001	-11.26323521	-0.047657895
105343	-100.8469	47.5233	United States of America	North America	-0.084	-14.58561501	1.315847368
10551	-65.9445	-38.0523	Argentina	South America	-0.291	27.87513691	-0.442689474
10555	-61.7589	-38.4258	Argentina	South America	-0.095	9.729828587	1.298663158
1056	33.1896	67.0802	Russia	Europe	-0.077	-7.155895947	16.087
10566	-61.3406	-38.9344	Argentina	South America	-0.134	33.19642207	-0.580273684
105666	-102.6488	47.3483	United States of America	North America	-0.044	-14.74990827	0.345126316
10571	-68.5897	-39.1063	Argentina	South America	-0.086	-20.33588992	0.034063158
105828	-94.168	47.2678	United States of America	North America	-0.039	-2.628696605	0.237289474
106315	-97.9616	47.0217	United States of America	North America	0.026	-11.86564403	0.940478947
106722	-99.76	46.8116	United States of America	North America	0.083	-5.458196331	0.759289474
106762	-99.8595	46.7814	United States of America	North America	0.018	-12.66885706	0.8455
106772	-99.654	46.7753	United States of America	North America	0.057	-11.08068647	1.414968421
106783	-99.8719	46.7694	United States of America	North America	0.265	-11.24497974	0.435736842
1069759	-78.0993	24.8633	The Bahamas	North America	0.392	1.323475356	5.847410526
107133	-100.0229	46.5438	United States of America	North America	0.125	-11.20847043	0.103436842
107286	-110.2694	46.4508	United States of America	North America	0.057	-3.413654436	4.932842105
107411	-99.6095	46.3806	United States of America	North America	0.112	-11.84738938	1.018094737
107420	-99.4865	46.378	United States of America	North America	0.039	-11.70135104	0.241505263
1079960	-66.3839	-1.6584	Brazil	South America	-0.011	5.449069003	5.941510526
108025	-96.9323	46.051	United States of America	North America	0.002	-11.26323521	1.022342105
108109	-97.3615	46.0089	United States of America	North America	-0.039	-10.43263965	0.763652632
108146	-103.2486	45.9813	United States of America	North America	0.011	-0.264694962	0.103568421
108338	-119.1717	45.8604	United States of America	North America	0.254	-8.077765608	1.106531579
1083856	-58.9349	-3.3654	Brazil	South America	-0.075	-14.22964677	5.020168421
108503	-96.8729	45.7563	United States of America	North America	-0.071	-11.66484118	0.987863158
108704	-118.7927	45.6053	United States of America	North America	0.027	-14.95071194	4.450031579
108757	-96.4512	45.5608	United States of America	North America	-0.037	-13.38079628	1.717036842
108828	-95.673	45.5065	United States of America	North America	-0.01	-7.028112267	1.117421053
1089	26.824	64.5396	Finland	Europe	-0.472	2.272727273	12.53432632
108911	-96.7743	45.4382	United States of America	North America	-0.051	-14.31179244	1.893878947
108989	-95.571	45.3961	United States of America	North America	-0.08	-12.72362185	1.850721053
109017	-96.1411	45.3756	United States of America	North America	0.039	-12.30376068	0.970657895
109061	-97.322	45.3442	United States of America	North America	0.001	-11.53705778	0.578031579
109171	-86.9865	45.2689	United States of America	North America	0.216	7.959109255	-1.924110526
109208	-96.2914	45.2392	United States of America	North America	0.016	8.789704272	2.346784211
109216	-98.7508	45.2364	United States of America	North America	0.146	-2.318364458	2.187305263
109362	-106.7698	45.1306	United States of America	North America	-0.035	-19.13107065	4.341178947
109443	-94.9426	45.0699	United States of America	North America	-0.014	-7.91347207	0.612678947
109690	-99.7593	44.8835	United States of America	North America	0.046	-11.9751736	1.5144
109781	-98.6645	44.8052	United States of America	North America	0.109	0	2.390010526
110021	-78.9257	44.6263	Canada	North America	-0.009	-2.64695126	1.6753
110045	-97.0594	44.6035	United States of America	North America	0.062	-3.048557777	0.616989474
110062	-97.19	44.5901	United States of America	North America	0.018	-8.378970427	1.596263158
110217	-76.8469	44.442	Canada	North America	0.007	6.927710843	-0.310505263
1103291	-56.2479	-29.2517	Brazil	South America	0.021	4.837532037	1.233963158
1104	14.4669	63.3044	Sweden	Europe	-0.16	13.52683461	9.499263158
110434	-95.8717	44.2484	United States of America	North America	-0.034	-5.768529025	0.668726316
1105	23.6224	63.2632	Finland	Europe	-1.754	-0.21905805	10.22884211
110505	-95.7533	44.1547	United States of America	North America	-0.009	-16.04600219	1.233847368
1106	27.2197	63.2314	Finland	Europe	-3.797	-3.587075575	9.779326316
1106948	-54.1229	-32.0569	Uruguay	South America	-0.032	3.577948521	1.988578947
110843	-93.8031	43.6741	United States of America	North America	0.091	-11.29974425	1.842194737
110876	-95.6118	43.6211	United States of America	North America	0.023	8.698430066	2.916305263
1109	25.2558	62.9786	Finland	Europe	-0.203	9.684191292	10.49201053
110906	-84.2118	43.5805	United States of America	North America	0.377	-18.14530942	2.809
110919	-95.4204	43.5577	United States of America	North America	-0.004	6.480467415	2.920652632
110932	-94.5657	43.5363	United States of America	North America	-0.017	-11.70135104	1.794673684
1110	26.6855	62.9776	Finland	Europe	-0.71	-4.107338445	-0.848894737
111046	-108.7604	43.1955	United States of America	North America	0.009	-9.218692497	2.982489474
1111	29.4823	62.8252	Finland	Europe	-0.26	-5.841547645	12.84967895
111113	-106.699	43.0156	United States of America	North America	0.052	0	2.559410526
111147	-101.99	42.918	United States of America	North America	0.059	2.391383899	4.234663158
111252	-88.482	42.5998	United States of America	North America	0.045	-7.657904162	1.856368421
111258	-100.6039	42.5795	United States of America	North America	0.051	0	4.200189474
111273	-100.6104	42.5532	United States of America	North America	-0.078	9.036144578	4.536705263
1113	30.1773	62.8037	Finland	Europe	-0.161	4.828404526	16.02984211
111308	-94.6452	42.4668	United States of America	North America	0.066	-16.61190252	1.445352632
111326	-101.5629	42.4247	United States of America	North America	-0.039	-2.573932092	4.661284211
111339	-99.2047	42.3927	United States of America	North America	0.02	0	3.041031579
111368	-102.4646	42.3259	United States of America	North America	-0.018	-6.553486309	4.413642105
111375	-104.7662	42.2899	United States of America	North America	-0.023	8.13253012	5.944347368
1114	26.549	62.7579	Finland	Europe	-0.228	4.947060926	13.29527895
111401	-109.3723	42.2389	United States of America	North America	-0.052	-2.692588719	3.271236842
111553	-103.4938	41.9195	United States of America	North America	0.171	2.993793346	6.716226316
111573	-106.2188	41.8764	United States of America	North America	0.114	-11.50054765	3.127557895
1116	29.2448	62.653	Finland	Europe	-0.068	2.15407092	11.45892105
111629	-102.399	41.7281	United States of America	North America	-0.054	5.394304491	2.779589474
111635	-104.1936	41.7146	United States of America	North America	-0.017	1.506024096	5.762531579
111685	-109.8135	41.6087	United States of America	North America	-0.19	16.18291347	5.767452632
1117	26.357	62.6157	Finland	Europe	-0.213	4.454180175	12.75183158
111887	-100.7806	41.0502	United States of America	North America	0.044	4.965315444	6.524668421
111913	-96.854	40.9706	United States of America	North America	0.086	0	2.507789474
111956	-96.866	40.8406	United States of America	North America	0.073	9.574662295	2.941442105
112	92.2932	55.934	Russia	Europe	0.046	-15.84519852	2.037378947
112006	-105.0878	40.708	United States of America	North America	0.092	-5.038335159	9.704847368
112015	-99.8437	40.6774	United States of America	North America	0.036	10.40525739	4.339305263
112026	-104.9716	40.6513	United States of America	North America	-0.089	0	10.73345789
112054	-104.8931	40.5277	United States of America	North America	-0.132	-0.100401424	6.849415789
112082	-101.5198	40.4228	United States of America	North America	0.052	23.60350493	5.714078947
11214	18.2843	69.219	Norway	Europe	0.237	4.755384995	6.115710526
112140	-105.0461	40.1747	United States of America	North America	0.028	-8.853596386	9.092494737
112156	-105.2121	40.0815	United States of America	North America	0.057	-6.836437021	9.075378947
112184	-105.2104	39.9479	United States of America	North America	-0.049	-2.208835433	10.34628421
112196	-98.029	39.8868	United States of America	North America	0.038	1.077035323	5.253105263
112223	-92.5174	39.7535	United States of America	North America	-0.004	-0.967506298	7.624452632
112241	-104.8599	39.6467	United States of America	North America	0.03	4.253377054	5.947815789
112406	-94.4657	38.922	United States of America	North America	0.031	-14.06535186	7.450421053
112461	-75.0632	38.4604	United States of America	North America	-0.033	-20.19897755	6.217642105
112488	-93.9189	38.3063	United States of America	North America	-0.005	-1.47864184	3.401152632
1125	29.8997	62.0212	Finland	Europe	-0.043	-5.074845016	13.60978421
11252	19.1604	69.092	Norway	Europe	0.201	1.971522453	8.369363158
112520	-104.6521	38.1688	United States of America	North America	0.038	-11.9843012	3.554778947
112584	-121.5734	37.8627	United States of America	North America	0.062	-0.73932092	-1.037694737
112611	-105.7347	37.6692	United States of America	North America	-0.264	21.46768894	0.960642105
112619	-120.6008	37.6235	United States of America	North America	-0.012	22.04271632	-0.3332
112667	-120.438	37.3738	United States of America	North America	-0.025	13.58159912	0.419694737
11269	19.5192	69.0204	Norway	Europe	0.116	1.87112103	9.957010526
112726	-121.0479	37.0938	United States of America	North America	0.009	-21.43118018	-0.371147368
112768	-108.4853	36.6978	United States of America	North America	0.312	-17.1686747	8.223294737
112789	-104.6521	36.4146	United States of America	North America	-0.183	18.34611172	5.477205263
1128	26.9495	61.9163	Finland	Europe	-0.224	6.635633434	10.92666316
112817	-96.181	36.1823	United States of America	North America	0.138	21.12084666	5.157784211
112822	-97.1772	36.1654	United States of America	North America	0.077	2.008032037	7.437363158
11286	32.4885	68.9446	Russia	Europe	-0.067	2.884264513	13.58081579
112869	-89.7002	35.7801	United States of America	North America	-0.119	-5.239138554	3.239926316
112872	-105.1357	35.7563	United States of America	North America	-0.036	23.79518072	6.345268421
112888	-105.2288	35.6655	United States of America	North America	-0.05	20.01642935	9.180963158
112894	-97.3646	35.6437	United States of America	North America	0.037	-19.35012705	7.173178947
112901	-106.3175	35.6198	United States of America	North America	-0.058	6.115370756	5.472205263
112906	-97.6088	35.5798	United States of America	North America	0.085	14.62212486	7.3914
112907	-96.1062	35.5727	United States of America	North America	0.144	-5.248265882	8.015431579
113	83.001	54.8428	Russia	Europe	3.04	10.15881709	0.714936842
113018	-79.879	34.9835	United States of America	North America	0.129	-6.270536692	7.569289474
113023	-93.1617	34.9528	United States of America	North America	0.054	0.52026287	5.534873684
113069	-98.5033	34.7373	United States of America	North America	0.171	6.380065717	7.213810526
113091	-91.494	34.652	United States of America	North America	0.039	3.148959474	4.612384211
113110	-104.3879	34.6082	United States of America	North America	0.118	15.06024096	2.3594
113148	-90.549	34.4073	United States of America	North America	0.042	-6.133625411	7.334094737
113177	-88.4266	34.2605	United States of America	North America	0.04	4.06170126	4.882394737
1132	26.5521	61.7215	Finland	Europe	-0.029	6.43483023	6.748789474
113208	-88.4225	34.0658	United States of America	North America	-0.026	-8.068638007	5.473663158
113214	-88.488	34.0122	United States of America	North America	-0.066	-7.667031763	5.534931579
113240	-97.6549	33.8802	United States of America	North America	0.012	31.81818182	5.966331579
113249	-98.5371	33.8421	United States of America	North America	-0.004	33.78970427	3.006721053
113258	-111.6298	33.8172	United States of America	North America	0.072	-13.46294277	5.787626316
1133	26.6896	61.6737	Finland	Europe	-0.046	6.72690764	7.402326316
113367	-95.1628	33.3871	United States of America	North America	-0.084	38.14348302	5.934926316
113429	-116.7597	33.2399	United States of America	North America	0.02	-13.59985487	0.843057895
113478	-98.6188	33.1354	United States of America	North America	0.034	18.61993428	4.560521053
1135	23.6907	61.5114	Finland	Europe	-0.195	1.579043264	8.339668421
113529	-96.9703	32.9395	United States of America	North America	-0.02	35.40525739	5.053278947
113549	-91.9199	32.8533	United States of America	North America	-0.146	37.23986857	3.409594737
113558	-96.7253	32.8163	United States of America	North America	0.001	-4.052573932	3.190215789
113564	-97.6771	32.7732	United States of America	North America	0.009	17.29645865	3.388768421
113569	-96.9437	32.7305	United States of America	North America	0.041	-12.12121166	2.599031579
113585	-98.2719	32.6467	United States of America	North America	0.029	18.51953267	1.247926316
113613	-104.3787	32.5497	United States of America	North America	0.15	-19.02154162	3.249684211
113642	-98.6779	32.3635	United States of America	North America	0.073	13.74589266	2.963710526
113657	-97.4272	32.2856	United States of America	North America	0.205	16.92223439	3.323747368
113697	-98.4781	31.9739	United States of America	North America	0.016	16.6301569	1.554068421
1137	23.527	61.4603	Finland	Europe	0.062	-3.340635268	7.048142105
113705	-94.9787	31.933	United States of America	North America	-0.019	1.652062979	4.437478947
113709	-97.2073	31.8996	United States of America	North America	0.045	-0.100401698	1.401768421
113788	-96.4622	31.2033	United States of America	North America	0.099	-23.6947782	3.108821053
113792	-91.5188	31.1693	United States of America	North America	-0.006	-18.02665115	3.280010526
113799	-99.387	31.1388	United States of America	North America	0.035	36.5279299	1.165431579
1138	26.6965	61.4303	Finland	Europe	-0.021	1.022270811	9.242626316
113804	-93.3898	31.0951	United States of America	North America	-0.082	-10.7703546	4.826631579
113815	-103.7123	30.9607	United States of America	North America	0.005	-13.34428614	6.569247368
113816	-110.2073	30.9476	Mexico	North America	-0.001	-18.03578039	4.2322
113838	-93.0905	30.7355	United States of America	North America	-0.046	14.45783133	3.566694737
113843	-96.474	30.704	United States of America	North America	-0.257	-6.124497809	1.357315789
113846	-87.9229	30.6952	United States of America	North America	-0.002	-20.26286966	3.644836842
1139	24.1445	61.4201	Finland	Europe	-1.149	2.427893209	11.01252632
113951	-91.9888	29.9703	United States of America	North America	0.038	-17.21431161	1.774794737
113952	-89.9844	29.9702	United States of America	North America	-0.007	6.516976999	2.864957895
113982	-91.3761	29.8898	United States of America	North America	-0.043	-4.86491402	3.232115789
113990	-94.7188	29.8646	United States of America	North America	-0.06	-9.191310515	0.054568421
1140	23.7522	61.3281	Finland	Europe	1.53	-9.976268894	8.649984211
114025	-91.295	29.7968	United States of America	North America	-0.037	-15.18802519	2.802273684
114043	-91.1112	29.7647	United States of America	North America	0.008	-24.80832421	3.883178947
114066	-93.9885	29.71	United States of America	North America	-0.063	-19.28623494	0.453626316
1141	24.0365	61.2779	Finland	Europe	0.422	-6.991602957	7.522989474
114110	-96.3505	29.5688	United States of America	North America	0.145	-4.079956188	0.158463158
114114	-95.0319	29.5524	United States of America	North America	0.069	6.078860898	1.160452632
114115	-94.6922	29.5489	United States of America	North America	-0.041	-21.5041977	0.149321053
114134	-95.6585	29.4789	United States of America	North America	0.197	-15.56224918	4.893515789
114247	-95.5475	29.2369	United States of America	North America	-0.066	-13.38079545	2.013973684
114260	-100.9506	29.2129	Mexico	North America	-0.025	-15.6626506	-1.271552632
114294	-95.5311	29.0578	United States of America	North America	-0.071	-2.765607886	2.765978947
114296	-100.953	29.0271	Mexico	North America	0.252	-17.06827273	-1.306363158
114323	-100.8323	28.8151	Mexico	North America	0.079	-19.67871577	0.689921053
11434	33.2308	68.3275	Russia	Europe	0.834	1.843738773	9.646215789
1144	25.5183	61.1754	Finland	Europe	7.123	-5.230010953	11.53309474
114450	-114.1763	27.9936	Mexico	North America	-0.045	25.72106607	1.604021053
114532	-100.3763	27.4286	Mexico	North America	0.4	-3.906535049	0.046857895
114538	-110.4382	27.297	Mexico	North America	-0.007	-19.56918675	1.788715789
114566	-97.8912	26.5313	United States of America	North America	-0.154	26.58817087	0.213547368
114580	-97.9356	26.4145	United States of America	North America	0.208	25	0.245721053
1146	22.1566	61.0478	Finland	Europe	6.15	-12.98831709	5.704478947
114610	-97.5561	25.9646	United States of America	North America	0.114	-5.257393209	1.049994737
11465	33.3317	68.2149	Russia	Europe	-0.147	-1.788974261	7.187215789
114682	-80.7651	25.2039	United States of America	North America	0.062	-2.619568729	3.706478947
114683	-80.799	25.2029	United States of America	North America	0.059	7.639649507	3.819221053
114686	-80.7257	25.1866	United States of America	North America	-0.007	3.294998631	3.031710526
114691	-80.7438	25.1703	United States of America	North America	0.002	14.37568456	2.736078947
114700	-99.1159	25.0942	Mexico	North America	0.261	-4.490690033	-2.309189474
11474	33.1718	68.1738	Russia	Europe	-0.122	0.547645126	6.617778947
114746	-107.3217	24.6034	Mexico	North America	0.084	3.833515882	8.786215789
114756	-107.2877	24.5537	Mexico	North America	0.033	14.58561528	8.928826316
114766	-77.8218	24.4947	The Bahamas	North America	0.144	-13.39905038	3.132531579
114876	-80.554	23.0169	Cuba	North America	0.05	30.83242059	2.997805263
114919	-83.6655	22.5898	Cuba	North America	0.386	-19.33187295	8.581352632
114940	-98.1813	22.4855	Mexico	North America	-0.038	-19.51442223	2.195031579
114964	-98.1085	22.3825	Mexico	North America	-0.083	-11.64658543	1.898931579
114980	-78.5885	22.309	Cuba	North America	0.001	-5.595107338	2.215752632
114987	-99.036	22.2448	Mexico	North America	0.041	26.47864184	0.565215789
114989	-97.9648	22.2384	Mexico	North America	-0.005	15.79956188	2.059705263
114995	-105.5152	22.2205	Mexico	North America	-0.057	0.885359803	7.579363158
114996	-78.5456	22.2206	Cuba	North America	-0.194	17.93537788	3.404689474
115	127.3069	53.7706	Russia	Europe	0.093	-8.671047645	7.646478947
1150	14.9971	60.7287	Sweden	Europe	-0.183	2.391383625	6.640926316
115103	-79.6018	21.669	Cuba	North America	-0.032	2.199708105	4.118594737
115128	-86.9567	21.5064	Mexico	North America	0.132	-14.61299754	4.190557895
115134	-77.2689	21.4348	Cuba	North America	0.395	-20.26286966	4.568757895
1152	11.2281	60.3989	Norway	Europe	-0.051	-11.91128149	11.7234
115272	-87.5847	20.099	Mexico	North America	0.277	-4.152975082	5.007410526
115276	-87.591	20.0719	Mexico	North America	0.282	21.48594378	4.609810526
115282	-104.3128	20.0331	Mexico	North America	0.072	-23.47572015	5.499226316
11530	33.7119	67.9861	Russia	Europe	-0.039	-1.980650055	13.86151053
115343	-87.4622	19.4637	Mexico	North America	0.019	11.80175246	2.962257895
115423	-92.0604	18.5687	Mexico	North America	0.072	11.92040882	1.416047368
115426	-92.0994	18.5549	Mexico	North America	-0.05	-9.236947974	2.059542105
115447	-87.7662	18.4602	Mexico	North America	-0.007	17.74370208	5.774915789
115464	-70.2807	18.3945	Dominican Republic	North America	0.119	10.551296	5.857057895
115479	-99.4976	18.3523	Mexico	North America	0.132	-14.33004792	8.104005263
115483	-92.6146	18.345	Mexico	North America	-0.052	0.054764513	3.399647368
115489	-88.2491	18.3356	Belize	North America	0.367	-12.21248631	5.575484211
115497	-92.6031	18.3194	Mexico	North America	-0.088	12.3311428	3.399647368
1155	9.9981	59.9648	Norway	Europe	-0.381	-8.807958653	2.185347368
115533	-92.438	18.2115	Mexico	North America	0.022	-5.266520811	2.818405263
115582	-88.4472	18.036	Belize	North America	0.264	-6.489594743	5.399589474
115585	-90.8824	18.032	Mexico	North America	0.022	10.03103327	1.945126316
115677	-77.1682	17.7744	Jamaica	North America	0.117	2.500912924	-0.031242105
115694	-88.5436	17.692	Belize	North America	0.05	8.050383352	2.765731579
115707	-101.4368	17.5325	Mexico	North America	-0.013	13.38992333	7.563142105
115895	-86.0729	12.6067	Nicaragua	North America	0.053	-18.51040526	4.227436842
115898	-85.9229	12.3604	Nicaragua	North America	-0.063	10.72471714	1.520331579
116003	-75.262	10.1913	Colombia	South America	-0.007	33.10514786	7.864531579
116007	-71.0351	10.1817	Venezuela	South America	0.115	25	14.86163684
116137	-75.7674	9.2159	Colombia	South America	0.04	-3.924789978	5.908668421
116184	-74.3921	9.0747	Colombia	South America	-0.016	-24.42497262	8.260836842
116223	-74.0077	8.9944	Colombia	South America	-0.01	-5.211756024	11.43031579
116236	-73.9506	8.9722	Colombia	South America	0.012	-0.109529025	10.77172105
116304	-61.9533	8.849	Venezuela	South America	0.059	15.7539247	4.9446
116307	-73.802	8.8313	Colombia	South America	0.04	-9.994523549	8.835547368
116332	-75.0718	8.7832	Colombia	South America	-0.018	-4.098210843	9.179694737
116366	-75.068	8.7247	Colombia	South America	-0.034	-21.86929628	9.126326316
116399	-73.7967	8.6668	Colombia	South America	-0.044	-13.56334392	8.147515789
116420	-75.1231	8.6062	Colombia	South America	-0.043	3.952172234	11.26934211
116442	-73.7673	8.5345	Colombia	South America	0.087	-8.725812158	9.996042105
116465	-75.8931	8.3983	Colombia	South America	-0.053	-19.02154162	10.31324737
116496	-73.8983	8.2563	Colombia	South America	0.18	-19.25885433	11.00923684
116510	-73.7861	8.1294	Colombia	South America	0.056	-17.08652793	6.243363158
116530	-73.8869	7.9762	Colombia	South America	-0.017	-5.832420591	10.74019474
116645	-73.8709	7.1866	Colombia	South America	-0.068	-12.91529737	6.107657895
11666	34.2021	66.9318	Russia	Europe	-0.744	-6.809054491	12.9747
116673	-69.6172	6.881	Venezuela	South America	0.202	27.57393209	10.68788947
116886	-50.554	1.3678	Brazil	South America	-0.037	29.07995619	8.295326316
117	5.6479	52.6146	Netherlands	Europe	5.228	-11.12632393	4.739652632
117140	-55.8885	-1.778	Brazil	South America	-0.055	-12.33114184	6.824389474
117637	-57.3923	-2.5207	Brazil	South America	-0.031	0.85797782	10.52798947
117764	-57.7651	-2.6971	Brazil	South America	-0.022	-25.41073384	11.40626842
1177768	33.0063	69.2979	Russia	Europe	-3.164	2.2818546	0
117779	-57.2033	-2.7163	Brazil	South America	-0.038	19.41401972	10.98660526
117833	-57.3984	-2.8017	Brazil	South America	-0.023	-20.95655257	11.80356316
117841	-57.4308	-2.8252	Brazil	South America	0.025	-8.086892935	11.61767368
117966	-41.9469	-3.0501	Brazil	South America	0.063	37.04819277	6.994284211
117969	-57.6948	-3.0559	Brazil	South America	-0.031	-3.6966046	11.60288421
117990	-57.7562	-3.0979	Brazil	South America	-0.052	-20.03468401	11.83555263
118029	-40.4479	-3.1817	Brazil	South America	-0.074	0.839722344	9.104373684
118036	-59.0794	-3.2002	Brazil	South America	-0.05	-6.43483023	4.161852632
118122	-58.9964	-3.326	Brazil	South America	-0.064	-5.585980285	7.577310526
118137	-60.3604	-3.3479	Brazil	South America	0.055	-1.241329409	8.843347368
11814	24.7063	65.9364	Finland	Europe	-0.362	8.1234027	10.08024737
118151	-59.0948	-3.3699	Brazil	South America	-0.072	-13.13435487	10.56007368
118196	-58.7511	-3.4518	Brazil	South America	0.011	1.031398412	9.066852632
118261	-58.8132	-3.5793	Brazil	South America	0.014	-4.837532311	8.142831579
118263	-42.601	-3.5901	Brazil	South America	-0.057	-20.77400493	7.415347368
11831	24.5493	65.7965	Finland	Europe	-0.778	-12.75100356	10.20615789
11835	22.1671	65.7496	Sweden	Europe	-6.491	1.496896769	7.028889474
118427	-58.93	-3.8848	Brazil	South America	0.036	8.479371851	4.281778947
118448	-61.6811	-3.9282	Brazil	South America	-0.015	1.250456736	7.787910526
118451	-62.6354	-3.9358	Brazil	South America	-0.013	-13.99233297	5.614084211
11852	26.0212	65.5902	Finland	Europe	-1.543	-6.854691402	9.669068421
118540	-38.3868	-4.2268	Brazil	South America	-0.096	-19.7517333	8.468252632
118612	-62.1346	-4.6109	Brazil	South America	-0.026	-19.86126232	9.248036842
118620	-59.9099	-4.6738	Brazil	South America	0.056	24.653158	9.415089474
118646	-59.9781	-4.8187	Brazil	South America	-0.061	-11.40927382	9.400363158
118652	-62.4429	-4.8395	Brazil	South America	0.087	-10.89813801	8.5451
118677	-60.2135	-4.9549	Brazil	South America	0.01	-8.388098028	8.414268421
118678	-60.1934	-4.9553	Brazil	South America	-0.053	-2.911646769	10.2507
118797	-64.0537	-5.4838	Brazil	South America	0.078	-3.824388554	5.702842105
118808	-80.6789	-5.5331	Peru	South America	0.529	-19.9890471	-4.322915789
118831	-63.9454	-5.6196	Brazil	South America	0.094	-15.00547645	5.255089474
1189101	33.0356	68.7033	Russia	Europe	-0.228	1.889375685	-0.848894737
118953	-61.9713	-6.2212	Brazil	South America	0.082	7.69441402	8.378010526
118960	-62.216	-6.2535	Brazil	South America	0.105	6.790799562	7.631068421
118977	-62.1544	-6.3466	Brazil	South America	-0.06	-2.12668839	7.631068421
118984	-38.9576	-6.4014	Brazil	South America	0.02	33.22380435	1.517936842
119028	-79.4444	-6.651	Peru	South America	0.333	-13.14348302	1.116115789
119120	-43.0906	-7.6612	Brazil	South America	-0.108	29.7645126	5.237384211
119143	-74.9529	-7.8869	Peru	South America	-0.079	-22.70901807	5.046105263
119167	-63.0354	-8.1256	Brazil	South America	-0.08	3.933917306	3.941210526
119180	-62.7758	-8.1925	Brazil	South America	-0.024	-2.017159365	2.872805263
119189	-62.7287	-8.3119	Brazil	South America	-0.081	-13.17086528	3.403352632
119227	-74.3281	-9.1073	Peru	South America	-0.08	16.23767798	3.633736842
119273	-49.8934	-10.2414	Brazil	South America	-0.034	4.645855969	9.317894737
119276	-49.7818	-10.3104	Brazil	South America	0.377	20.60971166	9.502184211
119370	-66.829	-11.1832	Bolivia	South America	-0.082	19.60569551	1.9563
119387	-50.7521	-11.3266	Brazil	South America	0.049	2.73822563	10.60253158
119440	-49.7313	-11.6733	Brazil	South America	-0.084	27.05366922	11.46976316
119462	-49.6104	-11.8029	Brazil	South America	-0.002	-19.38663746	11.8001
119524	-65.1017	-12.3522	Bolivia	South America	-0.039	-1.204819277	1.200636842
119562	-65.534	-12.6128	Bolivia	South America	-0.132	9.857612267	2.129373684
119589	-65.8453	-12.7617	Bolivia	South America	-0.108	28.12157722	2.126957895
119591	-66.0061	-12.77	Bolivia	South America	-0.087	-23.17451533	1.740142105
1196	64.9711	52.9209	Kazakhstan	Asia	-1.539	20.61883899	1.760247368
119601	-50.3683	-12.8523	Brazil	South America	0.127	-19.95253834	12.47554737
119602	-65.9228	-12.8559	Bolivia	South America	-0.033	5.010952903	1.631926316
119627	-50.6585	-13.0117	Brazil	South America	0.02	-5.001825575	12.49897368
119636	-64.0588	-13.0465	Bolivia	South America	-0.154	26.20481928	2.850952632
119687	-64.4771	-13.2629	Bolivia	South America	-0.075	11.32712651	2.274178947
119707	-64.1715	-13.3812	Bolivia	South America	-0.044	30.23001095	1.115268421
119709	-66.2315	-13.3857	Bolivia	South America	-0.063	17.65242798	1.668226316
119732	-64.1925	-13.4637	Bolivia	South America	0.02	-19.41401972	2.477510526
1197634	16.7203	68.2379	Norway	Europe	0.408	-2.546549836	5.766526316
119791	-66.4282	-13.7531	Bolivia	South America	-0.076	27.88426424	2.673852632
119794	-66.6911	-13.7575	Bolivia	South America	-0.347	-7.329317087	1.966389474
1198	91.3672	52.8258	Russia	Europe	-0.056	-10.64256982	1.824921053
119816	-66.4969	-13.8408	Bolivia	South America	-0.116	-25.79408543	0.945042105
11982	39.8467	64.4678	Russia	Europe	-0.455	3.459291758	6.477073684
119828	-66.8552	-13.8906	Bolivia	South America	-0.097	0.52026287	2.206963158
119854	-66.6921	-14.0118	Bolivia	South America	-0.181	-9.903249179	4.158642105
119864	-67.0241	-14.0526	Bolivia	South America	-0.105	4.317269168	1.944452632
119872	-63.9729	-14.102	Bolivia	South America	-0.039	-12.23986857	1.710884211
120013	-65.7831	-14.708	Bolivia	South America	-0.023	5.1113546	3.022778947
12003	25.8748	64.3367	Finland	Europe	-0.713	-5.868930175	7.997936842
120045	-42.8063	-14.8312	Brazil	South America	-0.189	36.19934283	1.858515789
120195	-64.9993	-15.5259	Bolivia	South America	-0.079	8.388097755	4.264868421
120238	-65.1871	-15.8161	Bolivia	South America	-0.097	-20.9017897	4.261263158
120261	-64.4091	-15.9594	Bolivia	South America	-0.075	34.72070099	3.564815789
120279	-64.4171	-16.0456	Bolivia	South America	0.021	9.693318729	3.787405263
1203116	32.6094	67.8801	Russia	Europe	1.227	8.178167223	0
120317	-55.9198	-16.3296	Brazil	South America	-0.042	-3.212851314	5.600910526
12033	40.9844	64.1552	Russia	Europe	-2.458	-3.870025465	9.879910526
1203540	33.6688	67.8478	Russia	Europe	1.63	-0.940124042	3.871
1204	136.683	52.1126	Russia	Europe	-0.988	-12.63234803	2.871721053
120427	-57.3545	-17.2074	Brazil	South America	0.038	27.43702081	1.843578947
120430	-57.4853	-17.2237	Brazil	South America	-0.061	-19.76998905	1.654963158
120442	-57.5422	-17.319	Brazil	South America	-0.027	-19.05805038	1.693047368
120498	-57.6127	-17.623	Brazil	South America	-0.049	-3.641840088	1.168973684
120526	-57.5802	-17.7358	Brazil	South America	-0.028	-20.40890854	1.071626316
120529	-57.5674	-17.7449	Brazil	South America	0.001	3.943044907	0.745757895
120536	-57.6324	-17.7616	Brazil	South America	0.01	25.95837897	2.070678947
120538	-57.2039	-17.7668	Brazil	South America	0.041	-7.119386637	0.777642105
120551	-57.3354	-17.8104	Brazil	South America	-0.015	-6.754290252	1.131068421
120564	-57.3813	-17.8776	Brazil	South America	-0.068	-21.86016703	1.439963158
120577	-57.4552	-18.0604	Brazil	South America	-0.025	26.01314348	3.653410526
120582	-57.3688	-18.1472	Brazil	South America	0.007	28.03943045	0.759921053
120583	-57.3956	-18.1624	Brazil	South America	0.006	26.77984666	2.348026316
120590	-57.4281	-18.2927	Brazil	South America	-0.087	25.73932092	0.566178947
120610	-57.4957	-18.6061	Brazil	South America	-0.038	-9.027016977	1.980226316
120616	-57.5654	-18.6761	Brazil	South America	0.056	18.45564074	1.348868421
12062	26.2439	63.9987	Finland	Europe	-1.71	11.80175246	9.725542105
120666	-43.8898	-19.6316	Brazil	South America	0.235	36.86564439	4.789936842
120690	-46.8635	-19.8446	Brazil	South America	-0.274	-19.24059967	4.672668421
12072	14.2878	63.9085	Sweden	Europe	-0.082	7.520993154	5.434905263
120762	-46.1482	-21.423	Brazil	South America	-0.072	27.95728368	4.151242105
120822	-41.8198	-22.4146	Brazil	South America	0.114	-10.70646221	0.410784211
12084	27.9155	63.829	Finland	Europe	-0.185	2.263599945	11.3328
120856	-42.6396	-22.9312	Brazil	South America	-0.001	-1.35998494	0.182926316
120861	-42.7094	-22.9511	Brazil	South America	-0.059	-10.37787514	-0.885142105
12088	11.5647	63.8153	Norway	Europe	-0.345	21.84191309	2.917789474
120910	-54.0104	-23.8729	Brazil	South America	-0.112	-10.35049288	4.493873684
12095	27.7896	63.7574	Finland	Europe	-0.091	-0.593282037	13.32383158
12099	14.2961	63.7462	Sweden	Europe	-0.206	11.8656443	6.8879
1210	136.5225	51.3726	Russia	Europe	-1.775	-0.21905805	4.4564
12102	14.976	63.7254	Sweden	Europe	-0.119	7.867834885	9.204773684
121069	-58.61	-27.1497	Paraguay	South America	0.059	-0.638919222	1.354305263
1211	106.3312	51.107	Russia	Europe	0.091	-7.092004381	5.943457895
121104	-58.1882	-27.4353	Argentina	South America	-0.031	-6.352683461	-0.766615789
12111	14.1355	63.6985	Sweden	Europe	-0.194	-0.410733844	8.043452632
121142	-48.6498	-27.9503	Brazil	South America	-0.085	-0.374223987	2.126742105
121173	-56.1381	-28.1726	Argentina	South America	0.209	28.01204819	2.336547368
121211	-48.8823	-28.505	Brazil	South America	-0.132	-20.4271632	1.317736842
121226	-49.0201	-28.5711	Brazil	South America	-0.008	-5.896312705	0.920305263
12123	10.1479	63.627	Norway	Europe	-0.055	-5.330412651	6.919057895
121249	-56.3257	-28.7423	Argentina	South America	0.129	22.38955824	1.405968421
121260	-56.1414	-28.8271	Brazil	South America	0.131	13.26213965	0.844742105
121279	-56.1264	-28.9569	Brazil	South America	0.002	-6.261409365	0.976773684
1213	30.524	50.5868	Ukraine	Europe	0.535	17.36035049	8.386768421
12130	14.7252	63.5915	Sweden	Europe	-0.588	12.17597664	8.352389474
121315	-58.9593	-29.1253	Argentina	South America	-0.03	-5.211756024	1.249852632
12139	14.2843	63.5479	Sweden	Europe	-0.186	12.32201533	6.802136842
121427	-50.2371	-29.8768	Brazil	South America	0.056	9.839357338	3.303384211
12144	27.9135	63.524	Finland	Europe	-0.15	5.722891566	10.46351053
121451	-56.9169	-30.0061	Brazil	South America	-0.073	-5.9784592	0.454736842
121453	-50.1817	-30.0104	Brazil	South America	0.012	35.2135816	1.825226316
1215	81.0705	50.4003	Kazakhstan	Asia	13.843	-12.32201533	1.360705263
121526	-71.0946	-30.496	Chile	South America	0.075	20.88353423	-6.205984211
121529	-50.4089	-30.508	Brazil	South America	-0.03	-4.600219058	4.044584211
121547	-50.5402	-30.7393	Brazil	South America	-0.141	-13.06133625	4.211878947
121549	-50.5979	-30.8104	Brazil	South America	-0.036	-9.072654162	3.889042105
12156	23.379	63.4153	Finland	Europe	-1.699	2.135815991	6.027184211
121564	-50.7702	-30.8928	Brazil	South America	-0.08	-6.179262322	4.102236842
121571	-50.691	-30.9384	Brazil	South America	-0.181	27.03541443	3.336289474
12165	14.384	63.374	Sweden	Europe	-0.134	8.944870208	4.965778947
121689	-60.6966	-32.6676	Argentina	South America	-0.129	-15.53486692	1.744636842
1217	137.116	50.3254	Russia	Europe	0.477	1.067907996	3.009073684
121752	-60.182	-33.1477	Argentina	South America	-0.215	7.721796276	1.539084211
12178	15.1052	63.2845	Sweden	Europe	-0.076	8.71668494	7.5401
12179	10.5405	63.2669	Norway	Europe	-0.256	8.178167032	3.123294737
121797	-54.46	-33.4372	Uruguay	South America	-0.115	-1.423877327	1.928836842
121811	-59.8015	-33.5735	Argentina	South America	-0.097	-21.79627601	1.300647368
12186	28.2008	63.2031	Finland	Europe	-0.409	-5.321285323	13.03783158
122	83.3476	49.6558	Kazakhstan	Asia	1.574	-15.2245345	4.416852632
12202	28.048	63.0568	Finland	Europe	-2.397	-0.21905805	13.02062105
12204	14.8323	63.0473	Sweden	Europe	0.35	7.511865635	6.550410526
12205	17.0521	63.0463	Sweden	Europe	-0.201	-0.693683817	8.758736842
122089	-54.5915	-34.7754	Uruguay	South America	-0.021	4.837531763	2.421336842
12209	23.8855	63.0182	Finland	Europe	0.143	-3.933917853	5.865884211
12212	26.9312	62.9979	Finland	Europe	-0.133	-0.547645126	9.753810526
12216	26.8865	62.9529	Finland	Europe	-0.143	-1.223073932	13.36387895
12223	26.8619	62.9289	Finland	Europe	-0.257	-1.487769168	12.81471053
12225	28.1206	62.917	Finland	Europe	-0.833	2.86600931	12.85475789
122347	-58.8021	-35.4687	Argentina	South America	0.029	-12.25812322	0.423694737
12238	23.0536	62.8036	Finland	Europe	-0.482	-11.90215389	8.083547368
12241	23.4786	62.7954	Finland	Europe	-2.688	-7.840452629	6.918578947
12243	26.5771	62.7852	Finland	Europe	-1.693	1.944140197	12.56303684
12246	17.1887	62.7657	Sweden	Europe	-0.478	-4.508944962	5.600715789
122485	-57.9351	-35.6892	Argentina	South America	-0.065	-23.27491785	1.328115789
122546	-57.8481	-35.7851	Argentina	South America	-0.082	37.49543629	1.401415789
12263	23.2525	62.6616	Finland	Europe	-1.244	-1.013143483	6.918578947
122655	-58.1107	-36.1493	Argentina	South America	-0.022	-11.966046	1.164778947
122667	-58.1771	-36.2021	Argentina	South America	-0.14	-11.82000767	1.238778947
12269	29.3896	62.6311	Finland	Europe	0.539	-4.454180449	11.83631053
122732	-61.4872	-36.6789	Argentina	South America	-0.084	15.69003286	0.053026316
122777	-57.456	-36.9354	Argentina	South America	-0.05	-11.35450876	1.124663158
12280	26.7328	62.5886	Finland	Europe	-0.163	6.608251183	12.08813684
122822	-60.1079	-37.3289	Argentina	South America	-0.077	24.17853231	-0.857663158
12286	23.0995	62.5543	Finland	Europe	-0.057	4.426798193	8.232294737
122868	-57.3547	-37.6123	Argentina	South America	0.051	25.3377144	1.521978947
122947	-60.5729	-38.0594	Argentina	South America	-0.066	27.02628697	1.369257895
12297	27.3937	62.5187	Finland	Europe	-0.452	4.098210843	10.79522632
122976	-68.3907	-38.5812	Argentina	South America	-0.036	-3.943044907	3.021563158
123	117.7127	49.3665	China	Asia	-0.216	13.93756846	4.762542105
123000	-60.8969	-38.8466	Argentina	South America	-0.17	6.553486583	-0.136636842
123002	-60.7518	-38.8669	Argentina	South America	-0.189	-25.31946057	-0.121605263
123004	-60.8604	-38.8812	Argentina	South America	-0.186	37.51369113	1.139373684
12301	27.4503	62.5043	Finland	Europe	-0.49	3.368017525	11.97371579
123019	-62.7927	-39.3233	Argentina	South America	0.139	-24.80832421	1.598436842
123020	-62.8203	-39.3537	Argentina	South America	-0.311	-20.9017897	1.614384211
123023	-62.7937	-39.3683	Argentina	South America	-0.318	7.922599398	1.567068421
123027	-62.8455	-39.5089	Argentina	South America	-0.008	14.795546	1.321073684
12303	29.0409	62.4952	Finland	Europe	-0.103	2.382256298	12.11668947
12304	26.0899	62.4902	Finland	Europe	-1.227	11.77437021	12.72307368
12306	26.5935	62.4802	Finland	Europe	-0.087	0.89448713	12.174
123186	-65.2221	-43.2474	Argentina	South America	-0.031	-19.47791073	1.427584211
12323	29.924	62.4012	Finland	Europe	-0.674	8.47024466	11.64761579
12328	26.4268	62.3806	Finland	Europe	-0.231	-0.620664841	11.08133158
12329	27.1737	62.3803	Finland	Europe	-2.609	3.285870756	6.4176
12332	27.4646	62.3569	Finland	Europe	-0.781	9.848484858	12.89485789
12342	26.1152	62.3192	Finland	Europe	-2.294	9.346476451	13.12349474
12345	26.817	62.2882	Finland	Europe	-0.077	3.559693319	11.06978947
12367	29.1786	62.2246	Finland	Europe	-0.072	8.406352683	12.76889474
12373	30.4115	62.2017	Finland	Europe	-0.758	7.831325301	6.443215789
12374	27.6906	62.2014	Finland	Europe	-0.787	7.931726889	12.37985789
12379	27.5552	62.1935	Finland	Europe	-0.623	10.27747358	10.54350526
12384	27.1371	62.1724	Finland	Europe	-1.092	12.81489595	12.40836316
12390	17.4175	62.1494	Sweden	Europe	-0.017	0.310332421	6.287342105
12398	25.6432	62.12	Finland	Europe	-0.11	13.19824754	10.29182632
1240	117.8094	47.9556	Mongolia	Asia	8.748	-6.480467141	5.241673684
12400	30.1284	62.1118	Finland	Europe	-2.058	-2.86600931	7.801431579
12412	26.4854	62.0692	Finland	Europe	-0.17	14.1748813	5.891405263
12414	27.5705	62.0628	Finland	Europe	-0.881	14.70427163	11.36156316
12424	27.3635	62.0259	Finland	Europe	-0.667	7.374954409	7.4279
1243	8.8621	47.657	Switzerland	Europe	0.023	21.02957284	12.95577368
1244	20.5192	47.4979	Hungary	Europe	1.398	7.968236583	8.059868421
12440	28.2476	61.9716	Finland	Europe	0.009	9.109163938	13.39815789
1245014	39.2549	64.1544	Russia	Europe	-0.118	1.980649863	7.512689474
1247	40.7772	47.1104	Russia	Europe	1.681	-18.29134721	5.665631579
12479	21.7354	61.7853	Finland	Europe	-2.499	3.970427163	7.820484211
12486	27.1373	61.7101	Finland	Europe	-0.157	8.744067177	7.368473684
1249	7.0188	47.0021	Switzerland	Europe	-0.017	-25.31946057	7.224831579
12490	23.1827	61.6819	Finland	Europe	-0.947	-7.238043264	10.99689474
12499	26.6454	61.6188	Finland	Europe	-0.117	0.666301479	6.154578947
125	33.2473	49.0812	Ukraine	Europe	1.438	-15.75392388	7.554110526
12501	22.5024	61.61	Finland	Europe	-6.329	-8.479372399	6.103536842
12505	29.7686	61.5803	Russia	Europe	-0.494	2.008032037	11.92804737
12506	29.6548	61.5759	Finland	Europe	0.111	4.353778751	13.93593684
1251	18.0446	46.9117	Hungary	Europe	-2.388	-15.57137623	6.910836842
12512	22.1316	61.5188	Finland	Europe	-1.025	3.54143839	6.188378947
12519	24.999	61.4906	Finland	Europe	-0.224	7.502738226	12.42562632
12520	24.8202	61.4746	Finland	Europe	0.003	5.668127054	11.27007368
12523	24.0774	61.4687	Finland	Europe	0.316	-3.176341731	10.89253684
12528	25.7652	61.4452	Finland	Europe	-0.668	13.14348302	8.718584211
12529	26.576	61.4408	Finland	Europe	-0.097	-1.852865827	10.56653684
1253	31.177	46.6571	Ukraine	Europe	0.483	34.44687842	8.101842105
12535	25.038	61.392	Finland	Europe	-0.092	6.818181818	9.599526316
12536	22.3081	61.3874	Finland	Europe	0.384	-9.802847755	8.970363158
12541	27.1353	61.3526	Finland	Europe	-0.104	5.75940126	11.03968421
12545	22.8492	61.3396	Finland	Europe	-1.74	-7.028112541	6.264836842
1255	41.8531	46.5524	Russia	Europe	12.542	18.15443593	7.346821053
12557	27.6561	61.2802	Finland	Europe	-0.062	1.725082147	11.12954211
1256	30.6812	46.5478	Ukraine	Europe	2.69	9.884994524	8.817994737
12567	24.3614	61.2512	Finland	Europe	-0.685	9.364731654	8.369621053
1257007	18.4002	63.2995	Sweden	Europe	-0.496	2.73822563	7.691115789
12571	28.8535	61.2252	Finland	Europe	0.034	8.260313979	12.52855789
12581	26.4591	61.1517	Finland	Europe	0.001	2.710843373	9.096226316
1258744	14.6229	63.0973	Sweden	Europe	1.399	7.639649507	5.441510526
1259	35.4352	46.444	Ukraine	Europe	41.383	32.42059146	2.580078947
12590	28.9997	61.1047	Russia	Europe	-0.036	9.227820372	10.15394211
12596	23.4438	61.0812	Finland	Europe	-3.377	-8.75319414	8.478252632
12598	22.3661	61.0788	Finland	Europe	5.267	14.63125227	4.206215789
1260	38.2886	46.2595	Russia	Europe	2.152	21.68674699	1.490347368
12600	28.9649	61.0651	Russia	Europe	-3.004	15.27929901	13.17493684
12602	30.0354	61.0501	Russia	Europe	-3.752	7.320190033	7.855826316
12603	25.1413	61.0497	Finland	Europe	-0.551	-1.213946878	9.199105263
12614	26.549	60.9906	Finland	Europe	-0.549	1.378239869	7.733010526
12622	15.2872	60.9626	Sweden	Europe	-0.065	1.916757941	4.574194737
12623	16.9509	60.9629	Sweden	Europe	-0.071	-5.503833516	2.100915789
1262655	23.5065	62.7562	Finland	Europe	0.149	-4.481562705	3.152152632
12628	26.4327	60.9427	Finland	Europe	0.963	4.271631982	9.313626316
12629	27.697	60.9414	Finland	Europe	-0.184	4.472435186	2.568610526
12630	26.7063	60.9354	Finland	Europe	-3.641	12.5958379	8.609936842
12632	26.8526	60.9117	Finland	Europe	-0.172	-3.08506736	8.741421053
12634	17.0854	60.9062	Sweden	Europe	-2.06	2.245345016	2.558242105
12636	15.7438	60.8993	Sweden	Europe	-0.184	9.446878423	1.794652632
12654	30.149	60.7907	Russia	Europe	-0.105	-8.497627054	9.314068421
12657	23.6979	60.7858	Finland	Europe	-2.78	-9.209565991	1.504542105
12659	29.757	60.7824	Russia	Europe	-4.823	14.8868201	7.273547368
12662	29.4198	60.7707	Russia	Europe	-2.359	18.23658269	12.71157895
12669	26.0354	60.7191	Finland	Europe	-0.694	6.261409091	10.4064
12671	15.5895	60.7147	Sweden	Europe	-0.065	-12.88791512	4.047884211
12672	24.4504	60.7048	Finland	Europe	0.586	13.33515882	6.061036842
12677	29.9948	60.6751	Russia	Europe	-1.627	19.20408907	9.167426316
1268	38.1439	45.9139	Russia	Europe	6.891	14.7407813	2.322657895
12689	16.8878	60.6127	Sweden	Europe	-8.55	14.12011665	3.110452632
12692	10.626	60.606	Norway	Europe	-0.113	-10.7429718	2.585821053
12696	23.6991	60.5868	Finland	Europe	-1.824	4.225995071	8.186578947
12698	30.4435	60.574	Russia	Europe	-0.124	-2.437020811	8.485789474
12703	26.5037	60.5415	Finland	Europe	4.083	14.27528294	9.794042105
12705	17.4147	60.5308	Sweden	Europe	-2.614	-11.27236199	3.084605263
12709	16.5948	60.51	Sweden	Europe	-5.912	-3.733114732	1.371863158
12717	15.5705	60.4661	Sweden	Europe	-0.734	-13.17999288	3.958821053
12732	24.1323	60.3812	Finland	Europe	-5.436	15.84519899	10.90468947
12735	17.0224	60.3686	Sweden	Europe	-3.381	-8.013874042	3.641094737
12738	10.0776	60.3572	Norway	Europe	-0.079	-7.183278204	3.295178947
12748	11.6712	60.3123	Norway	Europe	-0.174	-10.30485542	2.233610526
12753	11.1303	60.2841	Norway	Europe	-0.075	-11.82913472	5.356010526
12754	29.2385	60.2803	Russia	Europe	1.746	8.680175246	7.195742105
12766	17.4093	60.1729	Sweden	Europe	-3.348	-2.309236583	0.996442105
12767	16.4358	60.1712	Sweden	Europe	-0.363	9.118291347	3.425510526
12768	23.8614	60.1665	Finland	Europe	-4.32	19.94340999	8.523663158
1279492	26.5033	61.106	Finland	Europe	-0.139	-2.21796276	6.595926316
128	42.1105	47.6105	Russia	Europe	0.537	14.62212486	5.658852632
12810	16.1045	59.8419	Sweden	Europe	-1.056	-7.183278751	2.807063158
1284	28.7062	45.3354	Ukraine	Europe	24.786	7.457101314	5.357805263
12842	11.1565	59.6397	Norway	Europe	-1.521	-11.83826177	0.918957895
1285465	10.7046	60.3158	Norway	Europe	0.089	-4.143848302	1.939289474
1286	124.4094	45.2878	China	Asia	-0.019	-0.830595016	1.333073684
1286387	30.1781	60.203	Russia	Europe	-6.849	9.665936473	5.500410526
1289	39.1162	44.9853	Russia	Europe	1.179	24.58926616	7.096547368
129	33.3729	46.7812	Ukraine	Europe	3.15	-0.191675794	2.297984211
1293	22.5309	44.6733	Republic of Serbia	Europe	3.584	19.12194222	9.892531579
12942	22.8823	58.8283	Estonia	Europe	-0.283	13.64549107	5.539236842
1297	126.6867	43.7173	China	Asia	0.76	2.172325575	-0.258689474
1301	12.0947	43.0869	Italy	Europe	25.488	-5.458196331	4.773557895
1303	19.4912	42.053	Albania	Europe	-1.333	6.799926616	9.562536842
13042	23.0734	57.3121	Latvia	Europe	-0.049	7.301934995	4.995736842
1314	108.6978	40.7822	China	Asia	15.411	-13.83716676	2.226057895
1318823	68.5259	54.4909	Kazakhstan	Asia	7.421	0.930996714	2.420226316
1319	29.3399	40.4439	Turkey	Asia	0.222	-19.52354874	17.39493158
132	34.8049	46.1474	Ukraine	Europe	20.258	-10.17707202	4.136378947
1321	28.4608	40.2112	Turkey	Asia	13.265	12.22161364	5.685878947
1322	28.0448	40.1407	Turkey	Asia	8.958	7.484483297	7.660057895
1323	117.4411	40.0337	China	Asia	0.155	0.52026287	-0.147421053
1324132	109.1341	53.4221	Russia	Europe	0.732	7.703541347	1.161426316
1326	33.5184	39.2715	Turkey	Asia	4.959	0	14.94740526
1326270	62.2396	53.0157	Kazakhstan	Asia	1.402	-12.90617059	0.975026316
1332	38.7609	38.8068	Turkey	Asia	7.263	0.648046824	5.334515789
13327	62.8421	54.7905	Russia	Europe	0.139	-12.74187651	3.242736842
133294	19.8696	69.7288	Norway	Europe	0.091	-5.184373494	7.099631579
13332	63.052	54.7607	Russia	Europe	-1.757	7.657904436	3.964342105
13349	64.4349	54.6059	Russia	Europe	7.18	5.074844743	3.987373684
1335297	81.2867	50.9349	Kazakhstan	Asia	4.196	-5.348667306	-1.052505263
13356	62.0969	54.5742	Russia	Europe	-3.925	-1.469514239	1.169073684
13363	64.342	54.5086	Russia	Europe	-0.082	-9.437750821	1.453863158
13364	61.7435	54.5063	Russia	Europe	-5.704	2.081051479	0.202542105
1337	39.1367	38.2283	Turkey	Asia	1.234	-13.54508954	10.88719474
13377	61.9176	54.4424	Russia	Europe	-5.388	6.179262596	-0.604
1338088	118.1615	50.1519	Russia	Europe	15.437	-7.685286966	2.614373684
13390	68.9255	54.2622	Kazakhstan	Asia	-7.374	-8.123402519	3.426815789
13397	64.5557	54.1711	Kazakhstan	Asia	3.168	18.57429721	1.324494737
13410	68.3758	54.0671	Kazakhstan	Asia	16.909	1.077035597	1.264015789
134116	87.048	69.4199	Russia	Europe	-1.686	3.860898138	-3.565368421
13428	67.4351	53.8717	Kazakhstan	Asia	-0.313	12.02993792	1.338631579
13429	64.7521	53.8657	Kazakhstan	Asia	3.753	-0.045636911	0.733384211
134427	18.3536	69.3031	Norway	Europe	0.008	7.621394578	9.753994737
13448	67.7771	53.735	Kazakhstan	Asia	3.816	20.34501643	0.487689474
134525	19.214	69.2673	Norway	Europe	-0.127	1.305220975	4.588289474
13455	64.8781	53.6797	Kazakhstan	Asia	5.121	-1.779846659	1.906821053
1345772	119.1396	48.4321	China	Asia	-0.704	-10.77035378	-1.189821053
134580	19.0177	69.2504	Norway	Europe	-0.282	0.848849945	5.616873684
1346	140.0235	37.5146	Japan	Asia	0.107	-3.240233844	8.466810526
134604	18.9546	69.2418	Norway	Europe	0.178	-2.537422782	11.21296316
13462	108.9933	53.6017	Russia	Europe	-2.329	-12.43154436	2.053857895
134665	32.9743	69.2197	Russia	Europe	0.112	-5.138736857	12.2951
134961	18.1538	69.1403	Norway	Europe	3.45	-3.194596659	5.543189474
13501	65.0467	53.2866	Kazakhstan	Asia	-0.554	15.60788609	3.403742105
13503	90.9573	53.2793	Russia	Europe	-2.347	0.027382256	8.852352632
1350354	84.7769	47.3754	Kazakhstan	Asia	0.961	2.37312897	6.656331579
13507	63.2356	53.2316	Kazakhstan	Asia	1.921	14.81380066	2.083731579
13516	63.1751	53.12	Kazakhstan	Asia	3.864	11.23585241	1.527152632
135235	19.3231	69.0664	Norway	Europe	0.102	9.592917306	9.805584211
13535	66.8796	52.9445	Kazakhstan	Asia	10.538	-9.163928532	1.971615789
13541	63.0511	52.9087	Kazakhstan	Asia	9.138	10.87075575	1.811931579
1355	42.8286	36.629	Iraq	Asia	1.946	7.667031763	9.950684211
13551	108.2092	52.852	Russia	Europe	-0.002	4.408543264	1.1956
1355143	124.9094	46.2113	China	Asia	1.594	-6.900328587	0.483226316
13559	61.9963	52.795	Kazakhstan	Asia	-3.512	-1.788973713	2.079215789
1356	38.1829	36.3829	Syria	Asia	0.548	-24.82657831	7.531715789
13568	82.3059	52.7336	Russia	Europe	-6.074	-6.71778012	0.578047368
1356998	121.2046	45.8122	China	Asia	2.872	-0.602409639	1.552968421
135701	33.1844	68.9553	Russia	Europe	-0.365	-12.1577218	10.37965263
1359	116.2073	36.1178	China	Asia	9.189	-21.46768894	2.855747368
13593	81.9088	52.5386	Russia	Europe	-3.261	-10.22270865	-0.306226316
13597	62.3345	52.5187	Kazakhstan	Asia	1.098	3.267616101	0.626115789
1360870	28.0611	44.7177	Romania	Europe	9.739	-17.57940854	6.768452632
1361	140.5094	35.9602	Japan	Asia	3.939	-4.73713034	6.963873684
13614	81.5173	52.3818	Russia	Europe	8.636	-14.00146084	-0.552178947
13617	66.9956	52.3381	Kazakhstan	Asia	1.588	12.04819277	2.368489474
13619	35.5243	52.329	Russia	Europe	2.391	-10.22270865	5.1338
1362	44.9573	35.9562	Iraq	Asia	1.43	1.414749726	15.22995263
1363	103.3452	35.9321	China	Asia	3.242	-5.777656079	4.266431579
1363328	2.7021	43.2691	France	Europe	16.513	-24.26067908	3.499457895
13639	81.1574	52.0678	Russia	Europe	7.354	-10.04016101	2.135394737
136470	33.0062	68.7771	Russia	Europe	-0.513	-6.15188034	5.875815789
1365	38.5585	35.8552	Syria	Asia	-0.007	-20.26286966	11.23181579
136569	32.8609	68.7517	Russia	Europe	-0.077	-4.819277108	-0.848894737
13665	70.1521	51.7311	Kazakhstan	Asia	2.627	-5.896312432	1.466910526
13671	69.2156	51.5927	Kazakhstan	Asia	-4.41	12.41328951	0.245936842
13678	23.8537	51.517	Ukraine	Europe	0.134	2.190580504	8.283510526
13680	16.2346	51.5146	Poland	Europe	6.586	14.89594743	3.832178947
136872	32.8798	68.6837	Russia	Europe	-1.776	-6.644760679	-0.848894737
1370011	122.0219	36.9594	China	Asia	3.963	-0.867104874	2.0167
13705	81.8206	51.1013	Russia	Europe	22.853	-4.636728642	1.669447368
13709	71.4938	51.0265	Kazakhstan	Asia	-2.548	17.55202629	0.651552632
13718	114.823	50.851	Russia	Europe	-5.047	15.52573932	4.719573684
1372657	119.707	34.5181	China	Asia	18.295	-15.62614184	3.893210526
13749	116.3391	50.4573	Russia	Europe	-0.14	-6.900328587	1.9564
1376	45.7103	35.1147	Iraq	Asia	0.25	-2.108433735	15.38391053
13771	136.8846	50.2123	Russia	Europe	5.45	2.58305951	2.334089474
137759	32.1401	68.4597	Russia	Europe	-1.115	2.099306407	-0.848894737
1377599	117.7703	30.7564	China	Asia	12.389	-5.010952903	-0.323626316
1378340	122.1734	30.3386	China	Asia	12.282	10.64257037	1.135894737
13786	117.9728	49.998	Russia	Europe	6.931	-8.123402519	4.288084211
13789	18.9299	49.9329	Poland	Europe	0.114	-1.405622399	7.0865
13792	118.6698	49.8921	China	Asia	3.95	-9.875866922	-0.577821053
13802	136.951	49.8213	Russia	Europe	-0.403	1.341730559	2.851647368
13816	136.9149	49.666	Russia	Europe	1.239	3.203723987	2.679015789
1384402	119.4729	25.6277	China	Asia	12.723	-23.26579025	4.050926316
13849	119.2471	49.3021	China	Asia	-3.504	-3.395399781	0.022942105
138594	13.7023	68.2191	Norway	Europe	1.069	9.045271988	5.297389474
138619	16.7355	68.214	Norway	Europe	0.283	9.748083242	-2.053647368
13875	136.5373	49.0518	Russia	Europe	-2.032	1.916757941	2.066542105
1388	117.359	34.5962	China	Asia	11.597	-11.16283324	1.154063158
1388040	116.5865	23.3817	China	Asia	7.757	9.583789704	3.880247368
13888	136.2327	48.9144	Russia	Europe	-1.054	1.944140197	2.342405263
1388856	71.1403	22.8928	India	Asia	13.042	6.699525465	5.021605263
1388934	115.2867	22.8437	China	Asia	5.141	-23.36619277	3.334842105
13904	135.0835	48.7789	Russia	Europe	0.442	6.900328587	4.491042105
139053	33.2938	68.0938	Russia	Europe	-0.571	6.462212486	6.617778947
13906	128.7609	48.7741	China	Asia	-0.341	-8.65279299	5.284642105
139060	33.2052	68.0927	Russia	Europe	5.787	-1.69769989	0
1390672	111.4367	21.5559	China	Asia	38.65	30.14786418	3.634705263
139137	32.8744	68.0736	Russia	Europe	-0.371	12.11208469	0
13915	135.5256	48.6861	Russia	Europe	-3.551	3.623585241	3.187989474
13918	126.1781	48.6714	China	Asia	2.88	-8.525009036	6.216610526
1392	42.3521	34.2104	Iraq	Asia	0.819	4.545454545	8.568005263
139282	16.06	68.0356	Norway	Europe	-0.081	1.615553122	4.2106
139339	33.5201	68.0158	Russia	Europe	-0.057	2.446148138	15.23461579
13942	117.5265	48.3573	China	Asia	-0.334	-12.35852547	2.713594737
139421	32.8688	67.9943	Russia	Europe	-3.129	8.862723614	10.10188421
13948	134.2695	48.3004	China	Asia	-1.032	-8.798832147	4.245115789
13953	119.0588	48.2246	China	Asia	-2.445	-11.66484118	-0.154463158
13954	17.8271	48.1938	Slovakia	Europe	0.171	27.57393209	8.430810526
1396	118.313	34.1156	China	Asia	24.121	-10.08579792	0.064747368
139624	32.9089	67.9279	Russia	Europe	-8.835	-1.077035597	4.838763158
13965	17.2698	47.9991	Hungary	Europe	5.508	-17.54289869	6.690478947
13968	123.4587	47.9522	China	Asia	-0.673	2.929901424	4.258005263
139686	33.374	67.9074	Russia	Europe	0.205	-0.292077766	11.23088421
13974	27.226	47.8413	Romania	Europe	0.85	-4.1255931	7.894573684
13975	125.3368	47.8337	China	Asia	0.791	-5.640744797	2.601415789
1398	72.6911	34.0913	Pakistan	Asia	0.967	2.108433735	6.759863158
13988	127.1462	47.6203	China	Asia	-0.337	4.198612651	3.804947368
13995	33.6198	47.5236	Ukraine	Europe	2.02	-14.22964513	7.208621053
14009	29.1224	47.2788	Moldova	Europe	7.102	7.840452629	5.043052632
14012	126.498	47.2313	China	Asia	2.438	-5.166119113	1.005121053
14013	40.6617	47.2121	Russia	Europe	1.211	-13.76414732	5.617610526
14014	38.5219	47.1945	Russia	Europe	22.663	-15.40708269	6.2469
14015	18.5736	47.1889	Hungary	Europe	3.445	-6.270536692	9.887905263
140259	32.7629	67.6963	Russia	Europe	-0.703	6.188389923	7.774510526
14038	123.1677	46.8562	China	Asia	0.137	-1.040525739	2.886173684
140430	33.6563	67.6231	Russia	Europe	4.672	4.353778751	14.4263
14065	125.2403	46.5981	China	Asia	4.005	-13.58159912	0.392642105
14066	41.9115	46.5942	Russia	Europe	9.458	-12.03906517	7.077847368
1407	43.4979	33.2031	Iraq	Asia	26.389	8.406352683	8.560221053
14072	30.7396	46.5622	Ukraine	Europe	-7.19	28.17634173	9.272605263
1408	73.6445	33.144	Pakistan	Asia	5.225	16.75794085	-1.467605263
14082	49.2104	46.3883	Kazakhstan	Asia	15.321	18.49215042	7.661773684
14084	49.3193	46.3817	Kazakhstan	Asia	6.08	21.79627601	7.388668421
14085	49.3969	46.3761	Kazakhstan	Asia	0.541	21.65936473	5.303373684
14086	125.5601	46.3758	China	Asia	0.682	-1.661190033	0.970642105
14087	35.1257	46.3517	Ukraine	Europe	3.595	-3.815261227	4.903710526
14088	132.8885	46.3507	China	Asia	4.697	3.386272453	5.673173684
140893	33.1423	67.383	Russia	Europe	-0.42	5.595107694	0
14090	27.048	46.336	Romania	Europe	10.699	-2.354874042	9.894205263
140938	14.8033	67.359	Norway	Europe	0.537	2.975538335	8.192147368
14095	42.5385	46.2906	Russia	Europe	-10.653	13.49945235	6.243973684
14097	125.0545	46.2874	China	Asia	17.568	-3.78787897	2.786763158
14099	124.0828	46.267	China	Asia	1.389	10.95290252	3.886894737
141028	14.5854	67.3064	Norway	Europe	0.853	11.23585241	7.528505263
14103	126.6271	46.2535	China	Asia	2.48	-6.827308872	0.741831579
14106	38.5368	46.2438	Russia	Europe	3.888	10.68820737	2.366847368
14108	27.1855	46.1867	Romania	Europe	2.72	-14.16575411	10.01723684
14110	38.6073	46.1856	Russia	Europe	22.108	14.33917489	2.835831579
14111	49.1979	46.1853	Russia	Europe	8.43	19.12194231	4.035984211
14112	38.7067	46.1771	Russia	Europe	-0.084	6.37093839	2.877510526
1412	118.288	32.9494	China	Asia	18.788	21.09346495	1.672631579
14121	34.7283	46.0489	Ukraine	Europe	-0.16	17.78021166	6.443568421
14123	38.1824	45.9979	Russia	Europe	43.662	29.98357065	3.120810526
14125	33.9544	45.996	Ukraine	Europe	-11.334	25.57502738	5.004989474
141264	14.7533	67.1688	Norway	Europe	-0.16	-0.885359803	-0.755068421
14127	34.0399	45.989	Ukraine	Europe	4.044	-12.35852547	4.559889474
14129	33.8802	45.982	Ukraine	Europe	-20.1	35.62431544	6.923336842
14132	33.7729	45.9732	Ukraine	Europe	-0.888	20.20810515	5.516336842
14133	33.9938	45.9729	Ukraine	Europe	7.172	-12.0847029	4.178610526
14137	30.3215	45.9576	Ukraine	Europe	18.089	-3.82438828	7.125036842
14142	34.4379	45.9405	Ukraine	Europe	4.625	10.38700246	3.3545
14144	48.7581	45.9373	Russia	Europe	0.569	20.92004381	7.917815789
14150	37.9455	45.9012	Russia	Europe	0.319	-17.6433012	3.165105263
14151	6.133	45.9007	France	Europe	-0.025	-5.202628697	13.30383684
14152	38.0754	45.9003	Russia	Europe	12.486	20.29025192	3.157826316
14157	38.8647	45.8753	Russia	Europe	-8.848	13.99233297	3.066889474
1416	119.4614	32.5618	China	Asia	8.8	5.503833516	1.856010526
14163	38.1186	45.8349	Russia	Europe	18.324	6.288791347	2.6071
14168	48.4991	45.8037	Russia	Europe	0.033	19.96166484	7.673357895
14169	130.9986	45.788	China	Asia	-0.016	-12.50456407	4.038842105
14170	124.8265	45.7746	China	Asia	12.252	3.897407722	2.6186
14171	28.1524	45.7687	Moldova	Europe	24.237	29.95618839	6.263957895
14172	48.4531	45.7589	Russia	Europe	2.485	19.70609712	7.535336842
14174	48.616	45.7563	Russia	Europe	-0.987	22.12486309	4.559826316
14177	124.0385	45.7172	China	Asia	-3.515	0.054764513	2.873131579
1418	116.8403	32.5479	China	Asia	12.001	19.09455997	-0.547326316
14183	47.9647	45.6698	Russia	Europe	-1.356	19.66046002	6.529752632
14184	37.645	45.6646	Russia	Europe	5.09	20.65534885	3.898115789
14186	131.8271	45.6497	China	Asia	0.352	1.086162924	6.099910526
14191	28.1079	45.5904	Moldova	Europe	3.181	25.54764513	6.675268421
14193	132.6835	45.5782	China	Asia	-2.194	-7.411464403	1.565931579
14196	37.7177	45.5369	Russia	Europe	6.965	-5.558598028	3.563784211
1420	71.3771	32.4371	Pakistan	Asia	5.339	-2.437020811	4.0337
14204	28.1001	45.4732	Romania	Europe	5.372	18.70208105	6.157505263
14205	37.654	45.4674	Russia	Europe	15.397	23.932092	4.464031579
14209	28.9859	45.3997	Ukraine	Europe	0.688	14.59474261	5.680063158
1421	45.6427	32.1278	Iraq	Asia	31.339	0	5.2228
14210	35.8595	45.3959	Ukraine	Europe	3.476	30.39430449	6.606105263
14214	28.4135	45.3369	Ukraine	Europe	1.036	4.974443045	6.404768421
14217	37.4365	45.3307	Russia	Europe	11.689	19.54180367	5.1009
14218	37.1427	45.3271	Russia	Europe	30.659	21.02044524	5.882857895
14219	41.526	45.3127	Russia	Europe	1.987	-15.58050383	9.831736842
14220	122.3599	45.31	China	Asia	3.264	2.081051479	2.260421053
14221	27.3671	45.2794	Romania	Europe	11.605	11.27236227	7.092457895
14226	37.2681	45.2232	Russia	Europe	-8.913	-17.98101424	4.397368421
14227	121.9073	45.2156	China	Asia	0.114	19.68784228	-1.108705263
14228	124.5073	45.2054	China	Asia	3.766	-6.909456188	3.218184211
14230	36.4045	45.1711	Ukraine	Europe	-1.082	16.09163938	2.624415789
14232	39.5323	45.1589	Russia	Europe	5.012	27.71084337	3.878536842
14240	-1.1313	45.065	France	Europe	4.455	-11.65571358	3.112757895
14241	122.377	45.0646	China	Asia	7.658	3.148959474	0.841236842
14243	122.3088	45.0629	China	Asia	9.116	3.532311062	0.267621053
14246	36.0982	45.0487	Ukraine	Europe	-3.52	16.57539266	4.313957895
14247	38.0771	45.0214	Russia	Europe	-1.874	26.99890471	3.0421
14249	41.6996	45.0192	Russia	Europe	-0.682	-12.43154436	9.068242105
14252	37.2403	44.9994	Russia	Europe	2.506	26.5060241	6.150978947
1425456	117.4903	-33.2983	Australia	Oceania	-0.227	6.681270537	2.226426316
14255	38.4749	44.9879	Russia	Europe	3.781	26.58817087	3.054668421
14259	-1.1229	44.9365	France	Europe	-0.131	-21.33990526	1.467868421
14261	29.2135	44.8688	Romania	Europe	12.485	6.991602683	8.1531
14264	12.2393	44.8045	Italy	Europe	-2.085	27.84775465	6.753663158
14274	42.2412	44.61	Russia	Europe	2.417	-8.543263965	6.578921053
14290	126.6705	44.4253	China	Asia	5.437	-4.070828861	0.668573684
14293	28.6306	44.3403	Romania	Europe	0.503	8.315078313	9.9699
14297	22.5672	44.3077	Republic of Serbia	Europe	0.093	-9.136546002	13.01994737
1430	117.8469	31.5899	China	Asia	8.73	-18.20007393	-0.048210526
14300	42.2314	44.2395	Russia	Europe	2.656	-8.671047919	6.765878947
14303	26.9309	44.2237	Romania	Europe	10.492	-22.96458653	5.015784211
14310	124.9437	44.064	China	Asia	24.403	-5.47645126	0.362310526
14313	128.9293	44.0384	China	Asia	0.152	-3.404527108	0.082563158
14316	125.7462	43.9626	China	Asia	6.221	5.230010953	-1.018163158
14323	51.2021	43.7729	Kazakhstan	Asia	16.555	29.24424973	4.360010526
14324	47.5178	43.769	Russia	Europe	-2.523	-2.920774096	6.743857895
1434	119.7769	31.494	China	Asia	0.316	-10.11318018	0.003847368
14340	3.9813	43.5526	France	Europe	6.825	-22.14311884	5.409310526
14342	3.9094	43.5322	France	Europe	-3.035	-15.73567004	5.376073684
14348	51.3117	43.4824	Kazakhstan	Asia	-2.117	-3.139832421	5.191236842
14349	4.495	43.4621	France	Europe	5.555	13.91931353	5.955957895
1436	118.7701	31.4869	China	Asia	4.698	-1.040525739	-0.568521053
14363	120.9698	43.3699	China	Asia	0.844	20.31763417	1.794757895
143642	22.9413	65.9903	Sweden	Europe	-0.883	-8.698430449	9.410931579
14365	121.0628	43.3453	China	Asia	12.847	17.08652793	1.428015789
14367	47.5077	43.2788	Russia	Europe	5.084	4.974443045	8.580557895
143698	21.0349	65.9657	Sweden	Europe	-0.446	3.614457831	8.649884211
14371	124.7938	43.1896	China	Asia	6.367	0	2.280826316
143777	22.4323	65.9326	Sweden	Europe	-1.785	1.989777382	9.804694737
1438	120.8266	31.3858	China	Asia	4.705	6.325301205	0.3732
143812	26.5469	65.9156	Finland	Europe	-1.211	-5.91456736	9.422326316
143878	23.5615	65.8795	Sweden	Europe	-3.295	8.926615553	9.914236842
14389	119.6968	42.7509	China	Asia	-1.658	15.69003286	-1.497036842
143900	23.7104	65.8692	Sweden	Europe	-0.623	4.271631982	8.564268421
14392	124.3052	42.7404	China	Asia	0.518	0	5.389115789
143935	21.6826	65.845	Sweden	Europe	-2.852	0.867104874	9.290789474
143990	25.2116	65.8197	Finland	Europe	-2.773	2.665206271	9.533184211
14401	123.3464	42.6324	China	Asia	6.676	15.71741512	0.347357895
14403	-1.1809	42.6152	Spain	Europe	0.107	-0.757575849	3.779205263
14407	130.7337	42.544	Russia	Europe	-1.315	5.713763965	4.279473684
14408	124.1746	42.5435	China	Asia	2.323	5.69550931	1.788915789
14412	27.4383	42.4385	Bulgaria	Europe	8.397	-25.10040088	9.984868421
14413	11.1731	42.4352	Italy	Europe	-0.487	-1.140927437	7.010610526
144181	25.8745	65.7164	Finland	Europe	-2.035	-4.335524096	9.319347368
144183	21.6383	65.7136	Sweden	Europe	-1.884	7.886089814	4.677505263
144191	21.4646	65.7081	Sweden	Europe	-0.611	2.12668839	8.707194737
14422	42.9395	42.2856	Georgia	Asia	-2.978	-9.465132804	12.08417895
14428	-0.6646	42.1112	Spain	Europe	-2.648	-6.516976999	3.277736842
14436	0.6146	41.9818	Spain	Europe	-0.242	-16.00949261	7.7869
14438	15.6785	41.9052	Italy	Europe	0.053	-13.67287349	11.19490526
14451	25.3383	41.6305	Bulgaria	Europe	1.876	23.95947426	11.07476842
14457	-5.9842	41.528	Spain	Europe	1.886	14.85943773	1.899973684
14458	20.5076	41.4943	Macedonia	Europe	3.547	12.3859069	14.76167895
144581	21.077	65.4935	Sweden	Europe	-0.931	6.845564074	8.123594737
1446	118.8438	31.1145	China	Asia	3.773	6.115370482	-0.201089474
14461	16.06	41.4015	Italy	Europe	-0.489	-11.78349836	6.003910526
14465	0.2718	41.3694	Spain	Europe	1.755	16.12814896	3.491794737
14468	28.6173	41.3343	Turkey	Asia	0.901	-13.59072563	11.38392105
14471	-6.3217	41.2739	Spain	Europe	0.433	17.19605696	1.960715789
144731	26.6906	65.412	Finland	Europe	-0.331	-7.867835159	10.90822632
14478	23.226	41.1408	Greece	Europe	10.492	-15.59875958	12.31014211
144808	26.8868	65.3748	Finland	Europe	-0.976	-3.304125411	10.00839474
144819	26.912	65.3631	Finland	Europe	-1.248	2.820372399	9.287089474
14484	28.5688	41.0274	Turkey	Asia	2.631	-11.39101862	10.96838421
14486	25.1603	41.0027	Greece	Europe	2.832	5.69550931	5.260936842
144886	26.6367	65.3283	Finland	Europe	-0.877	3.842643291	6.553578947
144928	21.0771	65.3056	Sweden	Europe	-0.682	1.387367744	9.056026316
144938	26.8729	65.3015	Finland	Europe	-1.277	-5.969331873	10.10172632
14494	27.0051	40.9531	Turkey	Asia	4.044	17.52464403	9.168784211
14496	122.1402	40.9415	China	Asia	9.44	-11.9751736	-0.806631579
14499	19.4581	40.9169	Albania	Europe	0.73	-19.09455915	10.43076842
145	118.727	33.0895	China	Asia	1.872	6.261409091	1.422242105
145035	26.9781	65.2549	Finland	Europe	-0.051	0.547645126	9.346315789
14504	121.9229	40.8401	China	Asia	4.308	-17.81672125	1.7405
14506	141.3716	40.8388	Japan	Asia	0.029	23.63088719	8.410142105
14514	23.5932	40.6527	Greece	Europe	11.637	-24.93610789	14.64395789
14520	112.6854	40.5729	China	Asia	14.21	15.8543264	2.119510526
1453	111.0043	30.8207	China	Asia	0.337	-22.10660734	3.100978947
14532	-2.7477	40.4926	Spain	Europe	1.494	14.29353779	4.162347368
145363	27.0272	65.0863	Finland	Europe	-0.583	1.387367607	10.73806842
14541	-2.781	40.399	Spain	Europe	0.194	6.872946331	3.881915789
145412	26.9302	65.0611	Finland	Europe	-2.675	0.565900055	10.25478947
14542	32.3802	40.3904	Turkey	Asia	10.177	-10.30485542	12.20505263
14549	22.1005	40.3009	Greece	Europe	-0.025	-25.35596933	14.25608947
14550	38.2031	40.2377	Turkey	Asia	0.173	-16.68492169	5.826478947
14551	115.6021	40.2322	China	Asia	19.827	6.297918949	2.355410526
145516	26.9368	65.0078	Finland	Europe	-2.781	0.994888636	9.125689474
14552	-6.1313	40.2234	Spain	Europe	-7.141	-13.57247152	2.524957895
14558	31.4131	40.0398	Turkey	Asia	0.297	7.146768894	2.357421053
1456	112.8211	30.395	China	Asia	0.273	-19.82475356	0.759842105
14565	119.1953	39.9831	China	Asia	5.258	-5.293903067	-1.834736842
14567	113.8087	39.9734	China	Asia	33.846	18.34611172	2.714089474
14571	122.8702	39.8413	China	Asia	4.916	-4.5637092	1.032936842
145768	-22.201	64.8972	Iceland	Europe	1.076	3.422782037	6.458873684
1458	114.6007	30.2595	China	Asia	3.724	-6.790799562	-0.494410526
14580	40.4034	39.7551	Turkey	Asia	9.233	1.871120756	13.89995263
14582	118.2946	39.744	China	Asia	0.191	1.606425794	1.415136842
14584	-6.8846	39.7316	Spain	Europe	0.065	-13.04308133	2.152431579
145879	26.6573	64.8479	Finland	Europe	-4.508	-6.188389923	9.125689474
14592	121.5396	39.5888	China	Asia	4.429	-3.769624315	0.437926316
145920	26.4354	64.8312	Finland	Europe	-1.073	-2.318364184	9.855684211
14595	-2.1105	39.5688	Spain	Europe	-5.486	0	5.168068421
14597	117.3881	39.4314	China	Asia	0.491	-13.22562979	0.134478947
14598	-5.0146	39.3771	Spain	Europe	-3.132	-17.36035049	2.361184211
14599	-4.2521	39.3694	Spain	Europe	12.038	-21.04782859	5.399805263
146	43.8927	32.6972	Iraq	Asia	1.144	37.18510405	7.175347368
146009	40.8156	64.7821	Russia	Europe	0.185	3.833515882	8.964542105
14601	-0.323	39.3231	Spain	Europe	6.499	-15.60788609	4.165689474
146022	-22.0006	64.7774	Iceland	Europe	0.738	4.755385268	5.194521053
14615	21.0277	39.1858	Greece	Europe	0.086	11.5279299	12.15962105
1462	114.1813	30.0687	China	Asia	5.156	-13.79153012	-1.067668421
14623	-5.1859	39.1454	Spain	Europe	6.741	-13.92844195	5.785636842
146253	26.4632	64.6489	Finland	Europe	1.113	-5.558598028	10.42933158
146274	24.5037	64.6376	Finland	Europe	-3.743	-8.525009036	10.17730526
1463	116.2601	30.0145	China	Asia	0.065	3.952172234	-1.519815789
14635	20.8115	39.0616	Greece	Europe	3.196	-14.95071194	8.497205263
14636	-8.1728	39.0562	Portugal	Europe	9.977	-24.80832421	2.321510526
146386	21.3342	64.5754	Sweden	Europe	-0.406	0.228185652	8.689878947
1464	113.4687	29.92	China	Asia	3.612	-20.11683187	-0.863731579
14641	42.3177	39.0302	Turkey	Asia	7.265	-6.626506024	5.683721053
14644	-7.1457	38.9998	Portugal	Europe	1.105	21.60460022	2.174310526
146457	26.5495	64.5416	Finland	Europe	8.663	4.518072289	11.47608421
146471	39.8937	64.5314	Russia	Europe	-0.657	-8.488499452	6.612905263
146495	26.7854	64.5205	Finland	Europe	2.071	9.246075208	8.896321053
14653	-5.4104	38.9104	Spain	Europe	0.146	-24.77181544	1.750010526
146541	-21.0968	64.4995	Iceland	Europe	0.25	14.43044907	8.157873684
146557	39.9927	64.4887	Russia	Europe	-0.148	0.191675794	8.090073684
146561	39.9262	64.4876	Russia	Europe	-0.989	6.279664129	6.638373684
146621	39.1883	64.4544	Russia	Europe	-0.134	1.396495071	14.13055263
146648	25.9521	64.4401	Finland	Europe	-2.883	-0.428988773	9.380273684
14669	21.3661	38.7412	Greece	Europe	0.603	5.987586802	8.834715789
14674	28.3156	38.6153	Turkey	Asia	1.026	12.45892662	9.536321053
146762	40.6228	64.3853	Russia	Europe	-5.401	8.43373494	8.378768421
14677	28.0552	38.5947	Turkey	Asia	3.406	-8.086893483	9.414015789
146792	40.6495	64.3724	Russia	Europe	-1.413	2.555677163	7.574378947
146797	-21.7964	64.3706	Iceland	Europe	3.608	8.023001095	4.932089474
14682	39.5056	38.5021	Turkey	Asia	4.477	1.725082147	14.98141053
146822	21.345	64.3567	Sweden	Europe	-0.149	-0.164293538	8.495415789
146863	25.712	64.3336	Finland	Europe	-0.511	-0.52026287	9.550010526
146918	40.5969	64.3115	Russia	Europe	-1.342	4.070828587	5.093389474
146937	40.8967	64.3031	Russia	Europe	-4.375	1.405622399	7.957689474
146966	24.9105	64.29	Finland	Europe	-1.591	0.96750638	9.066210526
14698	31.881	38.3193	Turkey	Asia	16.913	17.86235854	6.687152632
1470	112.9929	29.3482	China	Asia	4.628	16.56626506	0.734684211
14703	114.2973	38.2516	China	Asia	2.001	-15.18802492	1.670031579
147036	25.2405	64.2645	Finland	Europe	-4.398	-2.665206188	9.550010526
147111	25.449	64.2328	Finland	Europe	-0.879	-8.43373494	9.550010526
147167	39.1271	64.2094	Russia	Europe	-0.619	-2.227090361	7.894652632
147168	25.383	64.2082	Finland	Europe	-0.813	-7.301935104	9.550010526
14720	39.9848	38.0563	Turkey	Asia	4.504	23.43921139	10.44038421
14721	111.9146	38.0521	China	Asia	8.052	-7.429718784	2.939257895
147267	39.1781	64.1665	Russia	Europe	-0.183	-2.491785323	11.73337895
14727	21.445	37.907	Greece	Europe	-0.027	-4.89229655	11.43053684
147323	39.7318	64.1483	Russia	Europe	-0.087	-1.250456462	10.81811053
14736	36.8482	37.6786	Turkey	Asia	1.194	-19.56918675	19.37641579
147361	25.3665	64.1289	Finland	Europe	-1.788	-12.48630887	10.19456842
147383	26.3201	64.1209	Finland	Europe	-2.262	-0.438116101	9.742752632
14740	-2.9543	37.561	Spain	Europe	-0.379	-19.53267689	8.568894737
147458	-21.7927	64.0927	Iceland	Europe	7.879	12.10295728	7.198478947
147475	25.333	64.0881	Finland	Europe	0.514	3.11244989	10.95536842
147523	26.1145	64.0651	Finland	Europe	-2.182	-6.060606243	9.8229
1476	116.3025	28.6293	China	Asia	9.049	8.023001095	2.391010526
14763	36.2698	37.2735	Turkey	Asia	5.708	15.24278943	7.668857895
14767	35.2788	37.1998	Turkey	Asia	0.279	-22.19788226	11.20986316
147707	14.4896	63.9893	Sweden	Europe	-0.136	7.32931736	1.872342105
14773	119.4634	37.1134	China	Asia	-0.199	-14.58561501	1.598710526
147770	27.3115	63.9651	Finland	Europe	-0.194	-9.273457558	10.50083158
14782	37.8895	37.0564	Turkey	Asia	-1.816	-26.067908	8.445784211
14784	35.3397	37.04	Turkey	Asia	-0.148	-2.227090088	11.21844737
147841	14.3698	63.94	Sweden	Europe	-0.182	-0.575027382	7.763221053
147862	10.2987	63.9332	Norway	Europe	0.199	8.835341183	4.193284211
147901	27.6344	63.9195	Finland	Europe	-0.086	-5.923694688	11.13282105
14794	120.449	36.9325	China	Asia	17.738	3.468419222	3.502194737
147977	27.3646	63.8952	Finland	Europe	-0.917	-4.052573932	10.76400526
14798	38.0354	36.869	Turkey	Asia	-0.442	-25.46549836	6.935094737
148	120.5437	31.1101	China	Asia	9.488	10.06754299	0.122252632
14801	36.6896	36.8576	Turkey	Asia	1.565	19.27710843	5.884784211
14802	28.6328	36.8562	Turkey	Asia	-0.423	-22.39868565	12.84497895
148037	10.6771	63.8747	Norway	Europe	-0.18	-14.22051862	0.560789474
14804	8.402	36.8247	Algeria	Africa	0.018	-18.10879792	2.085636842
148048	-21.7469	63.8701	Iceland	Europe	1.678	-4.874041621	2.906247368
14805	-5.7592	36.7938	Spain	Europe	12.934	-17.04089157	1.059452632
14814	-5.7838	36.6678	Spain	Europe	-8.047	-25.00912815	2.071778947
148153	14.0726	63.8398	Sweden	Europe	-0.322	3.669222344	6.058347368
14816	9.3968	36.5914	Tunisia	Africa	0.031	1.286966046	3.571231579
148194	9.8832	63.8237	Norway	Europe	-0.083	1.953267525	2.746157895
1482	68.0521	24.8987	Pakistan	Asia	15.474	-5.403432092	3.345415789
148202	11.7232	63.8211	Norway	Europe	-4.498	12.39503469	5.812342105
14821	119.4088	36.5047	China	Asia	0.745	-16.0916391	2.027778947
148256	14.3771	63.8088	Sweden	Europe	0.039	12.77838636	5.137310526
1483	102.6036	24.7828	China	Asia	5.581	-7.831325301	8.002489474
14831	113.0615	36.3219	China	Asia	12.858	-19.53267689	5.356068421
148333	10.7207	63.7844	Norway	Europe	-0.367	5.91456736	6.101778947
148334	18.8059	63.7842	Sweden	Europe	-0.916	5.312157722	5.812342105
148341	20.0216	63.7813	Sweden	Europe	-0.041	-1.560788609	7.745957895
148383	20.201	63.7681	Sweden	Europe	-4.563	2.747352957	8.661273684
148393	27.1094	63.7646	Finland	Europe	-2.098	1.41475	9.957505263
1484	75.5539	24.7001	India	Asia	37.233	0.912742059	5.752963158
148424	27.9538	63.7575	Finland	Europe	-0.596	-1.186564074	10.92540526
148456	27.2528	63.7477	Finland	Europe	-2.165	-3.249361172	11.61318947
148485	28.0197	63.7406	Finland	Europe	-0.717	0.410733844	10.92540526
148490	14.8468	63.7381	Sweden	Europe	-0.274	9.647681544	8.392389474
148541	14.6827	63.7246	Sweden	Europe	-0.384	7.557502738	5.858163158
14855	140.6061	35.8994	Japan	Asia	3.937	-2.884264513	6.173705263
1486	68.6937	24.2688	Pakistan	Asia	-1.43	4.755384995	2.745147368
14865	118.8638	35.794	China	Asia	8.11	-17.94450438	-0.405810526
1487	83.0073	24.2008	India	Asia	23.371	20.00730194	3.6133
148730	18.2899	63.6755	Sweden	Europe	-0.966	5.339539978	6.069678947
148756	14.592	63.671	Sweden	Europe	-0.557	2.710843373	5.623547368
1488	81.2884	24.1903	India	Asia	19.723	-23.32968237	10.64490526
1489	68.7547	24.1214	India	Asia	-0.601	17.54289896	3.424547368
14893	119.3131	35.4396	China	Asia	5.064	9.008762322	3.146984211
14897	118.8537	35.3298	China	Asia	24.292	-11.94779025	1.534921053
1490	68.9452	24.0735	India	Asia	-0.738	10.71558962	3.894842105
149025	18.9468	63.6086	Sweden	Europe	-0.365	2.939029025	6.721889474
14924	-5.8378	34.9422	Morocco	Africa	0.034	-6.47133954	4.416126316
14926	118.9603	34.9397	China	Asia	26.386	-10.204454	1.303810526
149267	23.5259	63.5327	Finland	Europe	-2.367	-1.32347563	7.741905263
149295	18.5615	63.5217	Sweden	Europe	-1.638	-4.828404436	6.824868421
1493	95.3562	23.3079	Myanmar	Asia	12.514	-20.15334064	1.252457895
149314	18.4855	63.5145	Sweden	Europe	-0.431	-3.294998083	7.413984211
149339	18.9104	63.5061	Sweden	Europe	-0.067	0.912741785	6.990878947
149399	27.3071	63.4729	Finland	Europe	-0.977	6.024096386	13.71281579
14941	118.8641	34.7733	China	Asia	22.902	-14.40306681	2.528178947
149459	18.1884	63.4462	Sweden	Europe	-0.184	-4.079956188	7.185294737
14949	36.6135	34.6645	Syria	Asia	30.878	-12.20335871	6.603526316
14950	-2.9408	34.6612	Morocco	Africa	0.005	17.54289885	4.652078947
14951	69.7156	34.6448	Afghanistan	Asia	11.905	-19.66958653	5.153131579
149511	23.1507	63.4173	Finland	Europe	-2.01	-5.394304491	7.419405263
149548	23.8047	63.392	Finland	Europe	-0.976	-4.508945235	6.553478947
149563	27.3913	63.383	Finland	Europe	-4.041	1.168309693	15.02860526
1496	79.9248	22.9419	India	Asia	34.183	-19.69696988	6.350073684
149671	18.5396	63.3169	Sweden	Europe	-1.002	-9.638554217	7.923363158
149676	10.7508	63.3135	Norway	Europe	-0.152	-9.291712486	8.226526316
1497	82.5993	22.6051	India	Asia	5.082	-22.48995893	6.5132
149704	18.6634	63.2887	Sweden	Europe	-1.175	-2.464403067	6.207047368
149712	23.2706	63.2832	Finland	Europe	-1.696	-2.172325849	6.967942105
149738	9.6947	63.267	Norway	Europe	-0.119	-2.856882256	8.296878947
149744	18.3101	63.2626	Sweden	Europe	-0.424	0.447243428	6.510210526
149751	27.4777	63.2604	Finland	Europe	-0.886	1.049653067	10.10192632
149775	14.9221	63.2466	Sweden	Europe	-4.509	1.743337076	3.480442105
1498	77.9813	22.5601	India	Asia	16.024	6.65388828	1.343431579
149836	22.5069	63.2091	Finland	Europe	-1.657	-3.085067908	8.569836842
149843	23.9578	63.2078	Finland	Europe	-1.198	-7.320190033	7.682578947
149865	9.5878	63.1912	Norway	Europe	-0.327	-4.983570646	8.463757895
149887	21.7165	63.1761	Finland	Europe	-5.366	9.583789704	7.774663158
149916	22.4938	63.164	Finland	Europe	-0.103	4.043446468	7.145294737
14995	112.1802	34.2018	China	Asia	0.466	-16.59364732	0.928389474
149951	27.1543	63.144	Finland	Europe	-4.158	3.860898138	15.13730526
149972	10.9506	63.1335	Norway	Europe	-0.137	7.594012596	6.933568421
149973	9.8885	63.1323	Norway	Europe	-0.575	-0.374224535	6.882178947
1500	73.7487	21.8311	India	Asia	22.705	-23.74954272	6.884163158
15000	-4.748	34.1598	Morocco	Africa	-0.172	-24.95436199	3.110831579
15001	44.9698	34.1151	Iraq	Asia	27.373	2.017159545	8.495457895
150024	27.6679	63.1077	Finland	Europe	-0.666	-4.901423877	14.39928947
150032	10.5344	63.106	Norway	Europe	-0.057	-1.779846659	4.616642105
150033	27.6306	63.1055	Finland	Europe	2.252	6.361810789	9.295426316
15006	-5.9053	34.0436	Morocco	Africa	0.117	-17.59766429	4.055336842
15011	-6.7479	33.9346	Morocco	Africa	0.034	-6.736035049	3.567342105
150165	23.4438	63.0312	Finland	Europe	-0.256	-9.748083242	8.443973684
15019	112.7717	33.7323	China	Asia	4.684	-3.979554765	0.251015789
150192	27.7803	63.0177	Finland	Europe	-2.939	-1.022270537	12.67745789
1502	83.8548	21.5201	India	Asia	10.183	-5.293902793	6.931078947
150205	17.1719	63.0072	Sweden	Europe	-0.046	-3.413654436	6.973715789
150234	27.301	62.9919	Finland	Europe	-0.053	2.336619113	14.62236316
1503	85.0302	21.2786	India	Asia	4.257	-9.291712212	7.102110526
150338	27.2323	62.9322	Finland	Europe	-0.098	-3.879153341	9.482147368
150351	23.9281	62.9254	Finland	Europe	0.251	-10.71558954	7.843878947
150362	26.276	62.9205	Finland	Europe	-1.322	3.158087076	10.33192632
150372	18.2851	62.9153	Sweden	Europe	0.046	-0.903614458	6.973715789
150376	26.2604	62.9115	Finland	Europe	-0.633	5.2482658	12.01958421
150387	26.4534	62.9078	Finland	Europe	-0.972	0.930996714	11.58478421
150397	18.0867	62.9038	Sweden	Europe	0.293	-6.224900055	7.711731579
150399	26.6656	62.9033	Finland	Europe	-3.318	-0.136911281	8.276742105
1504	73.5979	21.2563	India	Asia	16.257	7.867835159	5.741278947
150437	17.1923	62.8885	Sweden	Europe	-0.104	-5.129609529	6.544689474
15045	119.1468	33.1657	China	Asia	1.169	-1.213947152	1.851621053
150511	23.8163	62.8574	Finland	Europe	-0.075	-0.164293538	7.843878947
15059	117.8775	33.0256	China	Asia	20.82	1.058780668	0.822868421
15061	113.6262	32.9822	China	Asia	21.326	-19.9890471	0.629768421
15064	114.2798	32.9617	China	Asia	12.102	-25.62979189	0.243357895
15066	118.566	32.9335	China	Asia	23.823	4.408543264	1.372378947
150661	7.741	62.7959	Norway	Europe	-0.249	-9.839357338	4.955021053
15068	117.1983	32.9095	China	Asia	3.546	-14.03796933	0.796073684
1507	75.3677	19.4854	India	Asia	4.603	24.31544359	3.754073684
150723	27.3781	62.7662	Finland	Europe	-0.115	-6.644760679	12.24265789
1508	82.8257	19.2748	India	Asia	16.91	-20.46367196	2.759710526
15083	117.1479	32.7187	China	Asia	8.26	6.042351314	0.176057895
150836	22.8254	62.7282	Finland	Europe	-0.022	-0.721066265	8.432636842
15084	118.7172	32.716	China	Asia	26.792	14.35742963	1.931231579
1509	78.3422	18.9671	India	Asia	25.299	14.45783133	8.333784211
15090	118.7045	32.6747	China	Asia	29.444	-8.424607886	0.972431579
150922	30.9149	62.6966	Finland	Europe	-0.184	0.200803204	9.371731579
150943	21.3189	62.6872	Finland	Europe	3.145	8.744067196	6.167094737
150959	27.3783	62.6829	Finland	Europe	-0.662	1.615553122	11.93943684
15096	116.313	32.5752	China	Asia	27.727	14.81380066	0.1338
150991	29.0855	62.6741	Finland	Europe	-2.755	-3.012048193	7.241126316
151	116.2211	29.7518	China	Asia	5.348	6.608251095	-1.113884211
151037	23.5053	62.6552	Finland	Europe	-0.271	8.20554948	8.098510526
15107	118.2384	32.4218	China	Asia	6.692	0.666301479	0.826121053
151073	26.0538	62.6455	Finland	Europe	-3.036	10.32311062	12.13962632
1511	77.929	18.2046	India	Asia	10.142	11.62833152	7.716710526
15111	116.2436	32.3767	China	Asia	5.901	5.777656079	-0.210663158
151129	23.2385	62.6316	Finland	Europe	-2.393	-2.144943319	8.259810526
151177	17.0854	62.6159	Sweden	Europe	-0.359	-3.54143839	6.842131579
1512	82.1115	18.1574	India	Asia	26.905	-12.68711172	4.566642105
15122	116.6536	32.292	China	Asia	4.897	-0.830594743	0.153068421
151279	27.374	62.5867	Finland	Europe	-0.424	-4.508944962	12.60297895
151299	30.0634	62.5838	Finland	Europe	-0.322	6.425702903	10.65225263
151333	23.6149	62.5768	Finland	Europe	-0.83	-8.789704272	7.528657895
151334	30.2594	62.5766	Finland	Europe	0.004	5.47645126	13.1236
151337	25.6844	62.5761	Finland	Europe	-1.395	0.721066265	6.706242105
15139	114.3918	32.0251	China	Asia	21.94	17.44249726	-0.369689474
151404	23.3756	62.5548	Finland	Europe	-0.551	1.487769168	8.098510526
151438	30.3135	62.543	Finland	Europe	-0.048	-6.124498357	7.419405263
151479	29.4123	62.5285	Finland	Europe	5.108	-9.255202629	7.725026316
1515	77.9302	17.753	India	Asia	7.831	1.880248083	7.440910526
15155	117.205	31.8895	China	Asia	14.465	0.237313253	-0.621084211
151579	22.7077	62.4999	Finland	Europe	-1.095	4.098211117	6.494105263
151622	27.7302	62.4846	Finland	Europe	-0.821	8.789704272	12.24832632
151633	25.678	62.4809	Finland	Europe	-0.254	13.26213949	11.21276316
151683	25.8626	62.4671	Finland	Europe	-3.008	-4.052573932	11.02402105
1517	102.6178	16.7727	Thailand	Asia	0.613	27.83862719	5.356378947
151705	26.7021	62.4599	Finland	Europe	-0.681	4.262504573	8.658821053
151746	23.4354	62.4466	Finland	Europe	-0.223	-1.47864184	6.842173684
151794	26.485	62.4306	Finland	Europe	-0.812	7.365826944	7.151068421
151797	27.7217	62.43	Finland	Europe	-0.726	2.437020811	13.76445789
1518	103.4531	16.6035	Thailand	Asia	12.711	5.75940115	2.777094737
151809	29.105	62.4254	Finland	Europe	-0.169	4.518072289	10.05158947
15181	120.7396	31.5646	China	Asia	9.399	38.38992333	-0.051021053
151811	27.3581	62.424	Finland	Europe	0.107	3.769624042	10.68075789
151826	27.0615	62.4193	Finland	Europe	-0.731	8.369843018	7.852321053
15184	119.5103	31.5487	China	Asia	2.647	-3.577947974	-0.413378947
151870	23.4754	62.4079	Finland	Europe	-1.677	0.73932092	7.003473684
151876	22.601	62.4063	Finland	Europe	-1.136	-1.679444962	6.579
15199	119.806	31.3647	China	Asia	2.712	-8.378970427	1.060910526
151997	28.9808	62.367	Finland	Europe	-0.118	5.083972262	11.01834737
152	32.8865	23.9673	Egypt	Africa	-0.069	-25.37422344	9.869210526
152001	25.9234	62.3659	Finland	Europe	0.293	0.173420865	11.07551053
15206	118.899	31.3035	China	Asia	2.154	-18.14530942	-1.027715789
152074	26.5072	62.3449	Finland	Europe	-0.74	12.06644756	7.343005263
1521	75.8879	16.3325	India	Asia	28.844	-21.86929628	4.083210526
15211	30.1812	31.2644	Egypt	Africa	0.294	-6.188389923	8.0629
15214	120.7116	31.2538	China	Asia	0.767	11.82913472	0.901394737
152152	22.5481	62.3227	Finland	Europe	-1.767	-4.125593373	7.164721053
15217	120.7921	31.2384	China	Asia	0.221	5.403432092	0.4053
152212	27.0841	62.3051	Finland	Europe	-2.149	7.639649507	12.59721053
152218	26.063	62.3036	Finland	Europe	-0.353	11.23585241	11.02417368
152271	22.438	62.2888	Finland	Europe	-1.243	-3.495801479	5.696042105
152300	27.0576	62.2806	Finland	Europe	-1.142	3.148959474	11.99077895
152368	25.7354	62.2657	Finland	Europe	-4.921	9.51989759	6.366868421
152373	27.2467	62.2636	Finland	Europe	-2.169	1.93501287	6.876084211
152379	26.3658	62.2623	Finland	Europe	-0.207	3.742241512	8.149505263
1524	78.8961	16.0879	India	Asia	2.807	13.55421687	3.765357895
152411	25.7427	62.2557	Finland	Europe	-5.601	14.40306681	7.088373684
152424	27.1874	62.2525	Finland	Europe	2.37	-2.354874042	7.682636842
152441	27.3038	62.2457	Finland	Europe	-1.26	8.65279299	8.039089474
152472	27.8296	62.2377	Finland	Europe	-5.395	-8.223803943	9.261473684
15249	117.664	30.9981	China	Asia	5.069	21.2029937	0.130205263
152518	22.6636	62.2242	Finland	Europe	-1.113	-4.180357612	6.290252632
152543	27.1701	62.2155	Finland	Europe	-1.168	5.91456736	7.682636842
15255	117.6543	30.9304	China	Asia	5.159	9.629426889	-1.104331579
152557	23.8411	62.2123	Finland	Europe	-0.008	5.385177026	5.432973684
15256	-6.7608	30.9146	Morocco	Africa	0.161	-18.49214951	6.255210526
1526	76.3312	15.2642	India	Asia	14.521	7.831325301	5.646910526
15260	114.0719	30.8282	China	Asia	17.06	-2.163198248	0.321557895
15263	114.5218	30.7993	China	Asia	6.354	-22.74552738	0.388552632
152638	21.4201	62.1878	Finland	Europe	-2.708	3.952172508	7.871868421
152671	27.7673	62.1751	Finland	Europe	-1.544	3.066812705	7.682584211
15268	117.4016	30.7784	China	Asia	0.154	27.6286966	0.380926316
152694	27.552	62.1684	Finland	Europe	-0.471	-1.47864184	11.51021053
15270	117.0948	30.7654	China	Asia	2.7	11.69222344	-2.124742105
15274	117.1927	30.6849	China	Asia	18.171	9.200438116	-2.098852632
15275	47.5169	30.6683	Iraq	Asia	22.709	-24.77181544	6.791115789
152752	26.7753	62.1494	Finland	Europe	-0.084	18.08141648	6.315878947
152767	23.1031	62.1454	Finland	Europe	-1.201	1.232201533	6.290305263
1528	105.4305	15.2051	Thailand	Asia	0.058	13.44468784	4.354194737
15282	114.674	30.6232	China	Asia	21.61	15.94560049	0.727163158
152824	26.1071	62.1241	Finland	Europe	-0.588	-4.654983571	5.9763
152831	26.8645	62.1229	Finland	Europe	-0.111	0.575027382	10.41186842
152857	23.0257	62.1136	Finland	Europe	-0.623	-2.884264239	6.205410526
15287	114.4039	30.5628	China	Asia	0.032	14.92332968	0.858810526
152917	27.381	62.0934	Finland	Europe	-0.541	7.612267251	7.682636842
152962	30.1826	62.0744	Finland	Europe	-0.151	-2.263599671	6.922226316
152984	27.9437	62.0646	Finland	Europe	-0.377	7.703541457	8.921894737
15299	114.7064	30.4528	China	Asia	5.03	-2.528295181	0.321489474
153	104.3971	12.5337	Cambodia	Asia	-1.98	-12.23986857	8.191242105
1530	101.0865	14.8524	Thailand	Asia	-4.137	-24.62577601	4.809915789
153003	27.4037	62.0576	Finland	Europe	-0.299	1.560788609	11.67606842
15301	114.304	30.4423	China	Asia	6.246	-2.564804491	0.502289474
153010	22.6995	62.0545	Finland	Europe	-0.266	-6.069733844	5.772447368
153011	22.8505	62.0549	Finland	Europe	-0.308	9.154801205	6.290252632
15302	117.1389	30.4356	China	Asia	2.526	3.240233571	-1.712810526
153022	30.5788	62.0497	Russia	Europe	0.003	-3.705732202	11.87640526
153039	23.045	62.0432	Finland	Europe	-0.427	6.297918949	6.290305263
15304	78.476	30.3746	India	Asia	14.945	-14.45783133	0.385963158
15306	113.8474	30.3309	China	Asia	8.082	-21.24863089	-1.288031579
15310	114.7062	30.2889	China	Asia	0.182	-4.299014239	0.9259
15311	115.0544	30.2851	China	Asia	7.474	16.71230378	0.591231579
15312	116.6967	30.2812	China	Asia	5.071	15.99123768	-1.582842105
15315	114.1678	30.2302	China	Asia	10.55	-8.232931818	-0.254410526
153165	29.2059	61.9968	Finland	Europe	2.122	4.782767525	6.799726316
153197	29.0437	61.9771	Finland	Europe	-0.117	4.654983571	6.799726316
15320	115.1754	30.101	China	Asia	1.55	4.28075931	0.229663158
153215	29.1937	61.9728	Finland	Europe	-1.701	-2.583059146	7.130663158
15322	116.74	30.034	China	Asia	15.155	7.621394852	-0.960815789
153225	27.4856	61.969	Finland	Europe	-1.029	-9.154800931	7.767478947
15327	115.8469	29.9335	China	Asia	20.044	-2.135815991	-1.089368421
153284	23.0179	61.9456	Finland	Europe	-0.235	0.775830504	8.827184211
153286	30.308	61.9442	Russia	Europe	-0.561	3.249361172	6.962221053
153312	29.8706	61.9372	Finland	Europe	-1.675	5.312157722	6.178589474
15332	115.6087	29.8882	China	Asia	16.844	13.58159912	-0.228368421
15335	115.3646	29.8449	China	Asia	17.544	2.656078861	0.2489
15338	112.6044	29.7999	China	Asia	0.887	13.42643291	1.706463158
15339	121.6698	29.7932	China	Asia	2.586	6.106243154	0.910947368
153416	27.8604	61.8896	Finland	Europe	-0.092	-1.989777108	8.276694737
153418	17.2466	61.8893	Sweden	Europe	-0.32	-10.74297207	4.754168421
153420	21.8021	61.8885	Finland	Europe	-0.704	-3.760496714	7.393936842
15343	113.5396	29.7594	China	Asia	0.34	-3.231106243	-1.490436842
15345	111.8972	29.7229	China	Asia	0.606	-1.405622673	-0.356173684
15347	115.9271	29.6978	China	Asia	6.531	-9.39211391	-1.770415789
153529	25.824	61.8428	Finland	Europe	-1.532	0.538517716	10.88084211
153543	28.163	61.8376	Finland	Europe	-0.105	-1.359985214	10.76095263
153544	22.5003	61.8369	Finland	Europe	4.095	11.12632347	5.865778947
153569	27.4073	61.8241	Finland	Europe	-0.149	-1.451259584	4.838763158
153594	25.9177	61.8137	Finland	Europe	-0.588	-3.614457831	5.636773684
1536	-6.0896	13.6812	Mali	Africa	0.138	7.101131709	5.255136842
15362	113.0009	29.5204	China	Asia	0.148	13.14348302	2.201489474
153622	24.8062	61.8004	Finland	Europe	-0.011	-2.354874042	6.460094737
15364	112.0369	29.4079	China	Asia	11.694	14.93245709	1.559494737
153762	23.9327	61.7328	Finland	Europe	-0.56	5.357794633	11.19007895
15381	112.551	29.1656	China	Asia	7.012	-16.40197152	0.323568421
153828	30.6229	61.7016	Russia	Europe	-2.02	2.37312897	8.921626316
153835	29.9563	61.6979	Russia	Europe	-0.028	7.548375301	11.43593684
153866	30.6952	61.683	Russia	Europe	-2.687	12.98831681	11.82491579
153885	29.7533	61.6788	Finland	Europe	1.091	-8.579773549	11.77914737
153899	24.3746	61.6711	Finland	Europe	-1.613	-5.522088171	7.711784211
153959	30.3844	61.649	Russia	Europe	-3.024	-1.907630613	13.07205789
15396	112.8564	28.8629	China	Asia	2.317	16.9587437	-0.013468421
153962	25.8718	61.6467	Finland	Europe	-0.324	1.69769989	8.547005263
154003	30.5258	61.6282	Russia	Europe	-3.789	-0.803212486	10.34903684
15410	116.0679	28.6829	China	Asia	9.669	-4.919678258	0.463478947
154122	24.624	61.5562	Finland	Europe	-3.193	9.611171961	6.782694737
154132	23.6181	61.5509	Finland	Europe	0.144	-3.395399781	10.44629474
15416	116.512	28.5512	China	Asia	13.685	22.29828395	0.493252632
154196	22.7188	61.5099	Finland	Europe	-2.744	2.309236857	6.264836842
154197	26.7035	61.5091	Finland	Europe	-0.062	11.98430085	6.663894737
154202	22.6092	61.5073	Finland	Europe	2.782	15.16064258	6.349678947
154204	27.1092	61.5051	Finland	Europe	-0.358	1.32347563	5.348078947
154207	22.1062	61.5027	Finland	Europe	-2.683	11.82913472	4.605352632
154219	29.4871	61.4933	Finland	Europe	0.206	6.343556051	11.48165263
154232	26.9969	61.4854	Finland	Europe	-0.653	3.961299836	5.831978947
154259	24.326	61.4674	Finland	Europe	-1.695	2.592187021	7.562984211
154276	10.0016	61.4561	Norway	Europe	-0.499	-9.647682092	3.970163158
15428	102.2749	27.8633	China	Asia	0.078	4.280759584	10.84026316
154284	24.0569	61.4491	Finland	Europe	8.975	6.672143209	5.863884211
154291	24.7827	61.4455	Finland	Europe	-0.008	-6.425702629	5.142978947
15430	114.8272	27.7336	China	Asia	3.121	9.529025192	1.094331579
154307	22.598	61.4353	Finland	Europe	-1.97	-13.17999315	6.264836842
15437	67.642	27.3453	Pakistan	Asia	-12.012	-21.63198248	6.588784211
154378	29.149	61.3918	Finland	Europe	-0.155	5.439941402	12.39697368
154382	25.1796	61.3898	Finland	Europe	-0.223	11.0898138	10.77811579
154395	30.2546	61.3838	Russia	Europe	-1.602	15.2701716	13.38089474
154396	10.2328	61.3825	Norway	Europe	-0.182	10.16794452	2.487226316
1544	-8.23	11.6377	Mali	Africa	0.207	-3.039430449	4.682078947
15440	57.1154	27.1647	Iran	Asia	15.075	19.19496166	3.252352632
154434	27.4354	61.3525	Finland	Europe	-0.01	0.155166128	10.88104737
154469	10.9182	61.3262	Norway	Europe	-0.146	-3.961299562	-1.639331579
154474	28.6395	61.3227	Finland	Europe	-0.113	11.83826216	4.337831579
154520	26.4395	61.2945	Finland	Europe	-0.069	9.309967141	9.857126316
154539	23.8443	61.2869	Finland	Europe	4.976	-5.704636911	4.759821053
154559	23.3636	61.2746	Finland	Europe	-2.104	4.317269168	9.839863158
15457	114.798	26.4436	China	Asia	3.594	-22.92807503	5.437289474
154573	26.4437	61.2661	Finland	Europe	-0.441	9.884994524	9.857126316
15458	67.6965	26.4139	Pakistan	Asia	-7.588	-19.97079244	4.699026316
15459	119.7135	26.356	China	Asia	0.942	28.20372399	3.324952632
154598	24.9329	61.2511	Finland	Europe	-0.825	11.16283316	6.460094737
15461	115.448	26.3272	China	Asia	0.246	25.41073384	4.629373684
154637	26.3332	61.2219	Finland	Europe	-0.156	7.283680175	6.434626316
154644	27.2918	61.2204	Finland	Europe	-0.004	3.943044907	8.098415789
154669	10.6062	61.2073	Norway	Europe	-0.731	2.701715772	-1.1217
154695	27.0799	61.1969	Finland	Europe	0.096	11.00766703	10.93243158
154722	23.7349	61.1754	Finland	Europe	-0.14	9.784592826	8.752963158
154739	10.8395	61.1645	Norway	Europe	-0.452	10.52391383	3.541236842
154766	21.8616	61.1481	Finland	Europe	-2.018	2.099306407	5.206063158
154778	26.489	61.143	Finland	Europe	0.165	7.292807585	8.432484211
154794	26.8949	61.1327	Finland	Europe	-0.134	10.43263965	6.808115789
154795	27.0145	61.1329	Finland	Europe	0.005	1.971522453	6.646815789
154817	10.5867	61.1193	Norway	Europe	-1.857	5.284775465	3.924494737
154822	23.4448	61.1171	Finland	Europe	0.892	-1.852866101	5.008494737
15485	67.1082	25.2497	Pakistan	Asia	-0.674	14.73165389	7.286105263
154855	24.0615	61.1003	Finland	Europe	-0.261	1.286966046	9.353626316
154861	24.9399	61.0943	Finland	Europe	-2.006	-6.051478642	8.426863158
154864	28.974	61.0907	Russia	Europe	-3.296	2.21796276	11.42444211
154879	26.6054	61.0815	Finland	Europe	0.203	7.667031763	9.977068421
154892	10.7952	61.0748	Norway	Europe	-0.833	3.139831873	3.684163158
154893	26.5073	61.0744	Finland	Europe	0.037	-0.447243702	8.444026316
1549	107.0362	11.1063	Vietnam	Asia	7.599	-11.19021577	8.189636842
15490	78.3715	25.0973	India	Asia	24.363	-18.74771742	4.652489474
154923	27.7743	61.0604	Finland	Europe	-3.784	4.445052957	10.64633158
154926	26.6579	61.0599	Finland	Europe	0.161	0.292077382	11.45882105
154939	23.8331	61.054	Finland	Europe	-1.416	8.570646221	5.152815789
154945	25.9046	61.0493	Finland	Europe	-2.143	6.14275282	10.2574
154957	24.4036	61.0426	Finland	Europe	-2.969	8.65279299	4.685894737
154964	16.9823	61.039	Sweden	Europe	-0.254	5.868930175	2.062126316
154970	25.4746	61.0372	Finland	Europe	2.745	14.58561528	1.820557895
154980	24.6245	61.0326	Finland	Europe	-0.238	2.21796276	9.296363158
154983	28.7143	61.0315	Russia	Europe	-3.566	9.547279847	1.086957895
154992	25.9865	61.0272	Finland	Europe	0.662	4.73713034	9.073294737
154998	27.4165	61.0254	Finland	Europe	-0.105	-0.52026287	1.269931579
154999	29.3795	61.0253	Russia	Europe	-0.838	16.34720701	9.994278947
15500	67.7536	24.7896	Pakistan	Asia	-7.261	-17.23256572	3.418505263
15502	78.2312	24.7603	India	Asia	25.137	-24.05987678	3.893873684
155024	23.6828	61.0121	Finland	Europe	7.729	1.040525739	5.492394737
155029	24.8392	61.0073	Finland	Europe	-4.288	-8.451990142	4.261421053
155035	23.602	61.006	Finland	Europe	-2.136	2.820372399	5.008494737
155036	30.1357	61.0058	Russia	Europe	-8.547	-13.9193138	7.981031579
155058	21.633	60.9918	Finland	Europe	-1.612	19.42314712	4.322631579
155064	28.1776	60.9895	Finland	Europe	-3.762	-0.721066128	2.640157895
155074	25.9443	60.9822	Finland	Europe	0.744	8.123402711	9.073294737
15508	83.173	24.6106	India	Asia	9.534	-22.05184447	6.088015789
155081	10.7747	60.978	Norway	Europe	-1.082	5.69550931	2.657226316
155089	26.034	60.9744	Finland	Europe	0.241	1.56991621	2.066457895
15509	78.5938	24.5223	India	Asia	22.663	9.565534775	7.258121053
155093	26.2608	60.9731	Finland	Europe	0.841	1.743336982	1.887857895
155101	26.2115	60.9699	Finland	Europe	14.635	6.389193127	10.30316842
155106	26.6202	60.9674	Finland	Europe	-1.153	6.453085022	7.402326316
155108	29.4586	60.967	Russia	Europe	-0.803	8.607155805	10.46340526
155113	16.9007	60.9655	Sweden	Europe	-0.406	7.685286418	2.471926316
155116	24.8313	60.9646	Finland	Europe	-1.481	-0.940124315	10.00567368
155125	25.8271	60.9567	Finland	Europe	3.67	15.83607158	5.6112
155131	26.2266	60.9528	Finland	Europe	0.05	4.974443045	8.9531
15515	85.5187	24.3225	India	Asia	1.915	2.519167579	3.660052632
155162	28.5692	60.9358	Russia	Europe	-0.941	-1.834611172	9.742552632
15518	69.1363	24.1949	India	Asia	-11.565	1.715954819	3.819452632
155193	22.098	60.9148	Finland	Europe	-1.075	0.629791895	5.423463158
15520	87.3092	24.108	India	Asia	55.103	28.23110624	5.586173684
155200	16.0796	60.9122	Sweden	Europe	-0.102	-12.01168264	4.788373684
155204	15.9728	60.9085	Sweden	Europe	-0.123	3.56882092	4.176221053
155205	26.6789	60.9069	Finland	Europe	1.939	-3.769623768	9.393621053
155219	16.7171	60.8969	Sweden	Europe	-0.348	7.867835159	1.5315
155227	22.2909	60.8884	Finland	Europe	-2.199	6.151880066	4.275310526
15523	72.8563	24.0066	India	Asia	25.803	-3.778751369	3.698357895
155235	25.052	60.884	Finland	Europe	-4.393	12.96093456	8.741421053
155243	28.1466	60.879	Finland	Europe	-0.259	14.57648776	1.464447368
155248	24.6052	60.8759	Finland	Europe	-1.342	9.16392845	3.014847368
15526	85.7603	23.9314	India	Asia	20.291	9.10916402	3.145257895
155261	25.2229	60.8653	Finland	Europe	-1.077	11.62833152	4.909457895
155262	16.7853	60.8638	Sweden	Europe	-2.54	4.426797919	2.217347368
155263	24.5013	60.8638	Finland	Europe	-3.009	8.169039978	1.751431579
155268	27.8023	60.8616	Finland	Europe	-2.189	5.230010953	4.061805263
155288	28.6855	60.848	Russia	Europe	-0.424	9.428623604	10.40619474
155295	29.0063	60.8439	Russia	Europe	-6.436	1.725082147	3.921442105
15530	86.8134	23.787	India	Asia	16.057	19.56918593	6.136468421
155307	28.9646	60.8342	Russia	Europe	-0.58	9.529025192	9.708226316
15532	85.8296	23.734	India	Asia	4.742	13.0248264	5.216542105
155330	26.2124	60.8201	Finland	Europe	-3.549	-7.018984666	8.626947368
15535	102.597	23.6799	China	Asia	6.107	36.66484118	6.414021053
155358	29.0449	60.8053	Russia	Europe	-0.659	10.69733475	9.977115789
15536	74.5482	23.6265	India	Asia	32.074	1.99890471	4.790452632
15538	77.5507	23.5015	India	Asia	4.554	4.362905805	5.316215789
15541	85.5545	23.4568	India	Asia	0.652	10.05841539	4.593110526
155424	24.1753	60.771	Finland	Europe	-0.36	10.87988316	7.7976
155425	15.8927	60.7698	Sweden	Europe	-0.539	-1.314348302	4.839863158
155426	30.4492	60.7699	Russia	Europe	1.067	5.622489869	8.597789474
155432	25.592	60.7629	Finland	Europe	-5.768	4.518072289	9.994278947
155442	24.5466	60.7575	Finland	Europe	-5.983	10.59693319	7.082363158
155444	26.0397	60.7564	Finland	Europe	-0.236	6.827309228	7.3854
155448	26.0743	60.7547	Finland	Europe	-0.904	-7.283680175	9.662457895
15545	73.8253	23.3072	India	Asia	4.564	-0.483753012	1.548257895
155451	15.3186	60.7526	Sweden	Europe	-0.102	14.21139102	4.382178947
155458	16.967	60.7497	Sweden	Europe	-0.561	3.066812705	2.040505263
155468	24.4643	60.7442	Finland	Europe	-0.069	11.00766703	8.541231579
15548	77.3799	23.2112	India	Asia	0.291	19.13106982	4.996089474
155521	25.4686	60.716	Finland	Europe	3.875	20.63709384	8.352489474
15555	77.3463	22.9587	India	Asia	1.316	21.54983571	6.601494737
155566	25.2177	60.6905	Finland	Europe	2.681	13.73676525	2.424573684
155567	27.9979	60.6896	Finland	Europe	-2.38	4.581964129	3.312294737
155570	27.8906	60.6867	Finland	Europe	-2.669	9.328221988	11.40155789
155575	15.0748	60.6847	Sweden	Europe	-1.183	12.16684923	1.445231579
155585	11.9575	60.6787	Norway	Europe	-4.625	-15.35231818	0.936094737
155590	25.0531	60.6755	Finland	Europe	-2.17	19.44140197	2.338257895
155599	24.6603	60.6701	Finland	Europe	-0.205	17.85323111	8.644263158
15560	109.2422	22.6475	China	Asia	3.164	27.49178532	5.822884211
155600	24.2135	60.6698	Finland	Europe	-0.088	-3.012048193	7.826205263
155602	10.4104	60.668	Norway	Europe	-0.53	-11.28148959	0.886615789
155607	15.5421	60.6648	Sweden	Europe	-0.446	2.491785323	4.742605263
155616	21.5188	60.6607	Finland	Europe	2.941	13.74589266	4.188947368
15562	89.3299	22.5995	Bangladesh	Asia	24.979	-19.69696988	4.338389474
155622	15.782	60.6577	Sweden	Europe	-0.442	16.00949251	4.256315789
155627	26.7354	60.6564	Finland	Europe	-2.377	13.46294269	5.573631579
15565	80.0788	22.583	India	Asia	20.093	-19.40489211	6.792684211
155653	25.0016	60.6405	Finland	Europe	-1.029	16.8035779	5.797863158
15566	89.3885	22.5729	Bangladesh	Asia	1.803	-23.03760405	4.483747368
155674	10.5806	60.6287	Norway	Europe	-0.091	12.9426799	3.072057895
155675	15.6062	60.6289	Sweden	Europe	-0.319	6.206645126	3.684263158
155676	26.1969	60.6286	Finland	Europe	4.573	-2.017159365	3.741373684
155699	29.4211	60.6164	Russia	Europe	-2.81	18.3917489	4.5384
155706	24.6637	60.6131	Finland	Europe	-2.774	13.9101862	2.528042105
15573	88.7962	22.4629	India	Asia	17.782	-18.76597371	3.258578947
15574	89.1464	22.4144	Bangladesh	Asia	26.28	-21.55896221	3.934089474
155742	29.7825	60.5955	Russia	Europe	-2.755	12.09382996	5.107815789
155759	26.4736	60.5869	Finland	Europe	-1.832	22.89156627	3.140715789
15576	81.5912	22.3915	India	Asia	17.769	-16.21942333	4.373194737
15577	79.6521	22.3771	India	Asia	1.199	-21.12084611	6.653452632
155786	16.5854	60.5726	Sweden	Europe	-7.032	-6.087988226	0.966378947
155787	24.3331	60.5725	Finland	Europe	-0.809	5.540343237	2.575463158
1558	13.6899	9.059	Cameroon	Africa	0.277	-2.044541895	9.273452632
155807	25.3645	60.5598	Finland	Europe	10.841	7.009857612	7.190136842
15581	82.2192	22.2903	India	Asia	11.49	-5.330412103	6.129594737
155820	29.6906	60.5533	Russia	Europe	2.083	6.617378423	10
155828	29.5854	60.5479	Russia	Europe	-1.545	-0.602409639	11.55030526
15583	84.6552	22.2702	India	Asia	2.092	26.17743702	3.319605263
155837	25.7198	60.5442	Finland	Europe	-6.531	10.71558962	7.122436842
155839	29.5033	60.5428	Russia	Europe	1.373	19.60569551	5.081884211
155840	26.1077	60.5416	Finland	Europe	-2.137	7.329317087	5.707363158
155872	24.5771	60.5276	Finland	Europe	-0.85	9.337349398	7.0652
155873	11.0422	60.5271	Norway	Europe	-1.83	8.068638143	4.599578947
155897	16.4018	60.5136	Sweden	Europe	-0.064	3.596203176	2.942189474
15591	112.374	22.0074	China	Asia	14.879	35.46002191	5.679036842
155912	23.6523	60.5069	Finland	Europe	-1.216	-6.745162651	3.1191
15594	38.9594	21.9163	Saudi Arabia	Asia	3.395	5.503833516	4.998152632
155949	29.3344	60.4918	Russia	Europe	-3.661	-4.481562432	4.805768421
15596	70.769	21.8146	India	Asia	18.338	7.119386637	4.210294737
155973	16.5188	60.4761	Sweden	Europe	-0.169	9.510770263	1.255384211
156	0.0603	6.3026	Ghana	Africa	0.108	12.54107338	11.57062105
15600	79.224	21.6618	India	Asia	6.84	-17.43337021	4.384689474
156015	23.9702	60.4502	Finland	Europe	-4.305	8.56151862	8.564221053
156021	24.3729	60.4483	Finland	Europe	0.025	13.28952191	2.264831579
156027	25.0755	60.4452	Finland	Europe	-1.555	8.13253012	10.77806316
156038	26.1344	60.4382	Finland	Europe	-3.262	12.64147481	6.777468421
156060	24.9879	60.4271	Finland	Europe	1.954	-9.656808872	5.914526316
156069	29.0823	60.4238	Russia	Europe	2.71	10.8068638	7.282005263
156073	23.5561	60.4213	Finland	Europe	0.475	13.07046372	2.959515789
156074	15.9579	60.4205	Sweden	Europe	-6.884	6.964220701	0.289010526
15608	82.1819	21.1979	India	Asia	0.69	-14.87769222	4.701505263
156082	28.9872	60.417	Russia	Europe	-2.064	3.167214403	10.85815789
156105	24.7265	60.4059	Finland	Europe	5.701	7.520993154	5.720478947
15612	80.4562	21.0604	India	Asia	19.524	-13.54508927	6.239547368
156124	23.8764	60.3934	Finland	Europe	-5.315	5.348667306	2.661778947
156156	10.726	60.3744	Norway	Europe	-0.694	4.919678806	2.465626316
156159	16.0869	60.3711	Sweden	Europe	-4.017	-8.013873494	-0.6605
15616	80.1694	20.7994	India	Asia	2.105	-12.68711172	4.740657895
156160	30.3052	60.3708	Russia	Europe	-5.3	-4.39941621	10.98969474
156168	23.5738	60.3658	Finland	Europe	-1.03	9.218693045	3.002621053
15618	79.1188	20.7232	India	Asia	12.842	-20.53669222	3.951278947
15619	81.1979	20.702	India	Asia	1.581	-20.51843757	5.189621053
156194	10.9262	60.3534	Norway	Europe	-1.265	-6.325301205	3.555805263
156195	24.4013	60.3531	Finland	Europe	12.772	13.70025559	8.300952632
15621	81.5646	20.6144	India	Asia	2.466	-20.664477	4.710231579
15622	81.6647	20.5389	India	Asia	10.96	-6.872946331	4.394563158
15624	77.1552	20.4805	India	Asia	20.893	9.419496166	5.480168421
156248	10.7031	60.3239	Norway	Europe	0.197	-1.825483571	2.877542105
15625	74.7135	20.4774	India	Asia	36.347	17.6980649	3.991768421
156257	19.9253	60.3195	Finland	Europe	9.244	20.81964222	4.982610526
156258	15.2603	60.3188	Sweden	Europe	-0.057	2.911646495	0.975121053
156264	30.317	60.3128	Russia	Europe	-0.189	-9.154801205	6.514326316
156273	30.7994	60.3087	Russia	Europe	-6.17	-2.701715772	6.414852632
15628	73.7794	20.2914	India	Asia	51.791	-6.297918949	7.015905263
156284	29.2628	60.3045	Russia	Europe	-3.015	-1.423877327	7.195742105
15629	82.0979	20.2263	India	Asia	24.584	-23.60350493	5.189110526
156330	15.9631	60.2792	Sweden	Europe	-1.898	-1.56991621	2.048089474
156333	16.7906	60.279	Sweden	Europe	-3.968	-0.337714403	1.043963158
156338	29.3803	60.274	Russia	Europe	-4.864	9.264330093	11.29845789
15634	73.6793	20.0353	India	Asia	56.907	3.349762596	6.021189474
156349	15.019	60.2699	Sweden	Europe	-0.214	6.407447974	3.415321053
156351	24.3406	60.2689	Finland	Europe	-0.898	10.10405257	9.548042105
15636	73.5073	19.8197	India	Asia	15.476	12.50456407	3.477542105
15638	77.4344	19.7279	India	Asia	1.924	14.74078122	4.912242105
15639	76.7302	19.7205	India	Asia	8.87	12.75100411	5.498257895
156391	16.0299	60.2484	Sweden	Europe	-2.289	0.73932092	1.475331579
156402	24.6604	60.2432	Finland	Europe	7.6	18.91201166	9.347852632
156423	16.288	60.2298	Sweden	Europe	-0.243	-4.673238773	1.699763158
156442	24.2777	60.2186	Finland	Europe	1.554	10.77035405	3.585015789
156447	23.4354	60.2174	Finland	Europe	-0.107	1.378240416	9.679721053
156473	24.424	60.2053	Finland	Europe	13.284	21.28514058	7.079431579
156489	10.6093	60.1948	Norway	Europe	-1.725	-6.453084885	2.550252632
156490	23.3344	60.194	Finland	Europe	-2.391	3.751369113	2.8991
15650	76.1876	19.1622	India	Asia	11.077	24.28806134	4.687589474
15651	99.913	19.1601	Thailand	Asia	9.351	14.81380066	6.695052632
156510	24.5177	60.1825	Finland	Europe	-0.04	22.33479373	9.262368421
15652	78.7894	19.1098	India	Asia	14.388	9.775465498	5.414421053
156522	30.6099	60.1767	Russia	Europe	-0.362	-3.559693319	4.831668421
15654	72.9656	19.0615	India	Asia	11.886	15.82694414	4.316189474
156545	24.4587	60.1654	Finland	Europe	21.811	19.94341002	7.079431579
156549	30.5036	60.1622	Russia	Europe	-0.45	-3.340635268	5.970626316
156555	15.2588	60.1587	Sweden	Europe	-0.103	14.20226342	1.544442105
156562	10.726	60.1555	Norway	Europe	-0.153	-0.730193319	1.289868421
156566	24.2259	60.1528	Finland	Europe	1.096	11.00766703	6.173368421
156602	15.3018	60.1352	Sweden	Europe	-0.156	10.40525739	1.423547368
156609	23.558	60.1329	Finland	Europe	-0.174	1.816356517	7.760884211
15662	82.6032	18.7885	India	Asia	19.606	5.887185104	0.921668421
156635	10.4763	60.1224	Norway	Europe	-0.733	-9.848485214	2.191068421
156658	10.6615	60.1091	Norway	Europe	-1.066	0.392479189	0.710305263
15666	76.1588	18.5579	India	Asia	12.704	20.18985049	5.028657895
156660	24.2878	60.1075	Finland	Europe	-2.461	5.668127054	7.062073684
156701	23.7992	60.0886	Finland	Europe	0.402	10.1679445	6.169205263
156710	29.974	60.0844	Russia	Europe	0.113	-12.55932804	10.15534211
156735	10.7099	60.0741	Norway	Europe	-0.058	-5.658999452	0.988436842
156753	22.4613	60.0677	Finland	Europe	0.272	9.693318729	6.126047368
15681	74.0964	18.1235	India	Asia	40.642	-8.360715498	4.6614
156815	23.8896	60.0369	Finland	Europe	-1.73	11.54618475	6.216626316
15683	76.4294	18.03	India	Asia	17.044	22.64512596	4.948042105
15686	77.3162	17.8876	India	Asia	33.506	-6.799926889	3.138742105
15687	103.1381	17.8172	Thailand	Asia	1.89	16.81270537	3.555621053
15689	80.6594	17.6896	India	Asia	33.028	10.551296	3.069936842
156910	23.7878	59.9782	Finland	Europe	11.336	-2.026286966	5.336510526
15693	78.3168	17.3752	India	Asia	21.968	18.34611172	6.380321053
156950	16.2059	59.9604	Sweden	Europe	-6.561	8.908360898	2.515031579
15700	80.3879	17.2079	India	Asia	1.311	6.872946331	2.610384211
157008	9.2046	59.9341	Norway	Europe	-0.512	3.304125685	3.444031579
157016	15.44	59.9314	Sweden	Europe	-0.175	8.388098028	0.741863158
15702	104.263	17.1488	Thailand	Asia	0.198	-11.966046	3.028889474
15704	81.2553	17.0992	India	Asia	13.57	-19.95253834	2.867357895
157063	17.1716	59.9089	Sweden	Europe	-9.377	3.158086802	1.207910526
157077	13.203	59.901	Sweden	Europe	-1.641	-12.81489595	0.297536842
157090	38.6379	59.8963	Russia	Europe	-4.484	13.11610077	7.359826316
157136	38.5303	59.8754	Russia	Europe	4.604	11.63745893	8.838678947
15714	77.7017	16.3354	India	Asia	19.888	-23.62176068	2.661457895
15715	76.3465	16.2184	India	Asia	32.045	5.768528478	6.167321053
15718	74.6422	16.1425	India	Asia	13.239	-0.063891566	3.765384211
157185	16.3365	59.8569	Sweden	Europe	-4.513	0.602409639	0.828210526
15720	75.0937	15.8185	India	Asia	54.439	-6.507849945	3.186994737
157265	11.4963	59.8244	Norway	Europe	-5.019	-10.94377519	-0.789415789
157298	18.3034	59.8076	Sweden	Europe	0.238	-4.43592552	4.021247368
15744	78.3387	14.844	India	Asia	12.537	22.98284047	-0.739784211
15745	99.6561	14.8359	Thailand	Asia	0.442	14.82292809	7.077831579
15748	79.3046	14.4882	India	Asia	38.035	-1.19569195	0.252147368
15755	107.8323	14.2308	Vietnam	Asia	7.083	-25.648046	5.407636842
15756	75.8818	14.1424	India	Asia	13.816	-12.1668483	4.541231579
15760	76.4887	13.8855	India	Asia	20.02	20.91091621	3.207405263
15767	123.2736	13.4586	Philippines	Asia	-4.749	6.078860898	4.697778947
15797	76.5711	12.4229	India	Asia	3.365	10.83424617	-1.006510526
15799	104.6798	12.2597	Cambodia	Asia	-9.767	10.11318018	9.299426316
15803	105.3234	12.0021	Cambodia	Asia	-8.303	-3.742241238	6.607868421
15808	104.8146	11.663	Cambodia	Asia	26.503	-9.839357886	7.848242105
15822	-1.1497	10.8702	Ghana	Africa	-0.04	13.45381517	7.140931579
15826	79.7937	10.3354	India	Asia	7.188	-3.450164294	0.169205263
15837	80.2993	9.6839	Sri Lanka	Asia	13.115	4.791894852	0.725547368
15851	80.0323	8.8837	Sri Lanka	Asia	7.066	-15.44359255	2.026452632
15869	125.0281	7.7871	Philippines	Asia	13.725	28.6966046	5.006768421
15897	80.8385	6.4285	Sri Lanka	Asia	0.419	-5.357794633	4.411373684
15899	81.2135	6.3609	Sri Lanka	Asia	0.145	6.599123768	2.877873684
15912	100.653	5.0351	Malaysia	Asia	-1.866	-19.26798193	7.198473684
15923	33.679	1.323	Uganda	Africa	0.022	-20.50018346	8.963336842
159363	18.9383	57.9131	Sweden	Europe	5.007	10.66995263	5.775847368
15961	37.5853	-0.8813	Kenya	Africa	0.041	1.861993428	7.017594737
1598	30.3633	-2.3539	Burundi	Africa	-0.106	-25.92186857	8.726905263
16011	37.7438	-3.5618	Kenya	Africa	0.136	-13.39905093	7.612868421
160192	23.4844	57.0183	Latvia	Europe	-0.029	8.023001095	5.841221053
160448	8.184	56.6369	Denmark	Europe	-5.385	-20.73749452	2.890563158
1605	37.4704	-3.8252	United Republic of Tanzania	Africa	0.079	24.97261774	7.825315789
1610	30.962	-5.2771	United Republic of Tanzania	Africa	-0.014	0	9.393942105
16110	29.7813	-8.8897	Zambia	Africa	0.018	-16.75794085	3.375126316
16111	25.9785	-9.119	Democratic Republic of the Congo	Africa	0.038	25.76670318	7.758647368
1612	35.9849	-7.1367	United Republic of Tanzania	Africa	0	23.43921139	9.400273684
161337	-6.4346	55.8056	United Kingdom	Europe	0.153	-18.41913198	1.969968421
1617	26.3039	-8.5785	Democratic Republic of the Congo	Africa	0.014	-5.202628697	5.601294737
16195	44.6932	-16.547	Madagascar	Africa	-0.168	-24.31544359	11.4694
16200	46.7683	-16.716	Madagascar	Africa	0.048	-1.843738226	10.86825789
162136	65.0143	55.2648	Russia	Europe	0.037	-10.87988335	1.727663158
16218	44.0927	-17.5635	Madagascar	Africa	-0.007	15.6626506	9.181210526
16223	30.5072	-17.8227	Zimbabwe	Africa	0.55	-19.67871577	5.466510526
16239	46.7438	-19.031	Madagascar	Africa	-0.2	-14.53997809	13.89705263
1624	29.7354	-11.6723	Zambia	Africa	0.029	0	0.573215789
16240	44.4281	-19.0465	Madagascar	Africa	-0.078	-1.980649507	10.9915
16242	146.7396	-19.4118	Australia	Oceania	0.012	-20.8652793	-0.977584211
16245	45.0073	-19.6648	Madagascar	Africa	-0.057	1.451259584	8.791947368
16247	44.7146	-19.7104	Madagascar	Africa	-0.134	27.27272727	9.627226316
16248	48.8109	-19.7396	Madagascar	Africa	0.133	10.14056227	12.25095263
16254	29.2453	-20.3678	Zimbabwe	Africa	-0.011	-25.15516703	9.844794737
162548	63.323	54.8722	Russia	Europe	-4.134	-1.077035597	4.770742105
1626	35.9344	-14.3493	Mozambique	Africa	0.03	30.53121577	1.495863158
162615	62.8865	54.805	Russia	Europe	-2.117	-11.9751736	3.964342105
162638	63.1437	54.7785	Russia	Europe	-5.384	10.79773645	3.964342105
162660	63.802	54.7563	Russia	Europe	-4.607	-4.1255931	1.134642105
162712	63.5354	54.7021	Russia	Europe	-6.032	-9.39211391	1.304305263
162715	63.0052	54.7007	Russia	Europe	-5.763	0.666301479	1.035436842
162731	62.377	54.6777	Russia	Europe	-4.314	-3.47754655	0.566289474
162797	63.3381	54.6245	Russia	Europe	0.562	-9.364731654	0.617678947
162833	62.1885	54.5909	Russia	Europe	-1.445	3.760496166	0.388936842
162845	62.3353	54.5819	Russia	Europe	-0.067	-1.049653067	0.280236842
162874	63.0906	54.5598	Russia	Europe	0.003	-9.830230011	1.161178947
162879	62.6589	54.5508	Russia	Europe	-7.738	-8.497627054	0.869505263
162894	64.3695	54.5342	Russia	Europe	0.82	10.2135816	1.691115789
162912	62.8229	54.5104	Russia	Europe	-10.733	11.80175246	-0.051484211
162919	62.7604	54.5035	Russia	Europe	-1.622	9.538152793	1.584536842
162937	63.0628	54.4914	Russia	Europe	7.157	-11.5188023	2.351342105
162970	64.2586	54.4585	Russia	Europe	-3.112	-9.875866922	1.596247368
162985	63.3354	54.4396	Russia	Europe	0.988	-9.182183187	1.311505263
16299	150.8211	-23.6204	Australia	Oceania	-0.008	14.32092004	1.215489474
162990	62.33	54.4378	Russia	Europe	2.036	-8.853595838	0.331778947
163002	63.1906	54.4268	Russia	Europe	1.678	-0.730193593	1.095768421
163010	64.588	54.4171	Russia	Europe	1.115	4.974443319	1.941384211
163038	62.8633	54.3911	Russia	Europe	-0.057	-3.459291895	2.271063158
163048	74.4502	54.384	Russia	Europe	10.428	11.20847024	1.756268421
163053	68.2812	54.3813	Kazakhstan	Asia	2.386	-8.378970427	2.592868421
163093	61.7011	54.3466	Russia	Europe	-0.664	-11.75611555	0.500394737
163102	61.7401	54.3357	Russia	Europe	1.085	-8.150785049	0.077652632
163107	61.7201	54.3344	Russia	Europe	0.183	-1.086162651	-0.215684211
16311	33.417	-24.5175	Mozambique	Africa	-0.032	-20.93829956	0.865984211
163110	63.0894	54.3318	Russia	Europe	2.772	12.32201533	0.819805263
163127	62.8521	54.3177	Russia	Europe	1.608	-12.99744441	0.931868421
16316	25.9187	-24.6983	Botswana	Africa	-0.036	37.45892662	6.729942105
163163	62.8552	54.2835	Russia	Europe	-3.303	12.0573201	0.974973684
163171	62.7146	54.2811	Russia	Europe	2.792	15.88170865	0.992194737
1632	128.7412	-16.1182	Australia	Oceania	-0.001	-18.23658269	4.050105263
163223	62.5049	54.2376	Russia	Europe	2.559	-10.93464786	1.229452632
163239	138.9187	54.222	Russia	Europe	2.658	6.854691484	4.296794737
16331	32.1302	-25.219	Mozambique	Africa	-0.097	-19.51442223	5.729989474
16335	30.3854	-25.3563	South Africa	Africa	0.179	-21.35815991	5.7883
16351	32.2437	-26.0979	Mozambique	Africa	0.082	-17.91712322	1.973715789
163518	64.7487	53.9907	Kazakhstan	Asia	7.795	-6.170134995	2.325452632
16362	32.896	-26.5371	Mozambique	Africa	0.037	-12.29463308	0.283784211
163629	64.6719	53.9022	Kazakhstan	Asia	7.851	20.00730193	1.328910526
16363	25.5697	-26.6283	South Africa	Africa	-0.1	-22.04271632	2.116547368
163638	61.5103	53.8936	Kazakhstan	Asia	2.696	-13.92844058	1.272657895
163695	64.8649	53.8447	Kazakhstan	Asia	5.249	20.15334064	1.699726316
16374	30.5221	-26.9935	South Africa	Africa	-0.064	-20.50018346	7.107242105
163753	64.1766	53.7979	Kazakhstan	Asia	0.232	-12.30376068	1.867942105
163839	62.9301	53.726	Kazakhstan	Asia	12.849	-12.99744441	0.547868421
163861	61.5963	53.7088	Kazakhstan	Asia	8.689	11.04417675	2.769657895
163904	61.0258	53.6682	Russia	Europe	24.082	-13.27126698	1.570142105
163921	63.1198	53.6591	Kazakhstan	Asia	9.16	11.08068647	1.738610526
163924	61.6973	53.6532	Kazakhstan	Asia	-0.578	-13.32603176	2.644552632
163946	91.1366	53.6335	Russia	Europe	0.145	15.49835706	5.340878947
163954	61.8364	53.6266	Kazakhstan	Asia	3.433	-13.0522092	2.847194737
164003	61.9281	53.5974	Kazakhstan	Asia	0.249	-12.10295728	2.881778947
164037	62.5021	53.5651	Kazakhstan	Asia	-7.949	-5.905440033	1.561821053
16406	24.5028	-28.1224	South Africa	Africa	0.07	-15.0237322	4.527031579
164077	61.7562	53.5224	Kazakhstan	Asia	-1.923	-6.462212486	3.546152632
16414	151.219	-28.4436	Australia	Oceania	-0.044	8.315078861	5.078510526
164202	63.5381	53.3797	Kazakhstan	Asia	9.54	10.54216867	1.859363158
164273	65.0927	53.3078	Kazakhstan	Asia	-0.988	6.288791621	1.967336842
164290	91.4759	53.2852	Russia	Europe	5.501	16.07338445	2.605778947
164300	108.8371	53.2734	Russia	Europe	3.354	-12.74187651	4.124778947
164310	65.0427	53.2633	Kazakhstan	Asia	4.089	11.27236216	2.256394737
164326	64.9979	53.2514	Kazakhstan	Asia	1.333	8.981380066	2.010242105
164442	91.1173	53.1386	Russia	Europe	22.622	-13.50857941	6.464542105
164464	64.9344	53.1112	Kazakhstan	Asia	1.008	20.07119387	2.381347368
164544	63.2182	53.0246	Kazakhstan	Asia	5.799	-12.51369113	0.522115789
16455	30.4254	-29.4307	South Africa	Africa	0.002	9.492515334	3.345794737
16457	153.1632	-29.4502	Australia	Oceania	-0.073	-1.524279025	3.025357895
164690	61.8101	52.8728	Kazakhstan	Asia	1.048	1.35085816	3.157957895
16473	150.9276	-29.9053	Australia	Oceania	-0.069	-11.99342826	7.463368421
164766	82.4924	52.7976	Russia	Europe	1.724	-4.928806134	0.064657895
164811	107.9469	52.7466	Russia	Europe	0.038	14.45783133	1.939336842
164828	82.3323	52.7341	Russia	Europe	-2.332	-7.612267251	2.338210526
164907	82.1354	52.6479	Russia	Europe	-1.213	-6.699525465	0.452942105
164924	82.1456	52.6295	Russia	Europe	-0.602	-6.672143209	0.625468421
164935	1.7129	52.6121	United Kingdom	Europe	-0.131	-4.73713034	3.944926316
164952	82.0463	52.5954	Russia	Europe	-0.217	-6.15188034	0.491784211
164982	62.6073	52.5628	Kazakhstan	Asia	-2.326	14.56736035	0.918926316
1650	148.0656	-23.6529	Australia	Oceania	-0.051	12.45892662	4.304805263
16508	150.493	-30.8783	Australia	Oceania	-0.116	11.07155887	3.9252
165080	64.5256	52.4632	Kazakhstan	Asia	4.403	9.556407448	2.674684211
1651	32.1434	-23.8729	Mozambique	Africa	0.096	-24.93610789	5.024905263
165103	60.2259	52.4414	Russia	Europe	5.601	1.460386911	2.467526316
165121	64.5052	52.4173	Kazakhstan	Asia	2.21	2.61044195	1.483978947
165136	81.6134	52.4011	Russia	Europe	0.021	2.21796276	-1.699694737
165155	61.5309	52.3771	Kazakhstan	Asia	0.16	-10.18619934	2.005889474
165218	64.553	52.3069	Kazakhstan	Asia	7.115	1.871120756	0.979236842
16533	152.7962	-31.6337	Australia	Oceania	-0.055	0.839722892	3.583278947
165390	141.6703	52.1171	Russia	Europe	0.012	-3.413654436	9.033142105
165394	81.1564	52.114	Russia	Europe	0.141	-12.83315033	0.720568421
165397	76.7573	52.1091	Kazakhstan	Asia	0.007	11.44578313	1.113073684
165517	69.8312	51.9646	Kazakhstan	Asia	1.649	16.67579409	-0.336389474
165589	141.6979	51.8852	Russia	Europe	-0.046	-12.46805394	9.359142105
165592	69.8699	51.8788	Kazakhstan	Asia	1.234	-12.46805394	1.622210526
165663	77.2396	51.784	Kazakhstan	Asia	-3.817	19.08543264	1.315747368
165685	81.4531	51.7443	Russia	Europe	-2.688	-1.47864184	-0.776542105
165687	68.2596	51.7428	Kazakhstan	Asia	1.631	1.506024096	0.280515789
165723	81.501	51.7036	Russia	Europe	-1.817	-10.16794496	0.034531579
16573	149.1104	-32.6691	Australia	Oceania	0.037	8.570646221	6.871131579
165765	14.3937	51.656	Germany	Europe	0.079	21.47681637	6.558715789
165771	70.0184	51.652	Kazakhstan	Asia	4.39	10.27747352	1.242410526
165881	69.3688	51.531	Kazakhstan	Asia	-0.087	-1.113545181	0.1122
16598	19.0316	-33.3401	South Africa	Africa	-0.145	21.33990509	3.431284211
165983	81.2689	51.4063	Russia	Europe	6.249	3.130704819	0.116478947
166007	82.1992	51.38	Russia	Europe	3.262	-0.428988773	0.496094737
166061	138.9082	51.327	Russia	Europe	-0.032	-0.237312705	6.372910526
16610	120.0531	-33.9188	Australia	Oceania	0.102	-2.227090088	1.537284211
16611	148.9523	-33.9731	Australia	Oceania	-0.108	5.613362541	6.821
16612	19.2884	-34.0763	South Africa	Africa	-0.077	-11.69222344	-0.650863158
166123	115.5772	51.2365	Russia	Europe	4.887	-5.768529025	5.629221053
16614	140.4128	-34.2085	Australia	Oceania	0.314	12.26725082	2.784389474
166156	37.8135	51.2062	Russia	Europe	-5.833	-11.93866375	5.461452632
1662	25.623	-27.6647	South Africa	Africa	0.078	-18.87550219	4.540257895
16620	148.586	-35.0031	Australia	Oceania	0.078	1.670317634	4.997810526
166203	71.878	51.1353	Kazakhstan	Asia	3.675	-3.559693319	0.746247368
166280	71.8271	50.9975	Kazakhstan	Asia	12.313	1.150054765	2.618689474
16629	145.999	-36.0058	Australia	Oceania	-0.015	14.67688938	2.252578947
166334	115.1979	50.9104	Russia	Europe	5.406	12.70536692	4.056078947
166338	114.8802	50.9062	Russia	Europe	-3.46	13.88280394	4.073247368
16636	145.9271	-37.2188	Australia	Oceania	0.005	0	2.989789474
16640	140.0176	-37.4512	Australia	Oceania	0.045	2.884264239	0.497626316
16644	146.7975	-37.9058	Australia	Oceania	0.022	-7.940854326	2.450084211
166516	105.7599	50.6267	Russia	Europe	1.553	15.79956188	1.785994737
166540	105.7719	50.591	Russia	Europe	3.479	3.504928806	0.241605263
166720	79.2171	50.3555	Kazakhstan	Asia	14.552	-6.882073658	4.197605263
166926	118.2396	50.0979	Russia	Europe	-10.671	-3.249361172	3.097463158
166940	136.7766	50.0773	Russia	Europe	-0.77	1.99890471	1.777468421
167	28.879	-8.4915	Democratic Republic of the Congo	Africa	0.048	3.012048193	3.115705263
167046	105.3756	49.9594	Mongolia	Asia	0.716	13.71851041	2.536536842
167070	79.0156	49.9344	Kazakhstan	Asia	5.42	-3.450164294	3.438168421
167129	81.9555	49.8606	Kazakhstan	Asia	2.614	4.317269168	0.599621053
167160	118.5711	49.8206	China	Asia	0.187	11.17196057	-0.709405263
167184	118.508	49.7918	China	Asia	-6.371	5.257393209	-0.286047368
167210	129.6928	49.7589	Russia	Europe	0.238	-0.812340361	5.957784211
167230	118.4337	49.7437	China	Asia	0.967	11.0898138	2.843315789
167288	118.3825	49.663	China	Asia	-1.798	6.681270537	-0.406189474
167322	102.7045	49.6281	Mongolia	Asia	-1.686	13.22562979	5.172410526
167332	118.2219	49.622	China	Asia	0.815	-4.965315991	0.509178947
167488	118.0865	49.4679	China	Asia	6.256	6.43483023	1.751484211
167513	129.9606	49.4399	Russia	Europe	2.539	-4.874041621	5.426973684
167624	119.2689	49.2986	China	Asia	-1.244	5.558598028	2.062178947
167651	118.8848	49.2699	China	Asia	-1.166	4.052573932	3.602257895
167674	81.7865	49.2408	Kazakhstan	Asia	7.483	15.21540708	2.079284211
167725	80.8989	49.1672	Kazakhstan	Asia	14.203	0.52026287	1.125878947
167737	81.5844	49.1557	Kazakhstan	Asia	4.877	-11.79262486	1.099910526
167775	80.951	49.1127	Kazakhstan	Asia	5.535	0	0.897352632
167856	33.7115	49.0213	Ukraine	Europe	17.87	-1.086162924	6.138521053
167874	17.4032	49.003	Czech Republic	Europe	0.237	-15.46184748	7.715168421
167883	126.0604	48.9937	China	Asia	0.36	-12.52281873	7.0233
168021	126.879	48.7956	China	Asia	0.451	-9.967141292	5.552163158
168032	125.5698	48.7812	China	Asia	5.281	-8.616283406	3.364863158
168075	80.8173	48.7381	Kazakhstan	Asia	4.386	8.013873768	1.751636842
168097	80.4729	48.7062	Kazakhstan	Asia	4.012	3.422782037	1.156042105
168208	17.826	48.545	Slovakia	Europe	3.825	0.118656353	6.046915789
168243	83.9484	48.5022	Kazakhstan	Asia	-2.706	13.41730559	3.093063158
168258	119.054	48.4797	China	Asia	-12.545	5.257393209	3.231368421
168331	126.4156	48.3898	China	Asia	-3.327	-9.91237678	5.176742105
168413	125.9202	48.2411	China	Asia	-4.902	4.079956188	1.993136842
168414	123.118	48.2408	China	Asia	-8.369	-2.081051479	1.457978947
168461	33.5786	48.1702	Ukraine	Europe	14.112	-2.391383899	6.645268421
168529	126.6865	48.0595	China	Asia	-0.024	13.71851041	5.767731579
168551	33.3198	48.0309	Ukraine	Europe	1.366	4.864914294	5.988747368
168631	23.2775	47.8978	Romania	Europe	0.101	12.16684923	9.933826316
168661	112.1615	47.8158	Mongolia	Asia	-1.956	13.38992333	2.614373684
168667	20.0798	47.8104	Hungary	Europe	0.08	-19.00328587	8.4236
168672	86.7856	47.8023	China	Asia	6.736	-13.54508954	4.314136842
168687	26.3672	47.7817	Romania	Europe	9.139	28.14895947	6.986547368
168693	123.3964	47.7686	China	Asia	1.058	-3.504928806	2.032047368
168704	119.3506	47.7407	China	Asia	2.405	7.667031763	-0.777905263
168718	119.3509	47.7098	China	Asia	-0.726	7.475355969	-0.177194737
168742	21.3437	47.6771	Hungary	Europe	-7.747	-18.2548368	9.045247368
168786	34.1948	47.6281	Ukraine	Europe	2.354	-0.292077218	5.427847368
168791	33.1893	47.6237	Ukraine	Europe	6.78	7.311062432	7.791321053
168858	127.2733	47.5106	China	Asia	-6.306	-5.275647864	4.840194737
168891	123.2854	47.4604	China	Asia	8.249	-3.897407722	0.953336842
168905	124.5035	47.4312	China	Asia	4.307	13.33515882	3.282968421
168909	27.29	47.4159	Romania	Europe	-10.46	-9.629426616	7.983789474
168954	123.4188	47.3354	China	Asia	2.257	10.2135816	0.880115789
168963	124.4564	47.3227	China	Asia	5.109	-11.26323494	1.971515789
168984	27.0897	47.2965	Romania	Europe	-15.214	-5.303030394	9.398936842
169	29.8145	-11.431	Zambia	Africa	0.024	1.944140197	-0.812931579
169017	118.0326	47.245	Mongolia	Asia	1.253	6.626506024	-0.743578947
169040	40.4992	47.2048	Russia	Europe	-0.02	-2.637824206	5.562426316
169053	117.9177	47.1762	Mongolia	Asia	-2.263	-4.30814184	0.772447368
169099	126.202	47.0938	China	Asia	5.698	1.067907996	4.348478947
169105	28.7351	47.086	Moldova	Europe	1.666	22.86418401	9.783668421
169221	123.1385	46.8906	China	Asia	3.816	-0.784957996	1.829152632
169243	27.4899	46.8621	Romania	Europe	3.472	17.79846659	8.685684211
169290	27.7885	46.7905	Romania	Europe	1.562	-16.70317634	8.996326316
169349	36.8463	46.7361	Ukraine	Europe	3.39	11.64658625	5.280531579
169358	130.977	46.7233	China	Asia	12.181	-8.232932092	4.150152632
169364	127.8218	46.7175	China	Asia	0.166	-2.427893483	2.364194737
169384	33.7187	46.6944	Ukraine	Europe	-0.041	-19.550931	4.207442105
169392	41.7313	46.682	Russia	Europe	24.237	12.66885734	6.1319
1694	147.0327	-36.1081	Australia	Oceania	0.006	0.082146769	1.313826316
169416	36.3062	46.6563	Ukraine	Europe	3.317	-10.34136583	3.600815789
169420	125.1607	46.651	China	Asia	2.187	-12.63234803	2.942105263
169449	36.2812	46.6271	Ukraine	Europe	-1.576	-13.9101862	5.277752632
169470	132.9772	46.6061	China	Asia	0.525	-7.338444688	1.264131579
169473	125.1464	46.604	China	Asia	-0.164	-13.76414732	3.127557895
169497	33.4854	46.5817	Ukraine	Europe	-0.283	3.888280394	5.489557895
169525	125.1146	46.5523	China	Asia	0.733	-13.80065717	3.619410526
169539	125.5647	46.5362	China	Asia	0.241	-4.189485214	2.101021053
169541	124.8021	46.5352	China	Asia	10.594	-5.120481928	2.575494737
169553	125.0563	46.5231	China	Asia	5.99	-9.090909091	2.540815789
169571	125.0857	46.5063	China	Asia	10.749	-1.314348302	3.019673684
169580	127.7177	46.4951	China	Asia	2.749	-2.008032311	2.679068421
169586	35.1647	46.4899	Ukraine	Europe	15.531	-10.80686364	3.862431579
169598	134.3646	46.4854	Russia	Europe	0.665	-1.296093373	8.489910526
169626	124.8117	46.4563	China	Asia	1.465	-5.512960843	3.067294737
169640	125.0479	46.4397	China	Asia	-4.002	-10.04016101	2.118073684
169666	125.2195	46.4136	China	Asia	10.949	-0.711938664	1.867857895
169683	130.4313	46.3979	China	Asia	-2.258	-2.482657996	3.481510526
169702	16.1853	46.3812	Slovenia	Europe	-0.035	7.740051205	9.876247368
169706	11.2645	46.3772	Italy	Europe	0.319	9.027017251	9.697542105
169729	11.0609	46.3493	Italy	Europe	0.73	10.14056243	13.69881053
169736	124.7012	46.3401	China	Asia	-7.073	16.2924425	2.329494737
169796	27.5611	46.2827	Romania	Europe	9.657	20.50930997	6.957221053
169798	130.6737	46.2815	China	Asia	-4.19	-0.045637185	3.861247368
169802	34.2893	46.2786	Ukraine	Europe	15.087	-0.894486857	4.131847368
169823	38.5818	46.2524	Russia	Europe	3.077	-14.23877327	2.896142105
169834	125.0703	46.2445	China	Asia	9.596	-2.026286966	1.8808
169859	34.4188	46.2202	Ukraine	Europe	-0.046	-17.85323111	4.845131579
169870	33.6715	46.2152	Ukraine	Europe	-15.341	16.63928442	2.029636842
169873	38.5075	46.2146	Russia	Europe	-0.842	0.812340252	2.953642105
169888	33.6426	46.201	Ukraine	Europe	-0.031	26.67031763	6.780673684
169901	9.426	46.1904	Italy	Europe	1.14	2.382256298	12.92927895
169917	32.2552	46.1826	Ukraine	Europe	3.362	-13.8189121	6.197621053
169931	34.4568	46.1739	Ukraine	Europe	-9.483	-21.59547371	3.948673684
170073	125.0635	46.0634	China	Asia	1.1	4.353778751	-0.310421053
170082	49.1408	46.0554	Russia	Europe	1.045	21.82365827	7.2276
170109	124.0438	46.0354	China	Asia	2.348	-7.411463855	3.140652632
170139	33.8732	46.0031	Ukraine	Europe	26.054	-15.15151479	5.555868421
170142	37.9754	46.0003	Russia	Europe	13.069	5.5403431	3.514452632
170153	129.0608	45.9907	China	Asia	4.972	10.04928806	-0.360368421
170183	42.1512	45.9647	Russia	Europe	2.14	-1.524278751	5.956247368
170192	37.948	45.9562	Russia	Europe	2.7	11.70135085	3.298678947
170205	27.2466	45.9493	Romania	Europe	-2.821	-13.78240197	10.1623
170209	38.2407	45.9453	Russia	Europe	3.094	30.75027382	3.120810526
170221	28.6033	45.9374	Moldova	Europe	1.932	-9.282584885	7.899710526
170224	43.0146	45.9337	Russia	Europe	19.248	24.26067908	4.057942105
170302	44.0358	45.855	Russia	Europe	7.744	-17.4881339	5.878557895
170305	38.2567	45.849	Russia	Europe	39.848	17.82584885	3.563647368
170314	33.4407	45.8381	Ukraine	Europe	-6.386	22.83680175	2.641936842
170317	122.4649	45.8356	China	Asia	18.735	-8.451989869	2.243147368
170331	122.5615	45.8243	China	Asia	10.936	1.98064989	3.106189474
170333	132.4767	45.8232	China	Asia	0.642	5.366922234	5.444447368
170337	38.0281	45.8177	Russia	Europe	9.423	-12.63234775	2.8703
170339	126.2049	45.8159	China	Asia	8.024	-10.71559009	3.024357895
170352	38.0776	45.8054	Russia	Europe	5.162	9.702446194	3.391626316
170370	122.0842	45.793	China	Asia	4.103	7.831325301	2.079226316
170371	9.2525	45.7925	Italy	Europe	-0.045	-11.73786062	13.09276842
170387	132.3058	45.7763	China	Asia	-2.253	8.19642207	5.129352632
170392	38.3664	45.771	Russia	Europe	24.546	19.73347938	3.3005
170395	128.8789	45.7623	China	Asia	0.012	1.314348302	1.962905263
170405	38.3021	45.7563	Russia	Europe	23.438	26.29609348	2.763931579
170410	126.0466	45.7538	China	Asia	16.753	-8.944870756	2.346868421
170418	33.1607	45.7436	Ukraine	Europe	-3.64	-23.07411555	4.730878947
170425	38.1419	45.7384	Russia	Europe	0.212	-17.32384064	4.279573684
170428	38.1688	45.7353	Russia	Europe	10.762	18.94852136	4.377421053
170431	127.4062	45.7304	China	Asia	10.49	-1.515151506	2.500873684
170458	37.6937	45.6933	Russia	Europe	2.539	21.36728724	3.976821053
170474	128.5254	45.6748	China	Asia	-2.401	-4.289886911	2.519347368
170495	37.6159	45.6505	Russia	Europe	-1.049	5.585980285	3.900621053
170513	124.3314	45.6312	China	Asia	-1.299	5.284775465	2.571063158
170534	37.6201	45.6134	Russia	Europe	11.624	14.90507475	3.920284211
170544	121.8438	45.5969	China	Asia	21.293	0	2.251757895
170565	124.131	45.5724	China	Asia	1.172	-7.557502738	2.195742105
170568	121.7272	45.5682	China	Asia	7.464	0	1.647978947
170571	32.8482	45.5643	Ukraine	Europe	0.925	-19.97079244	4.306515789
170586	37.7828	45.5478	Russia	Europe	3.791	0.684556407	3.676878947
170589	5.7779	45.5441	France	Europe	0.143	10.64257037	8.987621053
170590	124.2063	45.5438	China	Asia	37.11	-2.15407092	2.691973684
170603	29.4721	45.5284	Ukraine	Europe	0.852	5.868930175	5.472321053
170643	37.7574	45.4771	Russia	Europe	37.648	-4.591091183	3.637405263
170647	125.8219	45.4727	China	Asia	8.223	8.406352683	2.523594737
170648	36.3062	45.4719	Ukraine	Europe	-5.397	3.705731654	2.233263158
170649	37.7217	45.4716	Russia	Europe	2.484	-7.210660734	4.274521053
170658	37.6343	45.4586	Russia	Europe	10.728	21.22124863	4.314010526
170664	132.2844	45.4535	China	Asia	0.893	-2.281854874	3.032821053
170678	131.1772	45.4358	China	Asia	-0.083	3.304125685	0.089436842
170694	47.9115	45.4174	Russia	Europe	0.204	17.6067908	5.644373684
170696	124.5406	45.4156	China	Asia	10.746	2.190580504	2.221642105
170699	37.6112	45.4105	Russia	Europe	24.933	29.3263965	4.232689474
170705	130.9101	45.4035	China	Asia	0.543	-1.798101314	5.782489474
170708	124.4974	45.3989	China	Asia	-2.188	0.465498357	1.630689474
170711	125.524	45.3973	China	Asia	14.035	-2.884264239	2.212931579
170728	32.516	45.3772	Ukraine	Europe	25.997	-23.82256298	4.685115789
170729	37.5372	45.3761	Russia	Europe	6.048	10.19532667	4.314010526
170738	37.6497	45.3647	Russia	Europe	6.644	-0.62066402	4.377857895
170745	125.6094	45.3595	China	Asia	11.606	-12.52281873	2.678778947
170747	37.5775	45.3587	Russia	Europe	4.317	-8.899233297	4.045789474
170758	37.4658	45.3465	Russia	Europe	0.139	-16.63015717	4.377963158
170767	122.251	45.3424	China	Asia	0.715	-4.417670591	2.083847368
170794	124.4831	45.3236	China	Asia	3.867	15.6170135	0.440163158
170799	37.5698	45.3178	Russia	Europe	2.163	20.50930997	3.969542105
170810	37.253	45.3101	Russia	Europe	31.705	24.47973713	5.514026316
170856	122.2715	45.2601	China	Asia	-0.907	-3.888280394	2.471605263
170945	33.3271	45.1774	Ukraine	Europe	14.447	-21.54070756	4.478505263
170970	35.311	45.1547	Ukraine	Europe	1.433	3.605330778	8.733431579
170995	21.1329	45.1345	Republic of Serbia	Europe	-1.869	-17.37860542	6.942868421
171003	121.4219	45.1284	China	Asia	-0.831	3.103322563	1.272726316
171008	121.4646	45.1188	China	Asia	12.356	0.191675794	1.078542105
171022	41.5604	45.1092	Russia	Europe	5.314	-1.615553122	4.178552632
171029	123.8448	45.1051	China	Asia	3.579	3.148959474	2.109715789
171033	124.051	45.1016	China	Asia	2.222	-9.638554217	2.256173684
171034	29.2646	45.0979	Romania	Europe	0.971	0.25556736	5.691178947
171060	41.6034	45.0638	Russia	Europe	5.935	26.45125958	5.545978947
171065	33.5814	45.0568	Ukraine	Europe	15.64	-17.99926889	2.739805263
171099	24.2983	45.011	Romania	Europe	9.468	12.66885723	10.91508947
171104	12.3306	45.0031	Italy	Europe	-0.233	-13.62723713	7.1716
171108	123.7221	45.0002	China	Asia	0.669	-3.888280394	1.894031579
171162	24.2506	44.9201	Romania	Europe	1.213	27.79299014	12.88239474
171186	126.9727	44.8889	China	Asia	9.697	-7.831325301	0.448594737
171283	123.8202	44.7274	China	Asia	-1.683	-2.665206462	2.618621053
171314	12.1961	44.6838	Italy	Europe	-1.46	-20.08032202	7.443942105
171350	121.626	44.6334	China	Asia	-1.943	0	0.3839
171369	11.8297	44.6048	Italy	Europe	1.607	-15.53486692	5.910131579
171397	28.7547	44.5567	Romania	Europe	-0.961	12.74187651	6.301068421
171416	123.1671	44.5088	China	Asia	2.247	13.80065717	2.282042105
171452	127.0282	44.4009	China	Asia	9.664	-7.97736391	1.744163158
171456	119.3398	44.3914	China	Asia	6.55	7.730923604	4.719436842
171466	19.1077	44.367	Bosnia and Herzegovina	Europe	0.522	25.27382256	13.66270526
171504	126.8445	44.2856	China	Asia	1.666	-12.55932777	1.840494737
171523	123.7854	44.2229	China	Asia	-0.82	6.297918949	1.790378947
171540	119.8716	44.1735	China	Asia	-2.149	9.456005832	-0.6514
171587	124.3656	43.9749	China	Asia	3.898	-1.204819277	0.785189474
171595	120.5532	43.9577	China	Asia	-0.877	17.14129244	0.025852632
171606	121.1055	43.9316	China	Asia	-1.798	1.670317634	-1.958605263
171609	120.572	43.9178	China	Asia	0.125	17.57940854	-0.785168421
171644	10.3271	43.8229	Italy	Europe	-10.065	-20.81051479	7.311168421
171663	119.0146	43.7771	China	Asia	-1.582	10.89813801	0.021773684
171672	128.7512	43.7603	China	Asia	0.795	-3.997809419	4.936363158
171690	25.2031	43.7204	Romania	Europe	11.414	11.5279299	3.3178
171693	-1.3605	43.7142	France	Europe	0	-25.10040088	0.606826316
171695	5.7326	43.7051	France	Europe	0.561	12.65972974	6.065526316
171715	3.4011	43.6551	France	Europe	0.153	26.3143483	4.805968421
171716	126.0563	43.6517	China	Asia	0.023	-3.733114458	4.272452632
171718	125.0605	43.6476	China	Asia	5.446	0	4.163047368
171721	124.833	43.6448	China	Asia	6.334	-6.115370756	2.113789474
171725	4.3573	43.6343	France	Europe	-0.463	-21.7415115	6.246889474
171728	4.2788	43.6172	France	Europe	0.087	-19.36838171	5.716284211
171749	128.2766	43.561	China	Asia	-0.544	-2.47353012	0.405831579
171755	4.2823	43.5404	France	Europe	0.138	16.38371632	3.901047368
171766	125.716	43.5207	China	Asia	8.075	-0.419861254	0.099810526
171776	4.3388	43.5027	France	Europe	-17.489	-10.14968921	4.06
171777	4.6121	43.4962	France	Europe	-0.901	15.03285871	3.703778947
171829	125.5119	43.3748	China	Asia	3.767	0	-0.3955
[truncated: 725 more rows]
