# Supplementary material for: Multivariate extremes in lakes
Source: Nat Commun. 2024 May 29;15:4559. doi: 10.1038/s41467-024-49012-7 (PMC11137041; doi:10.1038/s41467-024-49012-7)
Supplement: Supplementary file 5 — Source Data [file 41467_2024_49012_MOESM5_ESM.zip]

Archive with 7 entries (6 files):
- Source Data/
- Source Data/source data file figure 3.xlsx
- __MACOSX/Source Data/._source data file figure 3.xlsx
- Source Data/source data file figure 2.xlsx
- __MACOSX/Source Data/._source data file figure 2.xlsx
- Source Data/source data file figure 1.xlsx
- __MACOSX/Source Data/._source data file figure 1.xlsx
