# Supplementary material for: Multivariate extremes in lakes
Source: Nat Commun. 2024 May 29;15:4559. doi: 10.1038/s41467-024-49012-7 (PMC11137041; doi:10.1038/s41467-024-49012-7)
Supplement: Supplementary file 5 — Source Data [file 41467_2024_49012_MOESM5_ESM.zip › Source Data/source data file figure 3.xlsx]

## Sheet: Figure 3
delta_BO	delta_LowEx	delta_heat	color	geometry
-0.031	-19.4779	1.42758	#FC600A	POLYGON ((-66 -44, -66 -43, -65 -43, -65 -44, -66 -44))
-0.086	-20.3359	0.0340632	#FC600A	POLYGON ((-69 -40, -69 -39, -68 -39, -68 -40, -69 -40))
-0.101473	1.83739	1.46665	#976e51	POLYGON ((-63 -40, -63 -39, -62 -39, -62 -40, -63 -40))
-0.0675206	10.0464	2.39484	#976e51	POLYGON ((-69 -39, -69 -38, -68 -38, -68 -39, -69 -39))
-0.021	-20.92	-1.77528	#c2c2c2	POLYGON ((-68 -39, -68 -38, -67 -38, -67 -39, -68 -39))
-0.180536	33.452	0.260409	#976e51	POLYGON ((-67 -39, -67 -38, -66 -38, -66 -39, -67 -39))
-0.284739	28.1912	-0.402837	#347C98	POLYGON ((-66 -39, -66 -38, -65 -38, -65 -39, -66 -39))
-0.113447	20.8296	0.409919	#976e51	POLYGON ((-62 -39, -62 -38, -61 -38, -61 -39, -62 -39))
-0.152673	8.31205	0.48838	#976e51	POLYGON ((-61 -39, -61 -38, -60 -38, -60 -39, -61 -39))
-0.077	24.1785	-0.857663	#347C98	POLYGON ((-61 -38, -61 -37, -60 -37, -60 -38, -61 -38))
0.051	25.3377	1.52198	#000000	POLYGON ((-58 -38, -58 -37, -57 -37, -57 -38, -58 -38))
0.045	2.88426	0.497626	#000000	POLYGON ((139 -38, 139 -37, 140 -37, 140 -38, 139 -38))
0.045	2.88426	0.497626	#000000	POLYGON ((140 -38, 140 -37, 141 -37, 141 -38, 140 -38))
0.005	0	2.98979	#000000	POLYGON ((145 -38, 145 -37, 146 -37, 146 -38, 145 -38))
0.0141483	-4.27326	2.69935	#fb9512	POLYGON ((146 -38, 146 -37, 147 -37, 147 -38, 146 -38))
-0.093	-14.184	2.83368	#FC600A	POLYGON ((148 -38, 148 -37, 149 -37, 149 -38, 148 -38))
-0.084	15.69	0.0530263	#976e51	POLYGON ((-62 -37, -62 -36, -61 -36, -61 -37, -62 -37))
-0.0890123	-11.8831	1.2068	#FC600A	POLYGON ((-59 -37, -59 -36, -58 -36, -58 -37, -59 -37))
-0.05	-11.3545	1.12466	#FC600A	POLYGON ((-58 -37, -58 -36, -57 -36, -57 -37, -58 -37))
-0.015	14.6769	2.25258	#976e51	POLYGON ((145 -37, 145 -36, 146 -36, 146 -37, 145 -37))
-0.015	14.6769	2.25258	#976e51	POLYGON ((146 -37, 146 -36, 147 -36, 147 -37, 146 -37))
0.006	0.0821468	1.31383	#000000	POLYGON ((147 -37, 147 -36, 148 -36, 148 -37, 147 -37))
-0.085	6.31617	-0.0329211	#347C98	POLYGON ((-72 -36, -72 -35, -71 -35, -71 -36, -72 -36))
0.019	17.2052	-0.983579	#97a359	POLYGON ((-69 -36, -69 -35, -68 -35, -68 -36, -69 -36))
-0.0141591	-4.75155	1.76498	#FC600A	POLYGON ((-59 -36, -59 -35, -58 -35, -58 -36, -59 -36))
-0.0572402	-4.72923	1.5627	#FC600A	POLYGON ((-58 -36, -58 -35, -57 -35, -57 -36, -58 -36))
-0.196745	18.0272	1.9761	#976e51	POLYGON ((143 -36, 143 -35, 144 -35, 144 -36, 143 -36))
-0.015	14.6769	2.25258	#976e51	POLYGON ((146 -36, 146 -35, 147 -35, 147 -36, 146 -36))
0.006	0.0821468	1.31383	#000000	POLYGON ((147 -36, 147 -35, 148 -35, 148 -36, 147 -36))
0.078	1.67032	4.99781	#000000	POLYGON ((148 -36, 148 -35, 149 -35, 149 -36, 148 -36))
0.138034	10.0715	-6.56525	#97a359	POLYGON ((-72 -35, -72 -34, -71 -34, -71 -35, -72 -35))
0.019	17.2052	-0.983579	#97a359	POLYGON ((-69 -35, -69 -34, -68 -34, -68 -35, -69 -35))
-0.021	4.83753	2.42134	#976e51	POLYGON ((-55 -35, -55 -34, -54 -34, -54 -35, -55 -35))
-0.077	-11.6922	-0.650863	#c2c2c2	POLYGON ((19 -35, 19 -34, 20 -34, 20 -35, 19 -35))
-0.004	-7.52099	0.495042	#FC600A	POLYGON ((135 -35, 135 -34, 136 -34, 136 -35, 135 -35))
0.314	12.2673	2.78439	#000000	POLYGON ((140 -35, 140 -34, 141 -34, 141 -35, 140 -35))
-0.021	17.3877	2.50159	#976e51	POLYGON ((142 -35, 142 -34, 143 -34, 143 -35, 142 -35))
0.0768724	1.69422	5.00886	#000000	POLYGON ((148 -35, 148 -34, 149 -34, 149 -35, 148 -35))
-0.108	5.61336	6.821	#976e51	POLYGON ((149 -35, 149 -34, 150 -34, 150 -35, 149 -35))
0.162	17.4425	-0.103805	#97a359	POLYGON ((-69 -34, -69 -33, -68 -33, -68 -34, -69 -34))
-0.215	7.7218	1.53908	#976e51	POLYGON ((-61 -34, -61 -33, -60 -33, -60 -34, -61 -34))
-0.097	-21.7963	1.30065	#FC600A	POLYGON ((-60 -34, -60 -33, -59 -33, -59 -34, -60 -34))
-0.1526	2.71001	1.48959	#976e51	POLYGON ((-55 -34, -55 -33, -54 -33, -54 -34, -55 -34))
-0.139661	18.7466	3.11079	#976e51	POLYGON ((19 -34, 19 -33, 20 -33, 20 -34, 19 -34))
-0.011	13.7459	0.0567526	#976e51	POLYGON ((20 -34, 20 -33, 21 -33, 21 -34, 20 -34))
-0.011	13.7459	0.0567526	#976e51	POLYGON ((21 -34, 21 -33, 22 -33, 22 -34, 21 -34))
-0.008	-8.4885	1.03563	#FC600A	POLYGON ((25 -34, 25 -33, 26 -33, 26 -34, 25 -34))
0.014	-19.7517	2.82107	#fb9512	POLYGON ((116 -34, 116 -33, 117 -33, 117 -34, 116 -34))
-0.227	6.68127	2.22643	#976e51	POLYGON ((117 -34, 117 -33, 118 -33, 118 -34, 117 -34))
0.0466654	-5.82383	1.60233	#fb9512	POLYGON ((120 -34, 120 -33, 121 -33, 121 -34, 120 -34))
-0.108	5.61336	6.821	#976e51	POLYGON ((148 -34, 148 -33, 149 -33, 149 -34, 148 -34))
-0.108	5.61336	6.821	#976e51	POLYGON ((149 -34, 149 -33, 150 -33, 150 -34, 149 -34))
-0.129	-15.5349	1.74464	#FC600A	POLYGON ((-61 -33, -61 -32, -60 -32, -60 -33, -61 -33))
-0.032	3.57795	1.98858	#976e51	POLYGON ((-55 -33, -55 -32, -54 -32, -54 -33, -55 -33))
0.13834	15.8679	1.35194	#000000	POLYGON ((18 -33, 18 -32, 19 -32, 19 -33, 18 -33))
-0.025	-9.72983	1.2645	#FC600A	POLYGON ((115 -33, 115 -32, 116 -32, 116 -33, 115 -33))
0.224	-16.2468	1.62871	#fb9512	POLYGON ((116 -33, 116 -32, 117 -32, 117 -33, 116 -33))
-0.26	14.8959	2.28138	#976e51	POLYGON ((117 -33, 117 -32, 118 -32, 118 -33, 117 -33))
-0.009	-12.0482	1.02149	#FC600A	POLYGON ((137 -33, 137 -32, 138 -32, 138 -33, 137 -33))
0.037	8.57065	6.87113	#000000	POLYGON ((149 -33, 149 -32, 150 -32, 150 -33, 149 -33))
-0.0635734	-7.8558	3.56099	#FC600A	POLYGON ((152 -32, 152 -31, 153 -31, 153 -32, 152 -32))
0.00273931	33.3601	2.73889	#000000	POLYGON ((-72 -31, -72 -30, -71 -30, -71 -31, -72 -31))
-0.021	37.4589	5.67749	#976e51	POLYGON ((-71 -31, -71 -30, -70 -30, -70 -31, -71 -31))
-0.073	-5.97846	0.454737	#FC600A	POLYGON ((-57 -31, -57 -30, -56 -30, -56 -31, -57 -31))
-0.0562484	4.72564	3.51353	#976e51	POLYGON ((-51 -31, -51 -30, -50 -30, -50 -31, -51 -31))
-0.116	11.0716	3.9252	#976e51	POLYGON ((150 -31, 150 -30, 151 -30, 151 -31, 150 -31))
-0.03	-5.21176	1.24985	#FC600A	POLYGON ((-59 -30, -59 -29, -58 -29, -58 -30, -59 -30))
0.00173062	2.62033	1.07423	#000000	POLYGON ((-57 -30, -57 -29, -56 -29, -56 -30, -57 -30))
-0.00305087	14.6174	3.51087	#976e51	POLYGON ((-51 -30, -51 -29, -50 -29, -50 -30, -51 -30))
0.039	-7.66703	4.10139	#fb9512	POLYGON ((25 -30, 25 -29, 26 -29, 26 -30, 25 -30))
0.002	9.49252	3.34579	#000000	POLYGON ((30 -30, 30 -29, 31 -29, 31 -30, 30 -30))
-0.069	-11.9934	7.46337	#FC600A	POLYGON ((150 -30, 150 -29, 151 -29, 151 -30, 150 -30))
-0.069	-11.9934	7.46337	#FC600A	POLYGON ((151 -30, 151 -29, 152 -29, 152 -30, 151 -30))
-0.073	-1.52428	3.02536	#FC600A	POLYGON ((153 -30, 153 -29, 154 -29, 154 -30, 153 -30))
-0.0481973	9.63796	0.982825	#976e51	POLYGON ((-63 -29, -63 -28, -62 -28, -62 -29, -63 -29))
-0.123	-20.3359	0.681095	#FC600A	POLYGON ((-58 -29, -58 -28, -57 -28, -57 -29, -58 -29))
-0.0330325	-17.0686	0.815332	#FC600A	POLYGON ((-57 -29, -57 -28, -56 -28, -56 -29, -57 -29))
-0.008	-5.89631	0.920305	#FC600A	POLYGON ((-50 -29, -50 -28, -49 -28, -49 -29, -50 -29))
-0.0596827	-24.6076	1.69637	#FC600A	POLYGON ((-49 -29, -49 -28, -48 -28, -48 -29, -49 -29))
0.07	-15.0237	4.52703	#fb9512	POLYGON ((24 -29, 24 -28, 25 -28, 25 -29, 24 -29))
-0.044	8.31508	5.07851	#976e51	POLYGON ((151 -29, 151 -28, 152 -28, 152 -29, 151 -29))
0.023875	-2.86887	0.526557	#fb9512	POLYGON ((-59 -28, -59 -27, -58 -27, -58 -28, -59 -28))
-0.045	-19.5692	0.763863	#FC600A	POLYGON ((-57 -28, -57 -27, -56 -27, -56 -28, -57 -28))
0.13505	4.58979	7.25347	#000000	POLYGON ((-53 -28, -53 -27, -52 -27, -52 -28, -53 -28))
-0.085	-0.374224	2.12674	#FC600A	POLYGON ((-49 -28, -49 -27, -48 -27, -48 -28, -49 -28))
0.078	-18.8755	4.54026	#fb9512	POLYGON ((25 -28, 25 -27, 26 -27, 26 -28, 25 -28))
0.078	-18.8755	4.54026	#fb9512	POLYGON ((26 -28, 26 -27, 27 -27, 27 -28, 26 -28))
-0.064	-20.5002	7.10724	#FC600A	POLYGON ((30 -28, 30 -27, 31 -27, 31 -28, 30 -28))
-0.052	-0.0182547	0.155542	#FC600A	POLYGON ((-58 -27, -58 -26, -57 -26, -57 -27, -58 -27))
0.101	-25.1004	6.08668	#fb9512	POLYGON ((-53 -27, -53 -26, -52 -26, -52 -27, -53 -27))
0.0309742	4.2703	6.4476	#000000	POLYGON ((-52 -27, -52 -26, -51 -26, -51 -27, -52 -27))
-0.1	-22.0427	2.11655	#FC600A	POLYGON ((25 -27, 25 -26, 26 -26, 26 -27, 25 -27))
0.193	-19.5144	3.95261	#fb9512	POLYGON ((27 -27, 27 -26, 28 -26, 28 -27, 27 -27))
-0.064	-20.5002	7.10724	#FC600A	POLYGON ((30 -27, 30 -26, 31 -26, 31 -27, 30 -27))
0.051	5.15699	1.26969	#000000	POLYGON ((31 -27, 31 -26, 32 -26, 32 -27, 31 -27))
0.0618971	-15.4054	1.21877	#fb9512	POLYGON ((32 -27, 32 -26, 33 -26, 33 -27, 32 -27))
0.27	-20.5732	2.57286	#fb9512	POLYGON ((-65 -26, -65 -25, -64 -25, -64 -26, -65 -26))
-0.044	-20.6462	-0.767174	#c2c2c2	POLYGON ((-58 -26, -58 -25, -57 -25, -57 -26, -58 -26))
0.05	20.1168	4.70929	#000000	POLYGON ((-55 -26, -55 -25, -54 -25, -54 -26, -55 -26))
0.101	-25.1004	6.08668	#fb9512	POLYGON ((-53 -26, -53 -25, -52 -25, -52 -26, -53 -26))
0.037461	1.54955	6.41416	#000000	POLYGON ((-52 -26, -52 -25, -51 -25, -51 -26, -52 -26))
0.39	-10.8434	2.98271	#fb9512	POLYGON ((28 -26, 28 -25, 29 -25, 29 -26, 28 -26))
-0.014	-17.7072	3.98694	#FC600A	POLYGON ((29 -26, 29 -25, 30 -25, 30 -26, 29 -26))
0.12972	-19.888	5.35263	#fb9512	POLYGON ((30 -26, 30 -25, 31 -25, 31 -26, 30 -26))
0.051	5.15699	1.26969	#000000	POLYGON ((31 -26, 31 -25, 32 -25, 32 -26, 31 -26))
-0.097	-19.5144	5.72999	#FC600A	POLYGON ((32 -26, 32 -25, 33 -25, 33 -26, 32 -26))
0.05	20.1168	4.70929	#000000	POLYGON ((-55 -25, -55 -24, -54 -24, -54 -25, -55 -25))
-0.036	37.4589	6.72994	#976e51	POLYGON ((25 -25, 25 -24, 26 -24, 26 -25, 25 -25))
-0.032	-20.9383	0.865984	#FC600A	POLYGON ((33 -25, 33 -24, 34 -24, 34 -25, 33 -25))
0.263	-18.1088	0.395942	#fb9512	POLYGON ((34 -25, 34 -24, 35 -24, 35 -25, 34 -25))
-0.112	-10.3505	4.49387	#FC600A	POLYGON ((-55 -24, -55 -23, -54 -23, -54 -24, -55 -24))
-0.112	-10.3505	4.49387	#FC600A	POLYGON ((-54 -24, -54 -23, -53 -23, -53 -24, -54 -24))
0.0728629	20.4729	7.339	#000000	POLYGON ((-50 -24, -50 -23, -49 -23, -49 -24, -50 -24))
0.097	18.9759	7.20084	#000000	POLYGON ((-49 -24, -49 -23, -48 -23, -48 -24, -49 -24))
0.096	-24.9361	5.02491	#fb9512	POLYGON ((31 -24, 31 -23, 32 -23, 32 -24, 31 -24))
0.096	-24.9361	5.02491	#fb9512	POLYGON ((32 -24, 32 -23, 33 -23, 33 -24, 32 -24))
-0.051	12.4589	4.30481	#976e51	POLYGON ((147 -24, 147 -23, 148 -23, 148 -24, 147 -24))
-0.051	12.4589	4.30481	#976e51	POLYGON ((148 -24, 148 -23, 149 -23, 149 -24, 148 -24))
-0.008	14.3209	1.21549	#976e51	POLYGON ((150 -24, 150 -23, 151 -23, 151 -24, 150 -24))
0.001	-25.6115	5.31629	#fb9512	POLYGON ((-53 -23, -53 -22, -52 -22, -52 -23, -53 -23))
0.177441	-25.6901	5.19775	#fb9512	POLYGON ((-51 -23, -51 -22, -50 -22, -50 -23, -51 -23))
0.0537341	-7.02275	1.0277	#fb9512	POLYGON ((-43 -23, -43 -22, -42 -22, -42 -23, -43 -23))
0.114	-10.7065	0.410784	#fb9512	POLYGON ((-42 -23, -42 -22, -41 -22, -41 -23, -42 -23))
0.332559	-25.461	2.32567	#fb9512	POLYGON ((35 -23, 35 -22, 36 -22, 36 -23, 35 -23))
0.001	-25.6115	5.31629	#fb9512	POLYGON ((-53 -22, -53 -21, -52 -21, -52 -22, -53 -22))
0.001	-25.6115	5.31629	#fb9512	POLYGON ((-52 -22, -52 -21, -51 -21, -51 -22, -52 -22))
-0.072	27.9573	4.15124	#976e51	POLYGON ((-47 -22, -47 -21, -46 -21, -46 -22, -47 -22))
0.1	16.8218	7.22879	#000000	POLYGON ((-45 -22, -45 -21, -44 -21, -44 -22, -45 -22))
-0.08	9.99452	-0.8112	#347C98	POLYGON ((-42 -22, -42 -21, -41 -21, -41 -22, -42 -22))
0.043	-24.3337	5.72949	#fb9512	POLYGON ((27 -22, 27 -21, 28 -21, 28 -22, 27 -22))
0.026	6.25228	5.98676	#000000	POLYGON ((-52 -21, -52 -20, -51 -20, -51 -21, -52 -21))
0.026	6.25228	5.98676	#000000	POLYGON ((-51 -21, -51 -20, -50 -20, -50 -21, -51 -21))
0.066	20.2903	5.35847	#000000	POLYGON ((-50 -21, -50 -20, -49 -20, -49 -21, -50 -21))
0.066	20.2903	5.35847	#000000	POLYGON ((-49 -21, -49 -20, -48 -20, -48 -21, -49 -21))
0.101	31.1062	5.56103	#000000	POLYGON ((-45 -21, -45 -20, -44 -20, -44 -21, -45 -21))
0.043	-24.3337	5.72949	#fb9512	POLYGON ((27 -21, 27 -20, 28 -20, 28 -21, 27 -21))
-0.011	-25.1552	9.84479	#FC600A	POLYGON ((29 -21, 29 -20, 30 -20, 30 -21, 29 -21))
0.026	6.25228	5.98676	#000000	POLYGON ((-52 -20, -52 -19, -51 -19, -51 -20, -52 -20))
0.0276946	6.63545	6.06192	#000000	POLYGON ((-51 -20, -51 -19, -50 -19, -50 -20, -51 -20))
-0.274	-19.2406	4.67267	#FC600A	POLYGON ((-47 -20, -47 -19, -46 -19, -46 -20, -47 -20))
0.239	30.5586	7.41941	#000000	POLYGON ((-46 -20, -46 -19, -45 -19, -45 -20, -46 -20))
0.235	36.8656	4.78994	#000000	POLYGON ((-44 -20, -44 -19, -43 -19, -43 -20, -44 -20))
-0.034	8.81709	5.39615	#976e51	POLYGON ((-41 -20, -41 -19, -40 -19, -40 -20, -41 -20))
-0.0957142	11.4069	9.78172	#976e51	POLYGON ((44 -20, 44 -19, 45 -19, 45 -20, 44 -20))
-0.057	1.45126	8.79195	#976e51	POLYGON ((45 -20, 45 -19, 46 -19, 46 -20, 45 -20))
-0.2	-14.54	13.8971	#FC600A	POLYGON ((46 -20, 46 -19, 47 -19, 47 -20, 46 -20))
0.133	10.1406	12.251	#000000	POLYGON ((48 -20, 48 -19, 49 -19, 49 -20, 48 -20))
0.012	-20.8653	-0.977584	#FCCC1A	POLYGON ((146 -20, 146 -19, 147 -19, 147 -20, 146 -20))
-0.0734929	18.2603	4.51438	#976e51	POLYGON ((-58 -19, -58 -18, -57 -18, -57 -19, -58 -19))
0.105	24.1146	9.4902	#000000	POLYGON ((-51 -19, -51 -18, -50 -18, -50 -19, -51 -19))
0.097235	4.14464	7.07892	#000000	POLYGON ((-50 -19, -50 -18, -49 -18, -49 -19, -50 -19))
0.015	20.5093	6.63146	#000000	POLYGON ((-48 -19, -48 -18, -47 -18, -47 -19, -48 -19))
0.239	30.5586	7.41941	#000000	POLYGON ((-46 -19, -46 -18, -45 -18, -45 -19, -46 -19))
0.239	30.5586	7.41941	#000000	POLYGON ((-45 -19, -45 -18, -44 -18, -44 -19, -45 -19))
-0.002	-19.3501	7.68642	#FC600A	POLYGON ((32 -19, 32 -18, 33 -18, 33 -19, 32 -19))
-0.078	-1.98065	10.9915	#FC600A	POLYGON ((44 -19, 44 -18, 45 -18, 45 -19, 44 -19))
-0.0320988	-11.3751	1.31076	#FC600A	POLYGON ((-58 -18, -58 -17, -57 -17, -57 -18, -58 -18))
0.102	-25.0274	4.48536	#fb9512	POLYGON ((-49 -18, -49 -17, -48 -17, -48 -18, -49 -18))
0.55	-19.6787	5.46651	#fb9512	POLYGON ((30 -18, 30 -17, 31 -17, 31 -18, 30 -18))
-0.147	26.8894	2.49725	#976e51	POLYGON ((37 -18, 37 -17, 38 -17, 38 -18, 37 -18))
-0.007	15.6627	9.18121	#976e51	POLYGON ((44 -18, 44 -17, 45 -17, 45 -18, 44 -18))
0.212	-22.8185	13.2762	#fb9512	POLYGON ((48 -18, 48 -17, 49 -17, 49 -18, 48 -18))
0.021	9.69332	3.78741	#000000	POLYGON ((-65 -17, -65 -16, -64 -16, -64 -17, -65 -17))
-0.042	-3.21285	5.60091	#FC600A	POLYGON ((-56 -17, -56 -16, -55 -16, -55 -17, -56 -17))
-0.168	-24.3154	11.4694	#FC600A	POLYGON ((44 -17, 44 -16, 45 -16, 45 -17, 44 -17))
0.0626829	-0.613312	10.3743	#fb9512	POLYGON ((46 -17, 46 -16, 47 -16, 47 -17, 46 -17))
-0.001	-18.2366	4.05011	#FC600A	POLYGON ((128 -17, 128 -16, 129 -16, 129 -17, 128 -17))
-0.0838702	0.463199	4.26389	#976e51	POLYGON ((-66 -16, -66 -15, -65 -15, -65 -16, -66 -16))
-0.0751026	34.0452	3.58278	#976e51	POLYGON ((-65 -16, -65 -15, -64 -15, -64 -16, -65 -16))
0.297	34.1639	12.0743	#000000	POLYGON ((-49 -16, -49 -15, -48 -15, -48 -16, -49 -16))
-0.105	4.31727	1.94445	#976e51	POLYGON ((-68 -15, -68 -14, -67 -14, -67 -15, -68 -15))
-0.237154	-11.337	2.06223	#FC600A	POLYGON ((-67 -15, -67 -14, -66 -14, -66 -15, -67 -15))
-0.0948316	7.9454	2.85268	#976e51	POLYGON ((-66 -15, -66 -14, -65 -14, -65 -15, -66 -15))
-0.0614356	-5.90979	1.54177	#FC600A	POLYGON ((-64 -15, -64 -14, -63 -14, -63 -15, -64 -15))
-0.189	36.1993	1.85852	#976e51	POLYGON ((-43 -15, -43 -14, -42 -14, -42 -15, -43 -15))
0.03	30.5312	1.49586	#000000	POLYGON ((35 -15, 35 -14, 36 -14, 36 -15, 35 -15))
-0.169841	-9.76986	1.59353	#FC600A	POLYGON ((-67 -14, -67 -13, -66 -13, -66 -14, -67 -14))
-0.199873	0.817925	1.64387	#976e51	POLYGON ((-66 -14, -66 -13, -65 -13, -65 -14, -66 -14))
-0.0787649	15.3031	2.25301	#976e51	POLYGON ((-65 -14, -65 -13, -64 -13, -64 -14, -65 -14))
-0.011861	8.02625	1.83221	#976e51	POLYGON ((-64 -14, -64 -13, -63 -13, -63 -14, -64 -14))
0.02	-5.00183	12.499	#fb9512	POLYGON ((-51 -14, -51 -13, -50 -13, -50 -14, -51 -14))
-0.034	-25.9219	7.97097	#FC600A	POLYGON ((50 -14, 50 -13, 51 -13, 51 -14, 50 -14))
-0.156058	-21.7908	1.45716	#FC600A	POLYGON ((-67 -13, -67 -12, -66 -12, -66 -13, -67 -13))
-0.109746	17.0261	2.14444	#976e51	POLYGON ((-66 -13, -66 -12, -65 -12, -65 -13, -66 -13))
0.173	7.42059	11.6826	#000000	POLYGON ((-54 -13, -54 -12, -53 -12, -53 -13, -54 -13))
0.0595475	-10.5276	12.4903	#fb9512	POLYGON ((-51 -13, -51 -12, -50 -12, -50 -13, -51 -13))
-0.082	19.6057	1.9563	#976e51	POLYGON ((-67 -12, -67 -11, -66 -11, -66 -12, -67 -12))
0.049	2.73823	10.6025	#000000	POLYGON ((-51 -12, -51 -11, -50 -11, -50 -12, -51 -12))
-0.102296	13.5764	11.9467	#976e51	POLYGON ((-50 -12, -50 -11, -49 -11, -49 -12, -50 -12))
-0.022	16.3198	1.16311	#976e51	POLYGON ((27 -12, 27 -11, 28 -11, 28 -12, 27 -12))
0.0239308	1.73133	-0.661309	#97a359	POLYGON ((29 -12, 29 -11, 30 -11, 30 -12, 29 -12))
0.024	1.94414	-0.812932	#97a359	POLYGON ((30 -12, 30 -11, 31 -11, 31 -12, 30 -12))
0.0764496	8.93588	9.36742	#000000	POLYGON ((-50 -11, -50 -10, -49 -10, -49 -11, -50 -11))
0.059	31.5444	2.68059	#000000	POLYGON ((-43 -11, -43 -10, -42 -10, -42 -11, -43 -11))
0.024	1.94414	-0.812932	#97a359	POLYGON ((29 -11, 29 -10, 30 -10, 30 -11, 29 -11))
0.024	1.94414	-0.812932	#97a359	POLYGON ((30 -11, 30 -10, 31 -10, 31 -11, 30 -11))
-0.08	16.2377	3.63374	#976e51	POLYGON ((-75 -10, -75 -9, -74 -9, -74 -10, -75 -10))
0.059	31.5444	2.68059	#000000	POLYGON ((-43 -10, -43 -9, -42 -9, -42 -10, -43 -10))
0.059	31.5444	2.68059	#000000	POLYGON ((-42 -10, -42 -9, -41 -9, -41 -10, -42 -10))
0.059	31.5444	2.68059	#000000	POLYGON ((-41 -10, -41 -9, -40 -9, -40 -10, -41 -10))
0.032	-19.6057	-2.83263	#FCCC1A	POLYGON ((-39 -10, -39 -9, -38 -9, -38 -10, -39 -10))
0.137443	1.93796	-3.89643	#97a359	POLYGON ((-36 -10, -36 -9, -35 -9, -35 -10, -36 -10))
0.038	25.7667	7.75865	#000000	POLYGON ((25 -10, 25 -9, 26 -9, 26 -10, 25 -10))
0.038	25.7667	7.75865	#000000	POLYGON ((26 -10, 26 -9, 27 -9, 27 -10, 26 -10))
0.048	3.01205	3.11571	#000000	POLYGON ((28 -10, 28 -9, 29 -9, 29 -10, 28 -10))
0.048	3.01205	3.11571	#000000	POLYGON ((29 -10, 29 -9, 30 -9, 30 -10, 29 -10))
-0.08	3.93392	3.94121	#976e51	POLYGON ((-64 -9, -64 -8, -63 -8, -63 -9, -64 -9))
-0.0492799	-6.96391	3.10811	#FC600A	POLYGON ((-63 -9, -63 -8, -62 -8, -62 -9, -63 -9))
0.032	-19.6057	-2.83263	#FCCC1A	POLYGON ((-39 -9, -39 -8, -38 -8, -38 -9, -39 -9))
0.014	-5.20263	5.60129	#fb9512	POLYGON ((26 -9, 26 -8, 27 -8, 27 -9, 26 -9))
0.048	3.01205	3.11571	#000000	POLYGON ((28 -9, 28 -8, 29 -8, 29 -9, 28 -9))
0.0459365	1.65219	3.13355	#000000	POLYGON ((29 -9, 29 -8, 30 -8, 30 -9, 29 -9))
-0.079	-22.709	5.04611	#FC600A	POLYGON ((-75 -8, -75 -7, -74 -7, -74 -8, -75 -8))
0.064	7.93173	4.85271	#000000	POLYGON ((-63 -8, -63 -7, -62 -7, -62 -8, -63 -8))
0.081	20.7466	12.1456	#000000	POLYGON ((-45 -8, -45 -7, -44 -7, -44 -8, -45 -8))
-0.108	29.7645	5.23738	#976e51	POLYGON ((-44 -8, -44 -7, -43 -7, -43 -8, -44 -8))
0.099	28.2311	9.88034	#000000	POLYGON ((27 -8, 27 -7, 28 -7, 28 -8, 27 -8))
0	23.4392	9.40027	#000000	POLYGON ((35 -8, 35 -7, 36 -7, 36 -8, 35 -8))
0.333	-13.1435	1.11612	#fb9512	POLYGON ((-80 -7, -80 -6, -79 -6, -79 -7, -80 -7))
-0.00912833	0.62269	7.63107	#976e51	POLYGON ((-63 -7, -63 -6, -62 -6, -62 -7, -63 -7))
0.082	7.69441	8.37801	#000000	POLYGON ((-62 -7, -62 -6, -61 -6, -61 -7, -62 -7))
0.081	20.7466	12.1456	#000000	POLYGON ((-45 -7, -45 -6, -44 -6, -44 -7, -45 -7))
0.081	20.7466	12.1456	#000000	POLYGON ((-44 -7, -44 -6, -43 -6, -43 -7, -44 -7))
0.02	33.2238	1.51794	#000000	POLYGON ((-40 -7, -40 -6, -39 -6, -39 -7, -40 -7))
0.02	33.2238	1.51794	#000000	POLYGON ((-39 -7, -39 -6, -38 -6, -38 -7, -39 -7))
0	23.4392	9.40027	#000000	POLYGON ((35 -7, 35 -6, 36 -6, 36 -7, 35 -7))
0.529	-19.989	-4.32292	#FCCC1A	POLYGON ((-81 -6, -81 -5, -80 -5, -80 -6, -81 -6))
0.078	-3.82439	5.70284	#fb9512	POLYGON ((-65 -6, -65 -5, -64 -5, -64 -6, -65 -6))
0.094	-15.0055	5.25509	#fb9512	POLYGON ((-64 -6, -64 -5, -63 -5, -63 -6, -64 -6))
-0.093	19.697	8.40363	#976e51	POLYGON ((-61 -6, -61 -5, -60 -5, -60 -6, -61 -6))
-0.005	-1.74334	3.02298	#FC600A	POLYGON ((-37 -6, -37 -5, -36 -5, -36 -6, -37 -6))
-0.014	0	9.39394	#976e51	POLYGON ((30 -6, 30 -5, 31 -5, 31 -6, 30 -6))
-0.014	0	9.39394	#976e51	POLYGON ((31 -6, 31 -5, 32 -5, 32 -6, 31 -6))
-0.094	12.7327	4.5898	#976e51	POLYGON ((35 -6, 35 -5, 36 -5, 36 -6, 35 -6))
0.13274	-14.3238	0.145538	#fb9512	POLYGON ((-81 -5, -81 -4, -80 -4, -80 -5, -81 -5))
-0.00245833	-17.9939	9.10159	#FC600A	POLYGON ((-63 -5, -63 -4, -62 -4, -62 -5, -63 -5))
-0.0431804	-3.76524	9.96446	#FC600A	POLYGON ((-61 -5, -61 -4, -60 -4, -60 -5, -61 -5))
-0.00947865	4.47094	9.40685	#976e51	POLYGON ((-60 -5, -60 -4, -59 -4, -59 -5, -60 -5))
-0.096	-19.7517	8.46825	#FC600A	POLYGON ((-39 -5, -39 -4, -38 -4, -38 -5, -39 -5))
-0.05	3.55969	9.03724	#976e51	POLYGON ((32 -5, 32 -4, 33 -4, 33 -5, 32 -5))
-0.08	-21.1208	9.15412	#FC600A	POLYGON ((38 -5, 38 -4, 39 -4, 39 -5, 38 -5))
-0.013	-13.9923	5.61408	#FC600A	POLYGON ((-63 -4, -63 -3, -62 -3, -62 -4, -63 -4))
0.00708481	-5.13666	7.92373	#fb9512	POLYGON ((-62 -4, -62 -3, -61 -3, -61 -4, -62 -4))
0.055	-1.24133	8.84335	#fb9512	POLYGON ((-61 -4, -61 -3, -60 -3, -60 -4, -61 -4))
0.00550497	3.41142	7.55588	#000000	POLYGON ((-60 -4, -60 -3, -59 -3, -59 -4, -60 -4))
-0.00328639	-0.660404	7.1175	#FC600A	POLYGON ((-59 -4, -59 -3, -58 -3, -58 -4, -59 -4))
-0.0377289	-8.93169	11.6774	#FC600A	POLYGON ((-58 -4, -58 -3, -57 -3, -57 -4, -58 -4))
0.0181429	12.1675	11.3913	#000000	POLYGON ((-43 -4, -43 -3, -42 -3, -42 -4, -43 -4))
0.063	37.0482	6.99428	#000000	POLYGON ((-42 -4, -42 -3, -41 -3, -41 -4, -42 -4))
-0.074	0.839722	9.10437	#976e51	POLYGON ((-41 -4, -41 -3, -40 -3, -40 -4, -41 -4))
0.0895019	17.9029	7.78617	#000000	POLYGON ((37 -4, 37 -3, 38 -3, 38 -4, 37 -4))
-0.0307581	-6.91523	11.3774	#FC600A	POLYGON ((-58 -3, -58 -2, -57 -2, -57 -3, -58 -3))
-0.106	-25.9219	8.72691	#FC600A	POLYGON ((30 -3, 30 -2, 31 -2, 31 -3, 30 -3))
-0.011	5.44907	5.94151	#976e51	POLYGON ((-67 -2, -67 -1, -66 -1, -66 -2, -67 -2))
-0.017	-7.7218	7.22539	#FC600A	POLYGON ((-66 -2, -66 -1, -65 -1, -65 -2, -66 -2))
-0.0384213	-6.96614	6.34653	#FC600A	POLYGON ((-56 -2, -56 -1, -55 -1, -55 -2, -56 -2))
0.041	1.86199	7.01759	#000000	POLYGON ((37 -1, 37 0, 38 0, 38 -1, 37 -1))
-0.0358956	27.0421	8.00386	#976e51	POLYGON ((-51 1, -51 2, -50 2, -50 1, -51 1))
0.022	-20.5002	8.96334	#fb9512	POLYGON ((33 1, 33 2, 34 2, 34 1, 33 1))
-1.866	-19.268	7.19847	#FC600A	POLYGON ((100 4, 100 5, 101 5, 101 4, 100 4))
-1.866	-19.268	7.19847	#FC600A	POLYGON ((100 5, 100 6, 101 6, 101 5, 100 5))
0.202	27.5739	10.6879	#000000	POLYGON ((-70 6, -70 7, -69 7, -69 6, -70 6))
0.108	12.5411	11.5706	#000000	POLYGON ((-1 6, -1 7, 0 7, 0 6, -1 6))
0.108	12.5411	11.5706	#000000	POLYGON ((0 6, 0 7, 1 7, 1 6, 0 6))
9.48107	0.0516628	4.49102	#000000	POLYGON ((80 6, 80 7, 81 7, 81 6, 80 6))
1.21047	6.96857	3.43592	#000000	POLYGON ((81 6, 81 7, 82 7, 82 6, 81 6))
-1.41	-23.2932	9.31524	#FC600A	POLYGON ((101 6, 101 7, 102 7, 102 6, 101 6))
-0.0327661	-17.0493	8.61945	#FC600A	POLYGON ((-74 7, -74 8, -73 8, -73 7, -74 7))
0.108	12.5411	11.5706	#000000	POLYGON ((-1 7, -1 8, 0 8, 0 7, -1 7))
0.108	12.5411	11.5706	#000000	POLYGON ((0 7, 0 8, 1 8, 1 7, 0 7))
13.725	28.6966	5.00677	#000000	POLYGON ((125 7, 125 8, 126 8, 126 7, 125 7))
0.0656122	15.3572	10.3234	#000000	POLYGON ((-76 8, -76 9, -75 9, -75 8, -76 8))
0.0714909	11.2542	9.83267	#000000	POLYGON ((-75 8, -75 9, -74 9, -74 8, -75 8))
0.0950573	-2.51872	10.3704	#fb9512	POLYGON ((-74 8, -74 9, -73 9, -73 8, -74 8))
0.059	15.7539	4.9446	#000000	POLYGON ((-62 8, -62 9, -61 9, -61 8, -62 8))
0.108	12.5411	11.5706	#000000	POLYGON ((-2 8, -2 9, -1 9, -1 8, -2 8))
0.108	12.5411	11.5706	#000000	POLYGON ((-1 8, -1 9, 0 9, 0 8, -1 8))
0.108	12.5411	11.5706	#000000	POLYGON ((0 8, 0 9, 1 9, 1 8, 0 8))
0.277	-2.04454	9.27345	#fb9512	POLYGON ((13 8, 13 9, 14 9, 14 8, 13 8))
0.277	-2.04454	9.27345	#fb9512	POLYGON ((14 8, 14 9, 15 9, 15 8, 14 8))
7.066	-15.4436	2.02645	#fb9512	POLYGON ((80 8, 80 9, 81 9, 81 8, 80 8))
0.559	-25.1369	4.63328	#fb9512	POLYGON ((104 8, 104 9, 105 9, 105 8, 104 8))
0.04	-3.92479	5.90867	#fb9512	POLYGON ((-76 9, -76 10, -75 10, -75 9, -76 9))
0.270663	6.72118	10.6592	#000000	POLYGON ((-75 9, -75 10, -74 10, -74 9, -75 9))
0.0441873	1.93066	9.46883	#000000	POLYGON ((-74 9, -74 10, -73 10, -73 9, -74 9))
0.286	22.2161	9.78765	#000000	POLYGON ((-69 9, -69 10, -68 10, -68 9, -69 9))
-0.0362011	13.1005	7.48557	#976e51	POLYGON ((-66 9, -66 10, -65 10, -65 9, -66 9))
0.017	16.8218	4.88597	#000000	POLYGON ((-2 9, -2 10, -1 10, -1 9, -2 9))
0.277	-2.04454	9.27345	#fb9512	POLYGON ((13 9, 13 10, 14 10, 14 9, 13 9))
8.67227	3.25058	1.12505	#000000	POLYGON ((80 9, 80 10, 81 10, 81 9, 80 9))
0.559	-25.1369	4.63328	#fb9512	POLYGON ((104 9, 104 10, 105 10, 105 9, 104 9))
0.0595888	19.3265	10.1059	#000000	POLYGON ((-76 10, -76 11, -75 11, -75 10, -76 10))
0.274	17.1869	9.8175	#000000	POLYGON ((-75 10, -75 11, -74 11, -74 10, -75 10))
0.115	25	14.8616	#000000	POLYGON ((-72 10, -72 11, -71 11, -71 10, -72 10))
-0.017	-22.9646	6.0378	#FC600A	POLYGON ((-69 10, -69 11, -68 11, -68 10, -69 10))
-0.04	13.4538	7.14093	#976e51	POLYGON ((-2 10, -2 11, -1 11, -1 10, -2 10))
0.498329	-3.00743	0.525583	#fb9512	POLYGON ((79 10, 79 11, 80 11, 80 10, 79 10))
0.015	24.5254	7.07449	#000000	POLYGON ((-86 11, -86 12, -85 12, -85 11, -86 11))
0.015	24.5254	7.07449	#000000	POLYGON ((-85 11, -85 12, -84 12, -84 11, -85 11))
-0.003	11.1355	8.82534	#976e51	POLYGON ((-70 11, -70 12, -69 12, -69 11, -70 11))
-0.017	-22.9646	6.0378	#FC600A	POLYGON ((-69 11, -69 12, -68 12, -68 11, -69 11))
0.207	-3.03943	4.68208	#fb9512	POLYGON ((-9 11, -9 12, -8 12, -8 11, -9 11))
25.9504	4.33926	7.42291	#000000	POLYGON ((104 11, 104 12, 105 12, 105 11, 104 11))
-8.303	-3.74224	6.60787	#FC600A	POLYGON ((105 11, 105 12, 106 12, 106 11, 105 11))
7.599	-11.1902	8.18964	#fb9512	POLYGON ((106 11, 106 12, 107 12, 107 11, 106 11))
7.599	-11.1902	8.18964	#fb9512	POLYGON ((107 11, 107 12, 108 12, 108 11, 107 11))
17.475	-16.2651	5.44707	#fb9512	POLYGON ((108 11, 108 12, 109 12, 109 11, 108 11))
1.097	28.4137	6.87027	#000000	POLYGON ((109 11, 109 12, 110 12, 110 11, 109 11))
-0.0566033	-24.5855	2.99396	#FC600A	POLYGON ((-87 12, -87 13, -86 13, -86 12, -87 12))
0.0129602	24.1645	6.92924	#000000	POLYGON ((-86 12, -86 13, -85 13, -85 12, -86 12))
-0.015	-3.84264	5.85618	#FC600A	POLYGON ((-2 12, -2 13, -1 13, -1 12, -2 12))
3.365	10.8342	-1.00651	#97a359	POLYGON ((76 12, 76 13, 77 13, 77 12, 76 12))
-1.98	-12.2399	8.19124	#FC600A	POLYGON ((103 12, 103 13, 104 13, 104 12, 103 12))
-2.09775	-11.9019	8.208	#FC600A	POLYGON ((104 12, 104 13, 105 13, 105 12, 104 12))
-8.303	-3.74224	6.60787	#FC600A	POLYGON ((105 12, 105 13, 106 13, 106 12, 105 12))
-19.586	-1.22307	6.01312	#FC600A	POLYGON ((108 12, 108 13, 109 13, 109 12, 108 12))
0.138	7.10113	5.25514	#000000	POLYGON ((-7 13, -7 14, -6 14, -6 13, -7 13))
20.02	20.9109	3.20741	#000000	POLYGON ((76 13, 76 14, 77 14, 77 13, 76 13))
-1.90047	-12.0488	8.14202	#FC600A	POLYGON ((103 13, 103 14, 104 14, 104 13, 103 13))
-1.98	-12.2399	8.19124	#FC600A	POLYGON ((104 13, 104 14, 105 14, 105 13, 104 13))
-4.749	6.07886	4.69778	#976e51	POLYGON ((123 13, 123 14, 124 14, 124 13, 123 13))
0.25	-2.09931	4.21333	#fb9512	POLYGON ((-90 14, -90 15, -89 15, -89 14, -90 14))
0.625	-18.5287	6.84515	#fb9512	POLYGON ((-84 14, -84 15, -83 15, -83 14, -84 14))
13.816	-12.1668	4.54123	#fb9512	POLYGON ((75 14, 75 15, 76 15, 76 14, 75 14))
12.537	22.9828	-0.739784	#97a359	POLYGON ((78 14, 78 15, 79 15, 79 14, 78 14))
38.035	-1.19569	0.252147	#fb9512	POLYGON ((79 14, 79 15, 80 15, 80 14, 79 14))
0.442	14.8229	7.07783	#000000	POLYGON ((99 14, 99 15, 100 15, 100 14, 99 14))
-4.137	-24.6258	4.80992	#FC600A	POLYGON ((101 14, 101 15, 102 15, 102 14, 101 14))
9.87227	16.338	5.54214	#000000	POLYGON ((103 14, 103 15, 104 15, 104 14, 103 14))
0.058	13.4447	4.35419	#000000	POLYGON ((105 14, 105 15, 106 15, 106 14, 105 14))
7.083	-25.648	5.40764	#fb9512	POLYGON ((107 14, 107 15, 108 15, 108 14, 107 14))
54.439	-6.50785	3.18699	#fb9512	POLYGON ((74 15, 74 16, 75 16, 75 15, 74 15))
39.323	-1.07794	4.11851	#fb9512	POLYGON ((75 15, 75 16, 76 16, 76 15, 75 15))
14.301	7.88609	5.64343	#000000	POLYGON ((76 15, 76 16, 77 16, 77 15, 76 15))
2.807	13.5542	3.76536	#000000	POLYGON ((78 15, 78 16, 79 16, 79 15, 78 15))
-4.137	-24.6258	4.80992	#FC600A	POLYGON ((101 15, 101 16, 102 16, 102 15, 101 15))
0.135908	13.344	4.37551	#000000	POLYGON ((105 15, 105 16, 106 16, 106 15, 105 15))
-0.041	-22.3348	12.452	#FC600A	POLYGON ((-100 16, -100 17, -99 17, -99 16, -100 16))
0.204	5.91457	4.92425	#000000	POLYGON ((-96 16, -96 17, -95 17, -95 16, -96 16))
13.239	-0.0638916	3.76538	#fb9512	POLYGON ((74 16, 74 17, 75 17, 75 16, 74 16))
28.8465	-21.8473	4.08487	#fb9512	POLYGON ((75 16, 75 17, 76 17, 76 16, 75 16))
32.045	5.76853	6.16732	#000000	POLYGON ((76 16, 76 17, 77 17, 77 16, 76 16))
10.8042	-3.8513	3.24852	#fb9512	POLYGON ((77 16, 77 17, 78 17, 78 16, 77 16))
2.807	13.5542	3.76536	#000000	POLYGON ((78 16, 78 17, 79 17, 79 16, 78 16))
-2.131	11.0989	4.79793	#976e51	POLYGON ((95 16, 95 17, 96 17, 96 16, 95 16))
0.613	27.8386	5.35638	#000000	POLYGON ((102 16, 102 17, 103 17, 103 16, 102 16))
12.711	5.7594	2.77709	#000000	POLYGON ((103 16, 103 17, 104 17, 104 16, 103 16))
3.45843	-19.8678	3.98241	#fb9512	POLYGON ((105 16, 105 17, 106 17, 106 16, 105 16))
-0.013	13.3899	7.56314	#976e51	POLYGON ((-102 17, -102 18, -101 18, -101 17, -102 17))
0.05	8.05038	2.76573	#000000	POLYGON ((-89 17, -89 18, -88 18, -88 17, -89 17))
0.117	2.50091	-0.0312421	#97a359	POLYGON ((-78 17, -78 18, -77 18, -77 17, -78 17))
-0.081	-15.261	3.98205	#FC600A	POLYGON ((-72 17, -72 18, -71 18, -71 17, -72 17))
27.096	12.5776	4.80408	#000000	POLYGON ((74 17, 74 18, 75 18, 75 17, 74 17))
11.4663	1.36734	6.7917	#000000	POLYGON ((77 17, 77 18, 78 18, 78 17, 77 17))
20.6398	12.7573	4.69669	#000000	POLYGON ((78 17, 78 18, 79 18, 79 17, 78 17))
20.5243	9.10119	2.88877	#000000	POLYGON ((80 17, 80 18, 81 18, 81 17, 80 17))
13.57	-19.9525	2.86736	#fb9512	POLYGON ((81 17, 81 18, 82 18, 82 17, 81 17))
18.4039	6.11352	2.75666	#000000	POLYGON ((83 17, 83 18, 84 18, 84 17, 83 17))
-0.165	-12.7601	5.83629	#FC600A	POLYGON ((96 17, 96 18, 97 18, 97 17, 96 17))
1.89	16.8127	3.55562	#000000	POLYGON ((103 17, 103 18, 104 18, 104 17, 103 17))
0.198	-11.966	3.02889	#fb9512	POLYGON ((104 17, 104 18, 105 18, 105 17, 104 17))
0.02	15.9912	14.3987	#000000	POLYGON ((-103 18, -103 19, -102 19, -102 18, -103 18))
0.02	15.9912	14.3987	#000000	POLYGON ((-102 18, -102 19, -101 19, -101 18, -102 18))
0.132	-14.33	8.10401	#fb9512	POLYGON ((-100 18, -100 19, -99 19, -99 18, -100 18))
0.311	11.966	5.39774	#000000	POLYGON ((-96 18, -96 19, -95 19, -95 18, -96 18))
0.11	10.0402	4.20925	#000000	POLYGON ((-95 18, -95 19, -94 19, -94 18, -95 18))
0.017813	-4.60227	3.24839	#fb9512	POLYGON ((-93 18, -93 19, -92 19, -92 18, -93 18))
-0.083	-19.5327	2.0906	#FC600A	POLYGON ((-92 18, -92 19, -91 19, -91 18, -92 18))
0.022	10.031	1.94513	#000000	POLYGON ((-91 18, -91 19, -90 19, -90 18, -91 18))
0.296852	-8.31491	5.45569	#fb9512	POLYGON ((-89 18, -89 19, -88 19, -88 18, -89 18))
-0.007	17.7437	5.77492	#976e51	POLYGON ((-88 18, -88 19, -87 19, -87 18, -88 18))
-0.024	0.346842	4.88154	#976e51	POLYGON ((-73 18, -73 19, -72 19, -72 18, -73 18))
-0.305727	-1.29239	7.4218	#FC600A	POLYGON ((-72 18, -72 19, -71 19, -71 18, -72 18))
0.119	10.5513	5.85706	#000000	POLYGON ((-71 18, -71 19, -70 19, -70 18, -71 18))
40.642	-8.36072	4.6614	#fb9512	POLYGON ((73 18, 73 19, 74 19, 74 18, 73 18))
36.3931	2.63152	4.54505	#000000	POLYGON ((74 18, 74 19, 75 19, 75 18, 74 18))
14.4491	21.1771	4.99624	#000000	POLYGON ((76 18, 76 19, 77 19, 77 18, 76 18))
10.142	11.6283	7.71671	#000000	POLYGON ((77 18, 77 19, 78 19, 78 18, 77 18))
24.1772	14.3377	8.27435	#000000	POLYGON ((78 18, 78 19, 79 19, 79 18, 78 18))
3.743	11.82	1.91146	#000000	POLYGON ((80 18, 80 19, 81 19, 81 18, 80 18))
24.2085	-5.82519	3.22008	#fb9512	POLYGON ((82 18, 82 19, 83 19, 83 18, 82 18))
0.316	17.2782	6.7452	#000000	POLYGON ((103 18, 103 19, 104 19, 104 18, 103 18))
6.565	25.4199	3.70441	#000000	POLYGON ((109 18, 109 19, 110 19, 110 18, 109 18))
0.019	11.8018	2.96226	#000000	POLYGON ((-88 19, -88 20, -87 20, -87 19, -88 19))
11.886	15.8269	4.31619	#000000	POLYGON ((72 19, 72 20, 73 20, 73 19, 72 19))
14.3135	4.06242	4.06092	#000000	POLYGON ((73 19, 73 20, 74 20, 74 19, 73 19))
4.603	24.3154	3.75407	#000000	POLYGON ((75 19, 75 20, 76 20, 76 19, 75 19))
9.77873	16.7805	5.19238	#000000	POLYGON ((76 19, 76 20, 77 20, 77 19, 76 19))
1.924	14.7408	4.91224	#000000	POLYGON ((77 19, 77 20, 78 20, 78 19, 77 19))
23.5126	13.0357	7.79018	#000000	POLYGON ((78 19, 78 20, 79 20, 79 19, 78 19))
16.91	-20.4637	2.75971	#fb9512	POLYGON ((82 19, 82 20, 83 20, 83 19, 82 19))
9.351	14.8138	6.69505	#000000	POLYGON ((99 19, 99 20, 100 20, 100 19, 99 19))
0.072	-23.4757	5.49923	#fb9512	POLYGON ((-105 20, -105 21, -104 21, -104 20, -105 20))
0.230893	0.0504012	4.58017	#000000	POLYGON ((-88 20, -88 21, -87 21, -87 20, -88 20))
-0.108	-4.31727	3.57604	#FC600A	POLYGON ((71 20, 71 21, 72 21, 72 20, 71 20))
49.4653	-0.514389	6.4176	#fb9512	POLYGON ((73 20, 73 21, 74 21, 74 20, 73 20))
36.4258	16.4039	3.76755	#000000	POLYGON ((74 20, 74 21, 75 21, 75 20, 74 20))
17.394	29.8558	2.56445	#000000	POLYGON ((75 20, 75 21, 76 21, 76 20, 75 20))
22.4927	9.63596	5.3853	#000000	POLYGON ((76 20, 76 21, 77 21, 77 20, 76 20))
19.6962	8.6533	5.59776	#000000	POLYGON ((77 20, 77 21, 78 21, 78 20, 77 20))
3.26142	7.7872	4.912	#000000	POLYGON ((78 20, 78 21, 79 21, 79 20, 78 20))
13.1509	-3.8685	4.34088	#fb9512	POLYGON ((79 20, 79 21, 80 21, 80 20, 79 20))
2.03735	-13.6788	4.73104	#fb9512	POLYGON ((80 20, 80 21, 81 21, 81 20, 80 20))
5.24442	-17.59	4.55983	#fb9512	POLYGON ((81 20, 81 21, 82 21, 82 20, 81 20))
24.584	-23.6035	5.18911	#fb9512	POLYGON ((82 20, 82 21, 83 21, 83 20, 82 20))
22.754	7.49361	4.85914	#000000	POLYGON ((109 20, 109 21, 110 21, 110 20, 109 20))
0.005	-24.8083	7.75882	#fb9512	POLYGON ((-105 21, -105 22, -104 22, -104 21, -105 21))
0.132	-14.613	4.19056	#fb9512	POLYGON ((-87 21, -87 22, -86 22, -86 21, -87 21))
-0.032	2.19971	4.11859	#976e51	POLYGON ((-80 21, -80 22, -79 22, -79 21, -80 21))
0.395	-20.2629	4.56876	#fb9512	POLYGON ((-78 21, -78 22, -77 22, -77 21, -78 21))
-0.069	-25.3742	9.86921	#FC600A	POLYGON ((31 21, 31 22, 32 22, 32 21, 31 21))
3.395	5.50383	4.99815	#000000	POLYGON ((38 21, 38 22, 39 22, 39 21, 38 21))
1.95722	7.0542	4.87581	#000000	POLYGON ((39 21, 39 22, 40 22, 40 21, 39 21))
8.71718	9.31597	4.15347	#000000	POLYGON ((69 21, 69 22, 70 22, 70 21, 69 21))
18.338	7.11939	4.21029	#000000	POLYGON ((70 21, 70 22, 71 22, 71 21, 70 21))
12.623	-9.69332	2.21234	#fb9512	POLYGON ((71 21, 71 22, 72 22, 72 21, 71 21))
0.285	-24.7171	2.77645	#fb9512	POLYGON ((72 21, 72 22, 73 22, 73 21, 72 21))
17.045	4.35189	5.85759	#000000	POLYGON ((73 21, 73 22, 74 22, 74 21, 73 21))
21.3207	-16.9615	6.63879	#fb9512	POLYGON ((74 21, 74 22, 75 22, 75 21, 74 21))
10.8655	6.34575	3.12115	#000000	POLYGON ((75 21, 75 22, 76 22, 76 21, 75 21))
6.84	-17.4334	4.38469	#fb9512	POLYGON ((79 21, 79 22, 80 22, 80 21, 79 21))
19.2217	-13.1192	5.87964	#fb9512	POLYGON ((80 21, 80 22, 81 22, 81 21, 80 21))
0.69	-14.8777	4.70151	#fb9512	POLYGON ((82 21, 82 22, 83 22, 83 21, 82 21))
10.183	-5.2939	6.93108	#fb9512	POLYGON ((83 21, 83 22, 84 22, 84 21, 83 21))
5.58388	-7.17263	6.9842	#fb9512	POLYGON ((84 21, 84 22, 85 22, 85 21, 84 21))
5.32241	-8.82242	6.94354	#fb9512	POLYGON ((85 21, 85 22, 86 22, 86 21, 85 21))
38.65	30.1479	3.63471	#000000	POLYGON ((111 21, 111 22, 112 22, 112 21, 111 21))
0.054	-14.1019	8.71577	#fb9512	POLYGON ((-107 22, -107 23, -106 23, -106 22, -107 22))
-0.0855414	-10.9028	6.20523	#FC600A	POLYGON ((-106 22, -106 23, -105 23, -105 22, -106 22))
0.041	26.4786	0.565216	#000000	POLYGON ((-100 22, -100 23, -99 23, -99 22, -100 22))
-0.0622709	-7.39299	1.19566	#FC600A	POLYGON ((-99 22, -99 23, -98 23, -98 22, -99 22))
-0.005	15.7996	2.05971	#976e51	POLYGON ((-98 22, -98 23, -97 23, -97 22, -98 22))
0.386	-19.3319	8.58135	#fb9512	POLYGON ((-84 22, -84 23, -83 23, -83 22, -84 22))
0.0699196	20.4508	5.7142	#000000	POLYGON ((-81 22, -81 23, -80 23, -80 22, -81 22))
0.0252794	10.647	5.20284	#000000	POLYGON ((-79 22, -79 23, -78 23, -78 22, -79 22))
-0.069	-25.3742	9.86921	#FC600A	POLYGON ((31 22, 31 23, 32 23, 32 22, 31 22))
-0.069	-25.3742	9.86921	#FC600A	POLYGON ((32 22, 32 23, 33 23, 33 22, 32 22))
-0.069	-25.3742	9.86921	#FC600A	POLYGON ((33 22, 33 23, 34 23, 34 22, 33 22))
5.151	-8.8536	3.21355	#fb9512	POLYGON ((69 22, 69 23, 70 23, 70 22, 69 22))
1.49856	-18.6416	2.53767	#fb9512	POLYGON ((70 22, 70 23, 71 23, 71 22, 70 22))
13.042	6.69953	5.02161	#000000	POLYGON ((71 22, 71 23, 72 23, 72 22, 71 22))
13.246	9.90325	5.63918	#000000	POLYGON ((73 22, 73 23, 74 23, 74 22, 73 22))
22.705	-23.7495	6.88416	#fb9512	POLYGON ((74 22, 74 23, 75 23, 75 22, 74 22))
13.2452	9.46815	2.33683	#000000	POLYGON ((77 22, 77 23, 78 23, 78 22, 77 22))
16.024	6.65389	1.34343	#000000	POLYGON ((78 22, 78 23, 79 23, 79 22, 78 22))
25.2645	-20.082	6.4321	#fb9512	POLYGON ((79 22, 79 23, 80 23, 80 22, 79 22))
31.1387	-19.6339	6.44571	#fb9512	POLYGON ((80 22, 80 23, 81 23, 81 22, 80 22))
17.769	-16.2194	4.37319	#fb9512	POLYGON ((81 22, 81 23, 82 23, 82 22, 81 22))
6.4611	-18.797	6.43064	#fb9512	POLYGON ((82 22, 82 23, 83 23, 83 22, 82 22))
2.092	26.1774	3.31961	#000000	POLYGON ((84 22, 84 23, 85 23, 85 22, 84 22))
17.782	-18.766	3.25858	#fb9512	POLYGON ((88 22, 88 23, 89 23, 89 22, 88 22))
16.4615	-21.7402	4.23419	#fb9512	POLYGON ((89 22, 89 23, 90 23, 90 22, 89 22))
3.164	27.4918	5.82288	#000000	POLYGON ((108 22, 108 23, 109 23, 109 22, 108 22))
3.164	27.4918	5.82288	#000000	POLYGON ((109 22, 109 23, 110 23, 110 22, 109 22))
14.879	35.46	5.67904	#000000	POLYGON ((112 22, 112 23, 113 23, 113 22, 112 22))
6.95757	-21.9172	3.8684	#fb9512	POLYGON ((115 22, 115 23, 116 23, 116 22, 115 22))
0.054	-14.1019	8.71577	#fb9512	POLYGON ((-107 23, -107 24, -106 24, -106 23, -107 23))
0.062	-8.74407	3.89393	#fb9512	POLYGON ((-99 23, -99 24, -98 24, -98 23, -99 23))
0.05	30.8324	2.99781	#000000	POLYGON ((-81 23, -81 24, -80 24, -80 23, -81 23))
-0.069	-25.3742	9.86921	#FC600A	POLYGON ((32 23, 32 24, 33 24, 33 23, 32 23))
-0.069	-25.3742	9.86921	#FC600A	POLYGON ((33 23, 33 24, 34 24, 34 23, 33 23))
-0.738	10.7156	3.89484	#976e51	POLYGON ((68 23, 68 24, 69 24, 69 23, 68 23))
-0.738	10.7156	3.89484	#976e51	POLYGON ((69 23, 69 24, 70 24, 70 23, 69 23))
51.534	-20.5002	3.76445	#fb9512	POLYGON ((70 23, 70 24, 71 24, 71 23, 70 23))
8.38222	0.0518396	2.18705	#000000	POLYGON ((73 23, 73 24, 74 24, 74 23, 73 23))
32.2157	2.21204	4.61791	#000000	POLYGON ((74 23, 74 24, 75 24, 75 23, 74 23))
2.96029	9.88394	5.19654	#000000	POLYGON ((77 23, 77 24, 78 24, 78 23, 77 23))
19.723	-23.3297	10.6449	#fb9512	POLYGON ((80 23, 80 24, 81 24, 81 23, 80 23))
19.723	-23.3297	10.6449	#fb9512	POLYGON ((81 23, 81 24, 82 24, 82 23, 81 23))
23.371	20.0073	3.6133	#000000	POLYGON ((82 23, 82 24, 83 24, 83 23, 82 23))
7.39873	12.13	4.51674	#000000	POLYGON ((85 23, 85 24, 86 24, 86 23, 85 23))
15.3417	18.7677	6.12987	#000000	POLYGON ((86 23, 86 24, 87 24, 87 23, 86 23))
12.514	-20.1533	1.25246	#fb9512	POLYGON ((95 23, 95 24, 96 24, 96 23, 95 23))
6.107	36.6648	6.41402	#000000	POLYGON ((102 23, 102 24, 103 24, 103 23, 102 23))
30.3712	-0.482104	4.2633	#fb9512	POLYGON ((116 23, 116 24, 117 24, 117 23, 116 23))
5.233	15.261	3.30054	#000000	POLYGON ((120 23, 120 24, 121 24, 121 23, 120 23))
0.124227	-10.4495	6.11132	#fb9512	POLYGON ((-108 24, -108 25, -107 25, -107 24, -108 24))
-0.043	-3.01205	2.68088	#FC600A	POLYGON ((-100 24, -100 25, -99 25, -99 24, -100 24))
0.062	-8.74407	3.89393	#fb9512	POLYGON ((-99 24, -99 25, -98 25, -98 24, -99 24))
-0.058	11.9752	2.87421	#976e51	POLYGON ((-98 24, -98 25, -97 25, -97 24, -98 24))
0.358346	-8.36419	5.62232	#fb9512	POLYGON ((-79 24, -79 25, -78 25, -78 24, -79 24))
0.292964	-12.8296	5.09633	#fb9512	POLYGON ((-78 24, -78 25, -77 25, -77 24, -78 24))
-3.69387	-14.1775	3.40224	#FC600A	POLYGON ((67 24, 67 25, 68 25, 68 24, 67 24))
1.50795	10.2504	3.38473	#000000	POLYGON ((68 24, 68 25, 69 25, 69 24, 68 24))
-2.29771	9.41913	3.88398	#976e51	POLYGON ((69 24, 69 25, 70 25, 70 24, 69 24))
25.803	-3.77875	3.69836	#fb9512	POLYGON ((72 24, 72 25, 73 25, 73 24, 72 24))
37.233	0.912742	5.75296	#000000	POLYGON ((75 24, 75 25, 76 25, 76 24, 75 24))
21.5642	-14.8026	4.39931	#fb9512	POLYGON ((78 24, 78 25, 79 25, 79 24, 78 24))
20.516	15.8452	4.01996	#000000	POLYGON ((79 24, 79 25, 80 25, 80 24, 79 24))
19.723	-23.3297	10.6449	#fb9512	POLYGON ((80 24, 80 25, 81 25, 81 24, 80 24))
19.723	-23.3297	10.6449	#fb9512	POLYGON ((81 24, 81 25, 82 25, 82 24, 81 24))
23.2776	19.5919	3.66443	#000000	POLYGON ((82 24, 82 25, 83 25, 83 24, 82 24))
15.0803	-5.19317	5.09607	#fb9512	POLYGON ((83 24, 83 25, 84 25, 84 24, 83 24))
1.915	2.51917	3.66005	#000000	POLYGON ((85 24, 85 25, 86 25, 86 24, 85 24))
55.103	28.2311	5.58617	#000000	POLYGON ((87 24, 87 25, 88 25, 88 24, 87 24))
1.567	1.433	3.26697	#000000	POLYGON ((90 24, 90 25, 91 25, 91 24, 90 24))
9.44304	-0.311692	1.86873	#fb9512	POLYGON ((91 24, 91 25, 92 25, 92 24, 91 24))
6.56288	-13.6426	0.893836	#fb9512	POLYGON ((92 24, 92 25, 93 25, 93 24, 92 24))
5.581	-7.83133	8.00249	#fb9512	POLYGON ((102 24, 102 25, 103 25, 103 24, 102 24))
0.261	-4.49069	-2.30919	#FCCC1A	POLYGON ((-100 25, -100 26, -99 26, -99 25, -100 25))
0.114	-5.25739	1.04999	#fb9512	POLYGON ((-98 25, -98 26, -97 26, -97 25, -98 25))
0.0349433	5.02856	3.46092	#000000	POLYGON ((-81 25, -81 26, -80 26, -80 25, -81 25))
-0.674	14.7317	7.28611	#976e51	POLYGON ((67 25, 67 26, 68 26, 68 25, 67 25))
15.474	-5.40343	3.34542	#fb9512	POLYGON ((68 25, 68 26, 69 26, 69 25, 68 25))
27.204	-26.3965	4.17216	#fb9512	POLYGON ((69 25, 69 26, 70 26, 70 25, 69 25))
32.324	-2.54655	4.45089	#fb9512	POLYGON ((73 25, 73 26, 74 26, 74 25, 73 25))
15.688	2.74735	7.80326	#000000	POLYGON ((75 25, 75 26, 76 26, 76 25, 75 25))
15.688	2.74735	7.80326	#000000	POLYGON ((76 25, 76 26, 77 26, 77 25, 76 25))
24.363	-18.7477	4.65249	#fb9512	POLYGON ((78 25, 78 26, 79 26, 79 25, 78 25))
5.581	-7.83133	8.00249	#fb9512	POLYGON ((102 25, 102 26, 103 26, 103 25, 102 25))
12.723	-23.2658	4.05093	#fb9512	POLYGON ((119 25, 119 26, 120 26, 120 25, 119 25))
0.055	4.56371	6.68368	#000000	POLYGON ((-109 26, -109 27, -108 27, -108 26, -109 26))
0.287	-5.34867	-0.817158	#FCCC1A	POLYGON ((-100 26, -100 27, -99 27, -99 26, -100 26))
0.407	-17.123	-1.37243	#FCCC1A	POLYGON ((-99 26, -99 27, -98 27, -98 26, -99 26))
0.0219455	25.8163	0.229185	#000000	POLYGON ((-98 26, -98 27, -97 27, -97 26, -98 26))
-7.588	-19.9708	4.69903	#FC600A	POLYGON ((67 26, 67 27, 68 27, 68 26, 67 26))
3.594	-22.9281	5.43729	#fb9512	POLYGON ((114 26, 114 27, 115 27, 115 26, 114 26))
0.470639	22.1674	4.68358	#000000	POLYGON ((115 26, 115 27, 116 27, 116 26, 115 26))
0.942	28.2037	3.32495	#000000	POLYGON ((119 26, 119 27, 120 27, 120 26, 119 26))
0.108088	-14.9228	1.50128	#fb9512	POLYGON ((-115 27, -115 28, -114 28, -114 27, -115 27))
0.115	-16.7579	1.49664	#fb9512	POLYGON ((-114 27, -114 28, -113 28, -113 27, -114 27))
-0.007	-19.5692	1.78872	#FC600A	POLYGON ((-111 27, -111 28, -110 28, -110 27, -111 27))
0.0910496	-7.55443	4.26395	#fb9512	POLYGON ((-110 27, -110 28, -109 28, -109 27, -110 27))
0.163	-15.7357	8.65557	#fb9512	POLYGON ((-106 27, -106 28, -105 28, -105 27, -106 27))
0.218234	-11.6255	0.627886	#fb9512	POLYGON ((-101 27, -101 28, -100 28, -100 27, -101 27))
15.075	19.195	3.25235	#000000	POLYGON ((57 27, 57 28, 58 28, 58 27, 57 27))
-12.012	-21.632	6.58878	#FC600A	POLYGON ((67 27, 67 28, 68 28, 68 27, 67 27))
0.959	1.77985	3.27858	#000000	POLYGON ((82 27, 82 28, 83 28, 83 27, 82 27))
0.078	4.28076	10.8403	#000000	POLYGON ((102 27, 102 28, 103 28, 103 27, 102 27))
3.121	9.52903	1.09433	#000000	POLYGON ((114 27, 114 28, 115 28, 115 27, 114 27))
-0.0126352	-1.54361	11.7884	#FC600A	POLYGON ((-110 28, -110 29, -109 29, -109 28, -110 28))
0.338	-1.05878	9.26699	#fb9512	POLYGON ((-106 28, -106 29, -105 29, -105 28, -106 28))
0.079	-19.6787	0.689921	#fb9512	POLYGON ((-101 28, -101 29, -100 29, -100 28, -101 28))
0.141	-1.9624	1.36589	#fb9512	POLYGON ((-99 28, -99 29, -98 29, -98 28, -99 28))
0.305	-14.969	1.95376	#fb9512	POLYGON ((-97 28, -97 29, -96 29, -96 28, -97 28))
-0.178	-0.0182549	1.99969	#FC600A	POLYGON ((-82 28, -82 29, -81 29, -81 28, -82 28))
15.3412	-26.3965	6.00817	#fb9512	POLYGON ((70 28, 70 29, 71 29, 71 28, 70 28))
3.8888	16.7717	0.01343	#000000	POLYGON ((112 28, 112 29, 113 29, 113 28, 112 28))
27.532	11.0624	0.290647	#000000	POLYGON ((115 28, 115 29, 116 29, 116 28, 115 28))
6.73989	6.93255	-0.0632711	#97a359	POLYGON ((116 28, 116 29, 117 29, 117 28, 116 28))
-0.034	-0.438116	13.2262	#FC600A	POLYGON ((-110 29, -110 30, -109 30, -109 29, -110 29))
0.127992	-16.439	-1.29078	#FCCC1A	POLYGON ((-101 29, -101 30, -100 30, -100 29, -101 29))
0.145	-4.07996	0.158463	#fb9512	POLYGON ((-97 29, -97 30, -96 30, -96 29, -97 29))
0.0490474	-6.2348	2.84482	#fb9512	POLYGON ((-96 29, -96 30, -95 30, -95 29, -96 29))
-0.0513968	-14.7666	0.0974726	#FC600A	POLYGON ((-95 29, -95 30, -94 30, -94 29, -95 29))
-0.063	-19.2862	0.453626	#FC600A	POLYGON ((-94 29, -94 30, -93 30, -93 29, -94 29))
-0.0109341	-15.6636	2.75748	#FC600A	POLYGON ((-92 29, -92 30, -91 30, -91 29, -92 29))
-0.011	-23.4301	2.62731	#FC600A	POLYGON ((-91 29, -91 30, -90 30, -90 29, -91 29))
-0.007	6.51698	2.86496	#976e51	POLYGON ((-90 29, -90 30, -89 30, -89 29, -90 29))
0.337	-22.1066	3.10098	#fb9512	POLYGON ((106 29, 106 30, 107 30, 107 29, 106 29))
0.337	-22.1066	3.10098	#fb9512	POLYGON ((107 29, 107 30, 108 30, 108 29, 107 29))
8.19164	-3.72281	-0.0585009	#FCCC1A	POLYGON ((111 29, 111 30, 112 30, 112 29, 111 29))
5.63745	5.92079	0.735185	#000000	POLYGON ((112 29, 112 30, 113 30, 113 29, 112 29))
2.44907	-12.7087	-0.771133	#FCCC1A	POLYGON ((113 29, 113 30, 114 30, 114 29, 113 29))
5.156	-13.7915	-1.06767	#FCCC1A	POLYGON ((114 29, 114 30, 115 30, 115 29, 114 29))
8.26599	4.49449	-0.976859	#97a359	POLYGON ((115 29, 115 30, 116 30, 116 29, 115 29))
4.77156	6.28303	-1.16295	#97a359	POLYGON ((116 29, 116 30, 117 30, 117 29, 116 29))
2.83975	4.64309	0.967262	#000000	POLYGON ((121 29, 121 30, 122 30, 122 29, 121 29))
-0.001	-18.0358	4.2322	#FC600A	POLYGON ((-111 30, -111 31, -110 31, -110 30, -111 30))
0.128	-6.91858	6.3658	#fb9512	POLYGON ((-110 30, -110 31, -109 31, -109 30, -110 30))
0.005	-13.3443	6.56925	#fb9512	POLYGON ((-104 30, -104 31, -103 31, -103 30, -104 30))
0.001	13.9011	-0.4439	#97a359	POLYGON ((-98 30, -98 31, -97 31, -97 30, -98 30))
-0.257	-6.1245	1.35732	#FC600A	POLYGON ((-97 30, -97 31, -96 31, -96 30, -97 30))
0.107	3.48667	5.64888	#000000	POLYGON ((-96 30, -96 31, -95 31, -95 30, -96 30))
-0.046	14.4578	3.56669	#976e51	POLYGON ((-94 30, -94 31, -93 31, -93 30, -94 30))
-0.0265096	3.92477	2.5761	#976e51	POLYGON ((-92 30, -92 31, -91 31, -91 30, -92 30))
-0.002	-20.2629	3.64484	#FC600A	POLYGON ((-88 30, -88 31, -87 31, -87 30, -88 30))
0.161	-18.4921	6.25521	#fb9512	POLYGON ((-7 30, -7 31, -6 31, -6 30, -7 30))
22.709	-24.7718	6.79112	#fb9512	POLYGON ((47 30, 47 31, 48 31, 48 30, 47 30))
14.945	-14.4578	0.385963	#fb9512	POLYGON ((78 30, 78 31, 79 31, 79 30, 78 30))
0.337	-22.1066	3.10098	#fb9512	POLYGON ((107 30, 107 31, 108 31, 108 30, 107 30))
0.337	-22.1066	3.10098	#fb9512	POLYGON ((108 30, 108 31, 109 31, 109 30, 108 30))
0.337	-22.1066	3.10098	#fb9512	POLYGON ((109 30, 109 31, 110 31, 110 30, 109 30))
0.337	-22.1066	3.10098	#fb9512	POLYGON ((110 30, 110 31, 111 31, 111 30, 110 30))
0.337	-22.1066	3.10098	#fb9512	POLYGON ((111 30, 111 31, 112 31, 112 30, 111 30))
0.273	-19.8248	0.759842	#fb9512	POLYGON ((112 30, 112 31, 113 31, 113 30, 112 30))
8.075	-21.0622	-1.26972	#FCCC1A	POLYGON ((113 30, 113 31, 114 31, 114 30, 113 30))
5.70565	-4.89338	-0.137534	#FCCC1A	POLYGON ((114 30, 114 31, 115 31, 115 30, 114 30))
2.65491	7.36231	0.323992	#000000	POLYGON ((115 30, 115 31, 116 31, 116 30, 115 30))
4.85909	9.56917	-1.39719	#97a359	POLYGON ((116 30, 116 31, 117 31, 117 30, 116 30))
5.98047	10.2232	-1.45452	#97a359	POLYGON ((117 30, 117 31, 118 31, 118 30, 117 30))
8.60972	9.52596	0.166744	#000000	POLYGON ((120 30, 120 31, 121 31, 121 30, 120 30))
11.5527	5.83915	1.13097	#000000	POLYGON ((121 30, 121 31, 122 31, 122 30, 121 30))
12.282	10.6426	1.13589	#000000	POLYGON ((122 30, 122 31, 123 31, 123 30, 122 30))
0.094	22.0975	7.36421	#000000	POLYGON ((-104 31, -104 32, -103 32, -103 31, -104 31))
-0.0324468	21.5907	3.36359	#976e51	POLYGON ((-101 31, -101 32, -100 32, -100 31, -101 31))
0.0374933	36.8465	3.32844	#000000	POLYGON ((-100 31, -100 32, -99 32, -99 31, -100 31))
0.01607	16.6947	1.56111	#000000	POLYGON ((-99 31, -99 32, -98 32, -98 31, -99 31))
0.0569389	13.6663	1.36549	#000000	POLYGON ((-98 31, -98 32, -97 32, -97 31, -98 31))
0.0598989	15.4389	4.71796	#000000	POLYGON ((-97 31, -97 32, -96 32, -96 31, -97 31))
-0.019	1.65206	4.43748	#976e51	POLYGON ((-96 31, -96 32, -95 32, -95 31, -96 31))
-0.019	1.65206	4.43748	#976e51	POLYGON ((-95 31, -95 32, -94 32, -94 31, -95 31))
-0.0422573	14.0839	4.93693	#976e51	POLYGON ((-94 31, -94 32, -93 32, -93 31, -94 31))
-0.135	-22.5539	8.8232	#FC600A	POLYGON ((-93 31, -93 32, -92 32, -92 31, -93 31))
-0.006	-18.0267	3.28001	#FC600A	POLYGON ((-92 31, -92 32, -91 32, -91 31, -92 31))
0.024	2.17233	4.32598	#000000	POLYGON ((-84 31, -84 32, -83 32, -83 31, -84 31))
-0.04	-10.9894	5.82163	#FC600A	POLYGON ((-8 31, -8 32, -7 32, -7 31, -8 31))
0.301	18.8481	7.63787	#000000	POLYGON ((29 31, 29 32, 30 32, 30 31, 29 31))
0.294	-6.18839	8.0629	#fb9512	POLYGON ((30 31, 30 32, 31 32, 31 31, 30 31))
0.032	1.3965	7.64093	#000000	POLYGON ((32 31, 32 32, 33 32, 33 31, 32 31))
-0.31	26.8894	5.56136	#976e51	POLYGON ((44 31, 44 32, 45 32, 45 31, 44 31))
-0.31	26.8894	5.56136	#976e51	POLYGON ((45 31, 45 32, 46 32, 46 31, 45 31))
0.337	-22.1066	3.10098	#fb9512	POLYGON ((108 31, 108 32, 109 32, 109 31, 108 31))
0.337	-22.1066	3.10098	#fb9512	POLYGON ((109 31, 109 32, 110 32, 110 31, 109 31))
0.337	-22.1066	3.10098	#fb9512	POLYGON ((110 31, 110 32, 111 32, 111 31, 110 31))
20.572	-3.8609	1.73607	#fb9512	POLYGON ((112 31, 112 32, 113 32, 113 31, 112 31))
21.94	17.4425	-0.369689	#97a359	POLYGON ((114 31, 114 32, 115 32, 115 31, 114 31))
8.74158	-17.1526	-0.0497976	#FCCC1A	POLYGON ((117 31, 117 32, 118 32, 118 31, 117 31))
4.22098	-0.129212	-0.485637	#FCCC1A	POLYGON ((118 31, 118 32, 119 32, 119 31, 118 31))
5.20584	1.19636	0.0147486	#000000	POLYGON ((119 31, 119 32, 120 32, 120 31, 119 31))
8.86536	9.82421	0.163047	#000000	POLYGON ((120 31, 120 32, 121 32, 121 31, 120 31))
-0.004	-3.51406	1.40208	#FC600A	POLYGON ((-116 32, -116 33, -115 33, -115 32, -116 32))
-0.186	28.6783	6.77574	#976e51	POLYGON ((-108 32, -108 33, -107 33, -107 32, -108 32))
0.15	-19.0215	3.24968	#fb9512	POLYGON ((-105 32, -105 33, -104 33, -104 32, -105 32))
0.08	34.2826	3.13365	#000000	POLYGON ((-100 32, -100 33, -99 33, -99 32, -100 32))
0.0231399	16.4935	3.70541	#000000	POLYGON ((-99 32, -99 33, -98 33, -98 32, -99 32))
0.115874	5.73023	4.69674	#000000	POLYGON ((-98 32, -98 33, -97 33, -97 32, -98 32))
0.0397269	14.5253	5.46884	#000000	POLYGON ((-97 32, -97 33, -96 33, -96 32, -97 32))
-0.146	37.2399	3.40959	#976e51	POLYGON ((-92 32, -92 33, -91 33, -91 32, -92 32))
-0.027	3.32238	7.15246	#976e51	POLYGON ((-89 32, -89 33, -88 33, -88 32, -89 32))
0.024	2.17233	4.32598	#000000	POLYGON ((-84 32, -84 33, -83 33, -83 32, -84 32))
1.144	37.1851	7.17535	#000000	POLYGON ((43 32, 43 33, 44 33, 44 32, 43 32))
31.339	0	5.2228	#000000	POLYGON ((45 32, 45 33, 46 33, 46 32, 45 32))
4.91086	-3.78415	4.00607	#fb9512	POLYGON ((71 32, 71 33, 72 33, 72 32, 71 32))
21.326	-19.989	0.629768	#fb9512	POLYGON ((113 32, 113 33, 114 33, 114 32, 113 32))
18.7655	3.54397	-0.171872	#97a359	POLYGON ((114 32, 114 33, 115 33, 115 32, 114 32))
9.153	-15.0146	2.09367	#fb9512	POLYGON ((115 32, 115 33, 116 33, 116 32, 115 32))
10.2443	12.8749	-0.336617	#97a359	POLYGON ((116 32, 116 33, 117 33, 117 32, 116 32))
12.28	1.47328	0.758364	#000000	POLYGON ((117 32, 117 33, 118 33, 118 32, 117 32))
20.8314	14.016	1.51594	#000000	POLYGON ((118 32, 118 33, 119 33, 119 32, 118 32))
9.08528	5.72118	1.84225	#000000	POLYGON ((119 32, 119 33, 120 33, 120 32, 119 32))
-0.0915872	25.0162	2.46622	#976e51	POLYGON ((-117 33, -117 34, -116 34, -116 33, -117 33))
-0.097	26.8894	2.54495	#976e51	POLYGON ((-116 33, -116 34, -115 34, -115 33, -116 33))
0.0666184	-6.85633	5.8137	#fb9512	POLYGON ((-112 33, -112 34, -111 34, -111 33, -112 33))
-0.142	27.4918	4.19639	#976e51	POLYGON ((-111 33, -111 34, -110 34, -110 33, -111 33))
0.0679152	25.9635	8.81024	#000000	POLYGON ((-108 33, -108 34, -107 34, -107 33, -108 33))
0.0533709	36.1503	7.32209	#000000	POLYGON ((-100 33, -100 34, -99 34, -99 33, -100 33))
0.0770154	21.4451	3.58459	#000000	POLYGON ((-99 33, -99 34, -98 34, -98 33, -99 33))
0.0947502	-2.33011	7.6946	#fb9512	POLYGON ((-98 33, -98 34, -97 34, -97 33, -98 33))
0.195826	3.135	6.08267	#000000	POLYGON ((-97 33, -97 34, -96 34, -96 33, -97 33))
-0.084	38.1435	5.93493	#976e51	POLYGON ((-96 33, -96 34, -95 34, -95 33, -96 33))
-0.0373263	-12.0492	3.80996	#FC600A	POLYGON ((-95 33, -95 34, -94 34, -94 33, -95 33))
-0.111	5.61336	3.43357	#976e51	POLYGON ((-94 33, -94 34, -93 34, -93 33, -94 33))
0.0246391	-1.03307	6.60007	#fb9512	POLYGON ((-84 33, -84 34, -83 34, -83 33, -84 33))
0.03	10.6426	5.66806	#000000	POLYGON ((-81 33, -81 34, -80 34, -80 33, -81 33))
0.283	2.76561	2.03446	#000000	POLYGON ((-8 33, -8 34, -7 34, -7 33, -8 33))
0.034	-6.73604	3.56734	#fb9512	POLYGON ((-7 33, -7 34, -6 34, -6 33, -7 33))
0.117	-17.5977	4.05534	#fb9512	POLYGON ((-6 33, -6 34, -5 34, -5 33, -6 33))
21.8803	13.5461	8.31289	#000000	POLYGON ((43 33, 43 34, 44 34, 44 33, 43 33))
-12.595	20.0986	4.67841	#976e51	POLYGON ((70 33, 70 34, 71 34, 71 33, 70 33))
11.439	-28.6692	5.84659	#fb9512	POLYGON ((71 33, 71 34, 72 34, 72 33, 71 33))
5.70859	16.4446	-1.28894	#97a359	POLYGON ((73 33, 73 34, 74 34, 74 33, 73 33))
4.684	-3.97955	0.251016	#fb9512	POLYGON ((112 33, 112 34, 113 34, 113 33, 112 33))
10.4869	1.94392	0.497196	#000000	POLYGON ((113 33, 113 34, 114 34, 114 33, 113 33))
12.102	-25.6298	0.243358	#fb9512	POLYGON ((114 33, 114 34, 115 34, 115 33, 114 33))
6.79	-19.4414	1.99602	#fb9512	POLYGON ((116 33, 116 34, 117 34, 117 33, 116 33))
20.82	1.05878	0.822868	#000000	POLYGON ((117 33, 117 34, 118 34, 118 33, 117 33))
2.13919	6.48534	1.42571	#000000	POLYGON ((118 33, 118 34, 119 34, 119 33, 118 33))
2.48859	-0.0522757	1.85238	#fb9512	POLYGON ((119 33, 119 34, 120 34, 120 33, 119 33))
12.693	37.4315	1.94542	#000000	POLYGON ((120 33, 120 34, 121 34, 121 33, 120 33))
-0.082	28.2859	3.04666	#976e51	POLYGON ((-114 34, -114 35, -113 35, -113 34, -114 34))
0.118	15.0602	2.3594	#000000	POLYGON ((-105 34, -105 35, -104 35, -104 34, -105 34))
0.039	20.0712	4.93399	#000000	POLYGON ((-100 34, -100 35, -99 35, -99 34, -100 34))
0.0290073	29.1242	3.47867	#000000	POLYGON ((-99 34, -99 35, -98 35, -98 34, -99 34))
-0.0182463	5.63984	6.38137	#976e51	POLYGON ((-96 34, -96 35, -95 35, -95 34, -96 34))
0.054	0.520263	5.53487	#000000	POLYGON ((-94 34, -94 35, -93 35, -93 34, -94 34))
0.039	3.14896	4.61238	#000000	POLYGON ((-92 34, -92 35, -91 35, -91 34, -92 34))
0.042	-6.13363	7.33409	#fb9512	POLYGON ((-91 34, -91 35, -90 35, -90 34, -91 34))
-0.0076551	0.934634	7.18017	#976e51	POLYGON ((-90 34, -90 35, -89 35, -89 34, -90 34))
-0.012867	-4.35693	5.30628	#FC600A	POLYGON ((-89 34, -89 35, -88 35, -88 34, -89 34))
0.06	-20.3085	6.98859	#fb9512	POLYGON ((-88 34, -88 35, -87 35, -87 34, -88 34))
0.06	-20.3085	6.98859	#fb9512	POLYGON ((-87 34, -87 35, -86 35, -86 34, -87 34))
0.015	-0.136911	6.86312	#fb9512	POLYGON ((-86 34, -86 35, -85 35, -85 34, -86 34))
0.129	-6.27054	7.56929	#fb9512	POLYGON ((-80 34, -80 35, -79 35, -79 34, -80 34))
0.0519408	-8.87633	4.33814	#fb9512	POLYGON ((-6 34, -6 35, -5 35, -5 34, -6 34))
-0.172	-24.9544	3.11083	#FC600A	POLYGON ((-5 34, -5 35, -4 35, -4 34, -5 34))
0.005	17.5429	4.65208	#000000	POLYGON ((-3 34, -3 35, -2 35, -2 34, -3 34))
30.5126	-12.0242	6.76199	#fb9512	POLYGON ((36 34, 36 35, 37 35, 37 34, 36 34))
0.819	4.54545	8.56801	#000000	POLYGON ((42 34, 42 35, 43 35, 43 34, 42 34))
27.373	2.01716	8.49546	#000000	POLYGON ((44 34, 44 35, 45 35, 45 34, 44 34))
27.373	2.01716	8.49546	#000000	POLYGON ((45 34, 45 35, 46 35, 46 34, 45 34))
11.905	-19.6696	5.15313	#fb9512	POLYGON ((69 34, 69 35, 70 35, 70 34, 69 34))
0.967	2.10843	6.75986	#000000	POLYGON ((72 34, 72 35, 73 35, 73 34, 72 34))
0.466	-16.5936	0.928389	#fb9512	POLYGON ((112 34, 112 35, 113 35, 113 34, 112 34))
11.7082	-11.3997	1.16835	#fb9512	POLYGON ((117 34, 117 35, 118 35, 118 34, 117 34))
24.0633	-10.6523	0.440087	#fb9512	POLYGON ((118 34, 118 35, 119 35, 119 34, 118 34))
3.68549	-10.3704	2.49996	#fb9512	POLYGON ((119 34, 119 35, 120 35, 120 34, 119 34))
0.058	-10.46	0.580689	#fb9512	POLYGON ((-122 35, -122 36, -121 36, -121 35, -122 35))
0.058	-10.46	0.580689	#fb9512	POLYGON ((-121 35, -121 36, -120 36, -120 35, -121 35))
-0.058	6.11537	5.47221	#976e51	POLYGON ((-107 35, -107 36, -106 36, -106 35, -107 35))
-0.0437778	21.6959	7.92065	#976e51	POLYGON ((-106 35, -106 36, -105 36, -105 35, -106 35))
0.0456238	21.09	5.53561	#000000	POLYGON ((-105 35, -105 36, -104 36, -104 35, -105 35))
0.069	-5.72289	6.18855	#fb9512	POLYGON ((-104 35, -104 36, -103 36, -103 35, -104 35))
0.089	37.6506	2.96803	#000000	POLYGON ((-102 35, -102 36, -101 36, -101 35, -102 35))
0.034	32.6579	6.17617	#000000	POLYGON ((-100 35, -100 36, -99 36, -99 35, -100 35))
0.0715644	10.7711	5.98803	#000000	POLYGON ((-98 35, -98 36, -97 36, -97 35, -98 35))
0.144	-5.24827	8.01543	#fb9512	POLYGON ((-97 35, -97 36, -96 36, -96 35, -97 35))
-0.0138717	9.94633	6.88772	#976e51	POLYGON ((-96 35, -96 36, -95 36, -95 35, -96 35))
0.0110692	26.6124	6.36032	#000000	POLYGON ((-94 35, -94 36, -93 36, -93 35, -94 35))
-0.119	-5.23914	3.23993	#FC600A	POLYGON ((-90 35, -90 36, -89 36, -89 35, -90 35))
0.016	5.63162	5.98019	#000000	POLYGON ((-89 35, -89 36, -88 36, -88 35, -89 35))
0.016	5.63162	5.98019	#000000	POLYGON ((-88 35, -88 36, -87 36, -87 35, -88 35))
0.045	-10.9255	8.81399	#fb9512	POLYGON ((-81 35, -81 36, -80 36, -80 35, -81 35))
0.129	-6.27054	7.56929	#fb9512	POLYGON ((-80 35, -80 36, -79 36, -79 35, -80 35))
0.001	-15.7904	7.64068	#fb9512	POLYGON ((-79 35, -79 36, -78 36, -78 35, -79 35))
0.024	19.4414	0.828468	#000000	POLYGON ((-4 35, -4 36, -3 36, -3 35, -4 35))
0.282389	-9.11998	4.62693	#fb9512	POLYGON ((0 35, 0 36, 1 36, 1 35, 0 35))
0.421	0	9.84587	#000000	POLYGON ((1 35, 1 36, 2 36, 2 35, 1 35))
0.265	32.6396	2.33889	#000000	POLYGON ((9 35, 9 36, 10 36, 10 35, 9 35))
-0.007	-20.2629	11.2318	#FC600A	POLYGON ((38 35, 38 36, 39 36, 39 35, 38 35))
1.43	1.41475	15.23	#000000	POLYGON ((44 35, 44 36, 45 36, 45 35, 44 35))
0.250896	-2.10576	15.3838	#fb9512	POLYGON ((45 35, 45 36, 46 36, 46 35, 45 35))
14.192	-2.97554	11.9962	#fb9512	POLYGON ((46 35, 46 36, 47 36, 47 35, 46 35))
14.192	-2.97554	11.9962	#fb9512	POLYGON ((47 35, 47 36, 48 36, 48 35, 47 35))
3.242	-5.77766	4.26643	#fb9512	POLYGON ((103 35, 103 36, 104 36, 104 35, 103 35))
9.189	-21.4677	2.85575	#fb9512	POLYGON ((116 35, 116 36, 117 36, 117 35, 116 35))
22.6967	-18.2268	2.12053	#fb9512	POLYGON ((117 35, 117 36, 118 36, 118 35, 117 35))
14.7953	-15.4671	0.395966	#fb9512	POLYGON ((118 35, 118 36, 119 36, 119 35, 118 35))
11.9265	9.94469	3.34502	#000000	POLYGON ((119 35, 119 36, 120 36, 120 35, 119 35))
7.946	3.76962	6.41924	#000000	POLYGON ((126 35, 126 36, 127 36, 127 35, 126 35))
3.89053	-2.52592	6.52535	#fb9512	POLYGON ((140 35, 140 36, 141 36, 141 35, 140 35))
0.312	-17.1687	8.22329	#fb9512	POLYGON ((-109 36, -109 37, -108 37, -108 36, -109 36))
-0.011	10.5422	10.8959	#976e51	POLYGON ((-108 36, -108 37, -107 37, -107 36, -108 36))
-0.0718984	15.0614	7.64004	#976e51	POLYGON ((-107 36, -107 37, -106 37, -106 36, -107 36))
-0.183	18.3461	5.47721	#976e51	POLYGON ((-105 36, -105 37, -104 37, -104 36, -105 36))
0.137	37.6506	8.40592	#000000	POLYGON ((-99 36, -99 37, -98 37, -98 36, -99 36))
0.0361183	-4.83041	7.16602	#fb9512	POLYGON ((-98 36, -98 37, -97 37, -97 36, -98 36))
0.0299658	19.14	2.90546	#000000	POLYGON ((-97 36, -97 37, -96 37, -96 36, -97 36))
-0.00811038	-8.77455	6.74176	#FC600A	POLYGON ((-96 36, -96 37, -95 37, -95 36, -96 36))
0.016	5.63162	5.98019	#000000	POLYGON ((-89 36, -89 37, -88 37, -88 36, -89 36))
0.016	5.63162	5.98019	#000000	POLYGON ((-88 36, -88 37, -87 37, -87 36, -88 36))
0.001	-15.7904	7.64068	#fb9512	POLYGON ((-79 36, -79 37, -78 37, -78 36, -79 36))
-7.962	-19.7335	0.0780316	#FC600A	POLYGON ((-7 36, -7 37, -6 37, -6 36, -7 36))
-0.253396	-22.0492	1.69574	#FC600A	POLYGON ((-6 36, -6 37, -5 37, -5 36, -6 36))
-3.465	-11.0259	7.43957	#FC600A	POLYGON ((-5 36, -5 37, -4 37, -4 36, -5 36))
-2.831	-25.1917	5.42731	#FC600A	POLYGON ((-4 36, -4 37, -3 37, -3 36, -4 36))
0.059	23.4392	4.0924	#000000	POLYGON ((0 36, 0 37, 1 37, 1 36, 0 36))
-0.101222	7.4197	3.52883	#976e51	POLYGON ((1 36, 1 37, 2 37, 2 36, 1 36))
0.338	-5.07484	7.3851	#fb9512	POLYGON ((2 36, 2 37, 3 37, 3 36, 2 36))
0.107	-19.5692	1.49793	#fb9512	POLYGON ((7 36, 7 37, 8 37, 8 36, 7 36))
0.00717203	-6.49487	2.35278	#fb9512	POLYGON ((8 36, 8 37, 9 37, 9 36, 8 36))
0.0403735	3.51089	3.77614	#000000	POLYGON ((9 36, 9 37, 10 37, 10 36, 9 36))
4.627	-22.2344	5.44051	#fb9512	POLYGON ((21 36, 21 37, 22 37, 22 36, 21 36))
-0.423	-22.3987	12.845	#FC600A	POLYGON ((28 36, 28 37, 29 37, 29 36, 28 36))
0.238	-18.9942	12.7171	#fb9512	POLYGON ((30 36, 30 37, 31 37, 31 36, 30 36))
-2.341	15.4162	13.0295	#976e51	POLYGON ((31 36, 31 37, 32 37, 32 36, 31 36))
-5.516	-15.9182	7.55747	#FC600A	POLYGON ((33 36, 33 37, 34 37, 34 36, 33 36))
1.565	19.2771	5.88478	#000000	POLYGON ((36 36, 36 37, 37 37, 37 36, 36 36))
-0.442	-25.4655	6.93509	#FC600A	POLYGON ((37 36, 37 37, 38 37, 38 36, 37 36))
0.179835	-22.1658	9.68569	#fb9512	POLYGON ((38 36, 38 37, 39 37, 39 36, 38 36))
1.946	7.66703	9.95068	#000000	POLYGON ((42 36, 42 37, 43 37, 43 36, 42 36))
1.43	1.41475	15.23	#000000	POLYGON ((44 36, 44 37, 45 37, 45 36, 44 36))
1.43	1.41475	15.23	#000000	POLYGON ((45 36, 45 37, 46 37, 46 36, 45 36))
37.087	-0.547645	1.93545	#fb9512	POLYGON ((106 36, 106 37, 107 37, 107 36, 106 36))
21.992	-14.2023	4.41374	#fb9512	POLYGON ((112 36, 112 37, 113 37, 113 36, 112 36))
12.858	-19.5327	5.35607	#fb9512	POLYGON ((113 36, 113 37, 114 37, 114 36, 113 36))
9.189	-21.4677	2.85575	#fb9512	POLYGON ((116 36, 116 37, 117 37, 117 36, 116 36))
19.9983	-8.42428	1.5761	#fb9512	POLYGON ((118 36, 118 37, 119 37, 119 36, 118 36))
0.745	-16.0916	2.02778	#fb9512	POLYGON ((119 36, 119 37, 120 37, 120 36, 119 36))
13.0835	2.36783	3.16564	#000000	POLYGON ((120 36, 120 37, 121 37, 121 36, 120 36))
8.31186	30.8799	2.95126	#000000	POLYGON ((122 36, 122 37, 123 37, 123 36, 122 36))
-3.432	-8.14166	5.96154	#FC600A	POLYGON ((136 36, 136 37, 137 37, 137 36, 136 36))
3.72791	-4.38142	6.80615	#fb9512	POLYGON ((140 36, 140 37, 141 37, 141 36, 140 36))
0.0365063	-10.6924	-0.717077	#FCCC1A	POLYGON ((-122 37, -122 38, -121 38, -121 37, -122 37))
-0.0137105	20.9294	-0.234135	#347C98	POLYGON ((-121 37, -121 38, -120 38, -120 37, -121 37))
-0.011	10.5422	10.8959	#976e51	POLYGON ((-108 37, -108 38, -107 38, -107 37, -108 37))
-0.264	21.4677	0.960642	#976e51	POLYGON ((-106 37, -106 38, -105 38, -105 37, -106 37))
-0.048	-5.97846	6.30927	#FC600A	POLYGON ((-97 37, -97 38, -96 38, -96 37, -97 37))
0.0103669	-12.9894	6.3276	#fb9512	POLYGON ((-89 37, -89 38, -88 38, -88 37, -89 37))
14.5939	-20.9535	2.36983	#fb9512	POLYGON ((-8 37, -8 38, -7 38, -7 37, -8 37))
-0.379	-19.5327	8.56889	#FC600A	POLYGON ((-3 37, -3 38, -2 38, -2 37, -3 37))
-11.737	-19.1858	8.52082	#FC600A	POLYGON ((-1 37, -1 38, 0 38, 0 37, -1 37))
14.848	-24.7718	9.20899	#fb9512	POLYGON ((13 37, 13 38, 14 38, 14 37, 13 37))
20.6433	-13.0447	6.66936	#fb9512	POLYGON ((14 37, 14 38, 15 38, 15 37, 14 37))
-0.027	-4.8923	11.4305	#FC600A	POLYGON ((21 37, 21 38, 22 38, 22 37, 21 37))
4.768	-1.0314	14.136	#fb9512	POLYGON ((28 37, 28 38, 29 38, 29 37, 28 37))
43.8	20.5641	2.94521	#000000	POLYGON ((29 37, 29 38, 30 38, 30 37, 29 37))
39.723	-12.6232	5.31001	#fb9512	POLYGON ((30 37, 30 38, 31 38, 31 37, 30 37))
0.120747	-14.7964	11.213	#fb9512	POLYGON ((35 37, 35 38, 36 38, 36 37, 35 37))
3.83516	0.799464	12.5263	#000000	POLYGON ((36 37, 36 38, 37 38, 37 37, 36 37))
7.80738	-16.7685	8.75233	#fb9512	POLYGON ((37 37, 37 38, 38 38, 38 37, 37 37))
10.9458	4.22549	6.29021	#000000	POLYGON ((112 37, 112 38, 113 38, 113 37, 112 37))
34.293	-16.1738	1.63326	#fb9512	POLYGON ((118 37, 118 38, 119 38, 119 37, 118 37))
-0.199	-14.5856	1.59871	#FC600A	POLYGON ((119 37, 119 38, 120 38, 120 37, 119 37))
17.425	17.5612	2.01236	#000000	POLYGON ((120 37, 120 38, 121 38, 121 37, 120 37))
15.8309	16.9246	3.59101	#000000	POLYGON ((121 37, 121 38, 122 38, 122 37, 121 37))
0.107	-3.24023	8.46681	#fb9512	POLYGON ((140 37, 140 38, 141 38, 141 37, 140 37))
-0.008	24.7444	-2.21255	#347C98	POLYGON ((-122 38, -122 39, -121 39, -121 38, -122 38))
-0.0508259	-6.56038	8.21051	#FC600A	POLYGON ((-105 38, -105 39, -104 39, -104 38, -105 38))
-0.0569606	5.25646	6.71694	#976e51	POLYGON ((-104 38, -104 39, -103 39, -103 38, -104 38))
-0.0723899	23.1038	7.41117	#976e51	POLYGON ((-103 38, -103 39, -102 39, -102 38, -103 38))
0.167	-23.3114	9.06188	#fb9512	POLYGON ((-100 38, -100 39, -99 39, -99 38, -100 38))
0.0648017	28.0275	9.78193	#000000	POLYGON ((-99 38, -99 39, -98 39, -98 38, -99 38))
0.0596674	-17.1778	5.71774	#fb9512	POLYGON ((-98 38, -98 39, -97 39, -97 38, -98 38))
0.0604433	6.55425	5.30133	#000000	POLYGON ((-96 38, -96 39, -95 39, -95 38, -96 38))
0.0760908	-17.0911	6.40649	#fb9512	POLYGON ((-95 38, -95 39, -94 39, -94 38, -95 38))
-0.000147265	-0.167571	8.69459	#FC600A	POLYGON ((-94 38, -94 39, -93 39, -93 38, -94 38))
0.017851	-15.8994	6.48337	#fb9512	POLYGON ((-90 38, -90 39, -89 39, -89 38, -90 38))
0.015	-16.0643	5.64281	#fb9512	POLYGON ((-89 38, -89 39, -88 39, -88 38, -89 38))
-0.033	-20.199	6.21764	#FC600A	POLYGON ((-76 38, -76 39, -75 39, -75 38, -76 38))
2.999	30.6134	-0.9399	#97a359	POLYGON ((-9 38, -9 39, -8 39, -8 38, -9 38))
1.105	21.6046	2.17431	#000000	POLYGON ((-8 38, -8 39, -7 39, -7 38, -8 38))
0.146	-24.7718	1.75001	#fb9512	POLYGON ((-6 38, -6 39, -5 39, -5 38, -6 38))
0.146	-24.7718	1.75001	#fb9512	POLYGON ((-5 38, -5 39, -4 39, -4 38, -5 38))
16.766	-23.7313	2.20504	#fb9512	POLYGON ((-4 38, -4 39, -3 39, -3 38, -4 38))
0.029	-25.1917	9.92323	#fb9512	POLYGON ((-3 38, -3 39, -2 39, -2 38, -3 38))
-0.718	-12.3038	7.64863	#FC600A	POLYGON ((-2 38, -2 39, -1 39, -1 38, -2 38))
16.2566	-17.6786	6.55416	#fb9512	POLYGON ((-1 38, -1 39, 0 39, 0 38, -1 38))
-0.934	14.0927	1.74093	#976e51	POLYGON ((1 38, 1 39, 2 39, 2 38, 1 38))
3.044	-18.6199	5.43625	#fb9512	POLYGON ((8 38, 8 39, 9 39, 9 38, 8 38))
14.848	-24.7718	9.20899	#fb9512	POLYGON ((13 38, 13 39, 14 39, 14 38, 13 38))
7.40598	-19.9363	8.80613	#fb9512	POLYGON ((20 38, 20 39, 21 39, 21 38, 20 38))
4.05971	-5.49903	8.72937	#fb9512	POLYGON ((21 38, 21 39, 22 39, 22 38, 21 38))
3.406	-8.08689	9.41402	#fb9512	POLYGON ((27 38, 27 39, 28 39, 28 38, 27 38))
2.21109	3.21152	9.63866	#000000	POLYGON ((28 38, 28 39, 29 39, 29 38, 28 38))
16.913	17.8624	6.68715	#000000	POLYGON ((31 38, 31 39, 32 39, 32 38, 31 38))
4.32252	-6.27427	8.04268	#fb9512	POLYGON ((38 38, 38 39, 39 39, 39 38, 38 38))
6.11691	1.25641	8.46609	#000000	POLYGON ((39 38, 39 39, 40 39, 40 38, 39 38))
8.052	-7.42972	2.93926	#fb9512	POLYGON ((111 38, 111 39, 112 39, 112 38, 111 38))
2.001	-15.188	1.67003	#fb9512	POLYGON ((114 38, 114 39, 115 39, 115 38, 114 38))
0.179	-16.8675	0.981268	#fb9512	POLYGON ((117 38, 117 39, 118 39, 118 38, 117 38))
0.179	-16.8675	0.981268	#fb9512	POLYGON ((118 38, 118 39, 119 39, 119 38, 118 38))
-0.018	-10.8525	1.92357	#FC600A	POLYGON ((-123 39, -123 40, -122 40, -122 39, -123 39))
-0.049	-2.20884	10.3463	#FC600A	POLYGON ((-106 39, -106 40, -105 40, -105 39, -106 39))
0.03	4.25338	5.94782	#000000	POLYGON ((-105 39, -105 40, -104 40, -104 39, -105 39))
-0.00809826	-14.9308	5.85866	#FC600A	POLYGON ((-100 39, -100 40, -99 40, -99 39, -100 39))
0.0469626	-5.72025	7.38225	#fb9512	POLYGON ((-99 39, -99 40, -98 40, -98 39, -99 39))
0.085	-1.75246	7.53458	#fb9512	POLYGON ((-98 39, -98 40, -97 40, -97 39, -98 39))
0.085	-1.75246	7.53458	#fb9512	POLYGON ((-97 39, -97 40, -96 40, -96 39, -97 39))
0.065	9.50164	8.67119	#000000	POLYGON ((-96 39, -96 40, -95 40, -95 39, -96 39))
-0.0851998	-8.8285	5.85619	#FC600A	POLYGON ((-93 39, -93 40, -92 40, -92 39, -93 39))
0.029	-3.95217	5.17723	#fb9512	POLYGON ((-92 39, -92 40, -91 40, -91 39, -92 39))
0.072	-11.6557	8.46541	#fb9512	POLYGON ((-89 39, -89 40, -88 40, -88 39, -89 39))
-0.023	18.5652	4.56706	#976e51	POLYGON ((-82 39, -82 40, -81 40, -81 39, -82 39))
9.977	-24.8083	2.32151	#fb9512	POLYGON ((-9 39, -9 40, -8 40, -8 39, -9 39))
0.785688	7.55548	2.29127	#000000	POLYGON ((-8 39, -8 40, -7 40, -7 39, -8 39))
0.604184	-14.0806	1.90396	#fb9512	POLYGON ((-7 39, -7 40, -6 40, -6 39, -7 39))
4.99148	-15.8956	4.90097	#fb9512	POLYGON ((-6 39, -6 40, -5 40, -5 39, -6 39))
1.3524	-19.2125	3.42938	#fb9512	POLYGON ((-5 39, -5 40, -4 40, -4 39, -5 39))
21.5629	-21.2981	3.27081	#fb9512	POLYGON ((-4 39, -4 40, -3 40, -3 39, -4 39))
-5.486	0	5.16807	#976e51	POLYGON ((-3 39, -3 40, -2 40, -2 39, -3 39))
-0.435	-3.97955	4.21616	#FC600A	POLYGON ((-2 39, -2 40, -1 40, -1 39, -2 39))
6.499	-15.6079	4.16569	#fb9512	POLYGON ((-1 39, -1 40, 0 40, 0 39, -1 39))
9.63817	-9.55198	4.17242	#fb9512	POLYGON ((9 39, 9 40, 10 40, 10 39, 9 39))
3.196	-14.9507	8.49721	#fb9512	POLYGON ((20 39, 20 40, 21 40, 21 39, 20 39))
0.086	11.5279	12.1596	#000000	POLYGON ((21 39, 21 40, 22 40, 22 39, 21 39))
0.107	8.36984	9.12862	#000000	POLYGON ((28 39, 28 40, 29 40, 29 39, 28 39))
0.549	-4.39029	5.34451	#fb9512	POLYGON ((32 39, 32 40, 33 40, 33 39, 32 39))
4.959	0	14.9474	#000000	POLYGON ((33 39, 33 40, 34 40, 34 39, 33 39))
7.263	0.648047	5.33452	#000000	POLYGON ((38 39, 38 40, 39 40, 39 39, 38 39))
9.233	1.87112	13.9	#000000	POLYGON ((40 39, 40 40, 41 40, 41 39, 40 39))
7.265	-6.62651	5.68372	#fb9512	POLYGON ((42 39, 42 40, 43 40, 43 39, 42 39))
13.684	-11.1172	2.99777	#fb9512	POLYGON ((112 39, 112 40, 113 40, 113 39, 112 39))
33.846	18.3461	2.71409	#000000	POLYGON ((113 39, 113 40, 114 40, 114 39, 113 39))
-6.221	17.2782	2.82594	#976e51	POLYGON ((114 39, 114 40, 115 40, 115 39, 114 39))
2.32119	0.22399	0.200555	#000000	POLYGON ((117 39, 117 40, 118 40, 118 39, 117 39))
0.191	1.60643	1.41514	#000000	POLYGON ((118 39, 118 40, 119 40, 119 39, 118 39))
5.258	-5.2939	-1.83474	#FCCC1A	POLYGON ((119 39, 119 40, 120 40, 120 39, 119 39))
5.1419	-4.38261	0.411631	#fb9512	POLYGON ((121 39, 121 40, 122 40, 122 39, 121 39))
3.79774	-4.18493	0.829195	#fb9512	POLYGON ((122 39, 122 40, 123 40, 123 39, 122 39))
2.12274	7.22901	0.906178	#000000	POLYGON ((123 39, 123 40, 124 40, 124 39, 123 39))
22.474	16.8857	2.67744	#000000	POLYGON ((125 39, 125 40, 126 40, 126 39, 125 39))
-1.12126	9.99143	3.34453	#976e51	POLYGON ((127 39, 127 40, 128 40, 128 39, 127 39))
0.023	25.2738	4.85979	#000000	POLYGON ((-113 40, -113 41, -112 41, -112 40, -113 40))
0.023	25.2738	4.85979	#000000	POLYGON ((-112 40, -112 41, -111 41, -111 40, -112 40))
0.0549426	-7.13503	9.23544	#fb9512	POLYGON ((-106 40, -106 41, -105 41, -105 40, -106 40))
-0.115283	-0.0613676	8.35944	#FC600A	POLYGON ((-105 40, -105 41, -104 41, -104 40, -105 40))
0.0865193	10.8001	2.63458	#000000	POLYGON ((-102 40, -102 41, -101 41, -101 40, -102 40))
0.076234	2.84964	8.28825	#000000	POLYGON ((-100 40, -100 41, -99 41, -99 40, -100 40))
0.0825561	2.53649	2.62267	#000000	POLYGON ((-97 40, -97 41, -96 41, -96 40, -97 40))
-0.015	-14.7499	6.33064	#FC600A	POLYGON ((-94 40, -94 41, -93 41, -93 40, -94 40))
-0.015	-14.7499	6.33064	#FC600A	POLYGON ((-93 40, -93 41, -92 41, -92 40, -93 40))
-0.055	-9.95801	2.11936	#FC600A	POLYGON ((-90 40, -90 41, -89 41, -89 40, -90 40))
0.066	0	2.68863	#000000	POLYGON ((-86 40, -86 41, -85 41, -85 40, -86 40))
0.045	6.65389	3.99314	#000000	POLYGON ((-84 40, -84 41, -83 41, -83 40, -84 40))
-7.141	-13.5725	2.52496	#FC600A	POLYGON ((-7 40, -7 41, -6 41, -6 40, -7 40))
0.69076	9.70853	3.98908	#000000	POLYGON ((-3 40, -3 41, -2 41, -2 40, -3 40))
4.31621	-7.4395	5.34819	#fb9512	POLYGON ((0 40, 0 41, 1 41, 1 40, 0 40))
0.297	-25.0456	4.19067	#fb9512	POLYGON ((9 40, 9 41, 10 41, 10 40, 9 40))
12.8237	-20.8575	9.29135	#fb9512	POLYGON ((16 40, 16 41, 17 41, 17 40, 16 40))
0.970928	-17.0893	10.1523	#fb9512	POLYGON ((19 40, 19 41, 20 41, 20 40, 19 40))
1.46	20.0347	13.2851	#000000	POLYGON ((20 40, 20 41, 21 41, 21 40, 20 40))
-0.025	-25.356	14.2561	#FC600A	POLYGON ((21 40, 21 41, 22 41, 22 40, 21 40))
-0.31481	-24.6422	13.1553	#FC600A	POLYGON ((22 40, 22 41, 23 41, 23 40, 22 40))
11.637	-24.9361	14.644	#fb9512	POLYGON ((23 40, 23 41, 24 41, 24 40, 23 40))
-1.04604	-21.3658	3.38339	#FC600A	POLYGON ((25 40, 25 41, 26 41, 26 40, 25 40))
-1.87919	-0.539375	6.80719	#FC600A	POLYGON ((26 40, 26 41, 27 41, 27 40, 26 40))
8.89967	7.60365	7.67797	#000000	POLYGON ((27 40, 27 41, 28 41, 28 40, 27 40))
11.924	10.8631	6.21437	#000000	POLYGON ((28 40, 28 41, 29 41, 29 40, 28 40))
0.222	-19.5235	17.3949	#fb9512	POLYGON ((29 40, 29 41, 30 41, 30 40, 29 40))
0.297	7.14677	2.35742	#000000	POLYGON ((31 40, 31 41, 32 41, 32 40, 31 40))
10.177	-10.3049	12.2051	#fb9512	POLYGON ((32 40, 32 41, 33 41, 33 40, 32 40))
0.864	11.3089	8.34822	#000000	POLYGON ((35 40, 35 41, 36 41, 36 40, 35 40))
0.173	-16.6849	5.82648	#fb9512	POLYGON ((38 40, 38 41, 39 41, 39 40, 38 40))
15.5411	-13.8504	2.2354	#fb9512	POLYGON ((108 40, 108 41, 109 41, 109 40, 108 40))
-1.76259	-8.67622	4.06042	#FC600A	POLYGON ((110 40, 110 41, 111 41, 111 40, 110 40))
14.21	15.8543	2.11951	#000000	POLYGON ((112 40, 112 41, 113 41, 113 40, 112 40))
19.827	6.29792	2.35541	#000000	POLYGON ((115 40, 115 41, 116 41, 116 40, 115 40))
0.155	0.520263	-0.147421	#97a359	POLYGON ((117 40, 117 41, 118 41, 118 40, 117 40))
5.258	-5.2939	-1.83474	#FCCC1A	POLYGON ((119 40, 119 41, 120 41, 120 40, 119 40))
9.82926	-9.9588	0.417511	#fb9512	POLYGON ((120 40, 120 41, 121 41, 121 40, 120 40))
4.308	-17.8167	1.7405	#fb9512	POLYGON ((121 40, 121 41, 122 41, 122 40, 121 40))
8.28471	-9.73885	0.197864	#fb9512	POLYGON ((122 40, 122 41, 123 41, 123 40, 122 40))
2.12227	-9.65957	0.442339	#fb9512	POLYGON ((123 40, 123 41, 124 41, 124 40, 123 40))
1.714	-4.45418	0.114484	#fb9512	POLYGON ((124 40, 124 41, 125 41, 125 40, 124 40))
0.0175231	21.7488	8.10274	#000000	POLYGON ((141 40, 141 41, 142 41, 142 40, 141 40))
0.04	-18.839	0.00561053	#fb9512	POLYGON ((-122 41, -122 42, -121 42, -121 41, -122 41))
0.214	5.81417	6.20572	#000000	POLYGON ((-116 41, -116 42, -115 42, -115 41, -116 41))
0.023	25.2738	4.85979	#000000	POLYGON ((-114 41, -114 42, -113 42, -113 41, -114 41))
0.023	25.2738	4.85979	#000000	POLYGON ((-113 41, -113 42, -112 42, -112 41, -113 41))
0.023	25.2738	4.85979	#000000	POLYGON ((-112 41, -112 42, -111 42, -111 41, -112 41))
-0.19	16.1829	5.76745	#976e51	POLYGON ((-110 41, -110 42, -109 42, -109 41, -110 41))
0.114	-11.5005	3.12756	#fb9512	POLYGON ((-107 41, -107 42, -106 42, -106 41, -107 41))
0.146	-4.3264	4.62458	#fb9512	POLYGON ((-106 41, -106 42, -105 42, -105 41, -106 41))
-0.017	1.50602	5.76253	#976e51	POLYGON ((-105 41, -105 42, -104 42, -104 41, -105 41))
0.171	2.99379	6.71623	#000000	POLYGON ((-104 41, -104 42, -103 42, -103 41, -104 41))
-0.0194435	3.63574	4.29008	#976e51	POLYGON ((-103 41, -103 42, -102 42, -102 41, -103 41))
0.0635068	-1.15155	7.28436	#fb9512	POLYGON ((-102 41, -102 42, -101 42, -101 41, -102 41))
0.044	4.96532	6.52467	#000000	POLYGON ((-101 41, -101 42, -100 42, -100 41, -101 41))
0.087	-20.8835	4.70928	#fb9512	POLYGON ((-94 41, -94 42, -93 42, -93 41, -94 41))
0.087	-20.8835	4.70928	#fb9512	POLYGON ((-93 41, -93 42, -92 42, -92 41, -93 41))
0.024	-10.9255	3.01005	#fb9512	POLYGON ((-92 41, -92 42, -91 42, -91 41, -92 41))
0.54245	17.02	1.95614	#000000	POLYGON ((-7 41, -7 42, -6 42, -6 41, -7 41))
1.886	14.8594	1.89997	#000000	POLYGON ((-6 41, -6 42, -5 42, -5 41, -6 41))
-0.424	-24.0781	5.43021	#FC600A	POLYGON ((-4 41, -4 42, -3 42, -3 41, -4 41))
1.65099	17.5347	3.45063	#000000	POLYGON ((-1 41, -1 42, 0 42, 0 41, -1 41))
1.4768	11.651	4.09015	#000000	POLYGON ((0 41, 0 42, 1 42, 1 41, 0 41))
5.68397	5.66938	7.56382	#000000	POLYGON ((14 41, 14 42, 15 42, 15 41, 14 41))
0.053	-13.6729	11.1949	#fb9512	POLYGON ((15 41, 15 42, 16 42, 16 41, 15 41))
-0.489	-11.7835	6.00391	#FC600A	POLYGON ((16 41, 16 42, 17 42, 17 41, 16 41))
0.9676	9.04974	8.17445	#000000	POLYGON ((19 41, 19 42, 20 42, 20 41, 19 41))
3.547	12.3859	14.7617	#000000	POLYGON ((20 41, 20 42, 21 42, 21 41, 20 41))
10.492	-15.5988	12.3101	#fb9512	POLYGON ((23 41, 23 42, 24 42, 24 41, 23 41))
2.87449	6.90456	6.86093	#000000	POLYGON ((25 41, 25 42, 26 42, 26 41, 25 41))
1.59442	-12.709	11.2174	#fb9512	POLYGON ((28 41, 28 42, 29 42, 29 41, 28 41))
7.232	-5.33041	8.67759	#fb9512	POLYGON ((36 41, 36 42, 37 42, 37 41, 36 41))
15.411	-13.8372	2.22606	#fb9512	POLYGON ((108 41, 108 42, 109 42, 109 41, 108 41))
14.284	-9.49252	2.15261	#fb9512	POLYGON ((115 41, 115 42, 116 42, 116 41, 115 41))
1.3	-3.21285	-1.42083	#FCCC1A	POLYGON ((118 41, 118 42, 119 42, 119 41, 118 41))
6.729	0	-0.956574	#97a359	POLYGON ((120 41, 120 42, 121 42, 121 41, 120 41))
-4.058	9.36473	-1.74065	#347C98	POLYGON ((121 41, 121 42, 122 42, 122 41, 121 41))
17.721	0	-0.175489	#97a359	POLYGON ((122 41, 122 42, 123 42, 123 41, 122 41))
2.117	-13.7276	0.503589	#fb9512	POLYGON ((123 41, 123 42, 124 42, 124 41, 123 41))
0.023	16.5298	6.08871	#000000	POLYGON ((129 41, 129 42, 130 42, 130 41, 129 41))
-0.011	-14.9233	0.952574	#FC600A	POLYGON ((-123 42, -123 43, -122 43, -122 42, -123 42))
-0.011	-14.9233	0.952574	#FC600A	POLYGON ((-122 42, -122 43, -121 43, -121 42, -122 42))
-0.019	14.5217	0.6638	#976e51	POLYGON ((-121 42, -121 43, -120 43, -120 42, -121 42))
0.061	4.96532	3.06922	#000000	POLYGON ((-116 42, -116 43, -115 43, -115 42, -116 42))
0.074	-9.61117	6.01547	#fb9512	POLYGON ((-114 42, -114 43, -113 43, -113 42, -114 42))
0.09	-7.46623	5.22893	#fb9512	POLYGON ((-113 42, -113 43, -112 43, -112 42, -113 42))
0.119	-4.34465	7.13784	#fb9512	POLYGON ((-112 42, -112 43, -111 43, -111 42, -112 42))
0.006	-15.2428	6.94522	#fb9512	POLYGON ((-111 42, -111 43, -110 43, -110 42, -111 42))
-0.052	-2.69259	3.27124	#FC600A	POLYGON ((-110 42, -110 43, -109 43, -109 42, -110 42))
0.003	-3.7605	7.53687	#fb9512	POLYGON ((-108 42, -108 43, -107 43, -107 42, -108 42))
0.003	-3.7605	7.53687	#fb9512	POLYGON ((-107 42, -107 43, -106 43, -106 42, -107 42))
0.017	-13.0705	9.53969	#fb9512	POLYGON ((-106 42, -106 43, -105 43, -105 42, -106 42))
-0.0110601	-6.14155	8.40465	#FC600A	POLYGON ((-105 42, -105 43, -104 43, -104 42, -105 42))
-0.00803979	-5.39644	4.39049	#FC600A	POLYGON ((-103 42, -103 43, -102 43, -102 42, -103 42))
0.0126319	0.0420727	4.43652	#000000	POLYGON ((-102 42, -102 43, -101 43, -101 42, -102 42))
-0.0111652	4.35452	4.36236	#976e51	POLYGON ((-101 42, -101 43, -100 43, -100 42, -101 42))
0.02	0	3.04103	#000000	POLYGON ((-100 42, -100 43, -99 43, -99 42, -100 42))
-0.01	22.7273	1.29703	#976e51	POLYGON ((-98 42, -98 43, -97 43, -97 42, -98 42))
-0.018	2.74735	2.21753	#976e51	POLYGON ((-96 42, -96 43, -95 43, -95 42, -96 42))
0.066	-16.6119	1.44535	#fb9512	POLYGON ((-95 42, -95 43, -94 43, -94 42, -95 42))
0.000558703	-1.07415	2.88335	#fb9512	POLYGON ((-89 42, -89 43, -88 43, -88 42, -89 42))
0.107	-0.757576	3.77921	#fb9512	POLYGON ((-2 42, -2 43, -1 43, -1 42, -2 42))
-2.648	-6.51698	3.27774	#FC600A	POLYGON ((-1 42, -1 43, 0 43, 0 42, -1 42))
1.38884	-9.16999	7.38101	#fb9512	POLYGON ((0 42, 0 43, 1 43, 1 42, 0 42))
-6.363	-3.77875	6.35699	#FC600A	POLYGON ((2 42, 2 43, 3 43, 3 42, 2 42))
-0.0644465	-3.93628	8.46688	#FC600A	POLYGON ((9 42, 9 43, 10 43, 10 42, 9 42))
-0.487	-1.14093	7.01061	#FC600A	POLYGON ((11 42, 11 43, 12 43, 12 42, 11 42))
-1.333	6.79993	9.56254	#976e51	POLYGON ((19 42, 19 43, 20 43, 20 42, 19 42))
6.10238	-21.4904	8.75309	#fb9512	POLYGON ((27 42, 27 43, 28 43, 28 42, 27 42))
-0.087	17.8076	16.0421	#976e51	POLYGON ((41 42, 41 43, 42 43, 42 42, 41 42))
-2.10197	-9.00101	16.41	#FC600A	POLYGON ((42 42, 42 43, 43 43, 43 42, 42 42))
-4.219	20.1168	6.14121	#976e51	POLYGON ((47 42, 47 43, 48 43, 48 42, 47 42))
3.983	15.9365	8.21915	#000000	POLYGON ((48 42, 48 43, 49 43, 49 42, 48 42))
-0.417636	16.8446	-1.2488	#347C98	POLYGON ((119 42, 119 43, 120 43, 120 42, 119 42))
11.958	10.3414	-0.729353	#97a359	POLYGON ((121 42, 121 43, 122 43, 122 42, 121 42))
8.45958	0.532686	0.249141	#000000	POLYGON ((122 42, 122 43, 123 43, 123 42, 122 42))
4.49938	9.00021	0.538613	#000000	POLYGON ((123 42, 123 43, 124 43, 124 42, 123 42))
1.83078	3.53963	2.43016	#000000	POLYGON ((124 42, 124 43, 125 43, 125 42, 124 42))
0.669701	2.07015	-0.146351	#97a359	POLYGON ((125 42, 125 43, 126 43, 126 42, 125 42))
-1.57348	2.94453	4.3741	#976e51	POLYGON ((130 42, 130 43, 131 43, 131 42, 130 42))
0.026	-12.2581	3.53264	#fb9512	POLYGON ((-117 43, -117 44, -116 44, -116 43, -117 43))
0.061	4.96532	3.06922	#000000	POLYGON ((-116 43, -116 44, -115 44, -115 43, -116 43))
0.09	-7.46623	5.22893	#fb9512	POLYGON ((-113 43, -113 44, -112 44, -112 43, -113 43))
0.119	-4.34465	7.13784	#fb9512	POLYGON ((-112 43, -112 44, -111 44, -111 43, -112 43))
-0.00436718	-4.07862	8.1666	#FC600A	POLYGON ((-109 43, -109 44, -108 44, -108 43, -109 43))
0.052	0	2.55941	#000000	POLYGON ((-107 43, -107 44, -106 44, -106 43, -107 43))
0.006	-4.76451	3.86997	#fb9512	POLYGON ((-104 43, -104 44, -103 44, -103 43, -104 43))
0.00816254	7.47958	2.91869	#000000	POLYGON ((-96 43, -96 44, -95 44, -95 43, -96 43))
-0.017	-11.7014	1.79467	#FC600A	POLYGON ((-95 43, -95 44, -94 44, -94 43, -95 43))
0.091	-11.2997	1.84219	#fb9512	POLYGON ((-94 43, -94 44, -93 44, -93 43, -94 43))
0.01	10.0584	1.26936	#000000	POLYGON ((-89 43, -89 44, -88 44, -88 43, -89 43))
0.377	-18.1453	2.809	#fb9512	POLYGON ((-85 43, -85 44, -84 44, -84 43, -85 43))
0	-25.1004	0.606826	#fb9512	POLYGON ((-2 43, -2 44, -1 44, -1 43, -2 43))
16.513	-24.2607	3.49946	#fb9512	POLYGON ((2 43, 2 44, 3 44, 3 43, 2 43))
-0.177078	-8.25002	5.26271	#FC600A	POLYGON ((3 43, 3 44, 4 44, 4 43, 3 43))
4.44985	4.92093	5.68593	#000000	POLYGON ((4 43, 4 44, 5 44, 5 43, 4 43))
0.561	12.6597	6.06553	#000000	POLYGON ((5 43, 5 44, 6 44, 6 43, 5 43))
0.622	4.11647	7.24402	#000000	POLYGON ((6 43, 6 44, 7 44, 7 43, 6 43))
-10.065	-20.8105	7.31117	#FC600A	POLYGON ((10 43, 10 44, 11 44, 11 43, 10 43))
13.702	-19.4597	7.64419	#fb9512	POLYGON ((11 43, 11 44, 12 44, 12 43, 11 43))
25.488	-5.4582	4.77356	#fb9512	POLYGON ((12 43, 12 44, 13 44, 13 43, 12 43))
-3.83	2.38226	10.1801	#976e51	POLYGON ((17 43, 17 44, 18 44, 18 43, 17 43))
11.414	11.5279	3.3178	#000000	POLYGON ((25 43, 25 44, 26 44, 26 43, 25 43))
3.5685	3.40153	8.21464	#000000	POLYGON ((47 43, 47 44, 48 44, 48 43, 47 43))
9.64308	17.2565	4.66771	#000000	POLYGON ((51 43, 51 44, 52 44, 52 43, 51 43))
3.43509	18.2076	0.29823	#000000	POLYGON ((119 43, 119 44, 120 44, 120 43, 119 43))
0.244022	18.7847	0.742581	#000000	POLYGON ((120 43, 120 44, 121 44, 121 43, 120 43))
8.49201	12.5022	0.420935	#000000	POLYGON ((121 43, 121 44, 122 44, 122 43, 121 43))
1.263	6.92771	3.54172	#000000	POLYGON ((122 43, 122 44, 123 44, 123 43, 122 43))
6.23934	-0.384771	2.16613	#fb9512	POLYGON ((124 43, 124 44, 125 44, 125 43, 124 43))
6.39719	3.98824	-0.62343	#97a359	POLYGON ((125 43, 125 44, 126 44, 126 43, 125 43))
0.804694	1.82544	0.0160758	#000000	POLYGON ((126 43, 126 44, 127 44, 127 43, 126 43))
0.756125	2.10135	-0.248776	#97a359	POLYGON ((127 43, 127 44, 128 44, 128 43, 127 43))
0.0868406	-3.26383	0.296762	#fb9512	POLYGON ((128 43, 128 44, 129 44, 129 43, 128 43))
0.152	-3.40453	0.0825632	#fb9512	POLYGON ((129 43, 129 44, 130 44, 130 43, 129 43))
-2.182	-10.6426	5.97847	#FC600A	POLYGON ((132 43, 132 44, 133 44, 133 43, 132 43))
0.145	-18.8207	6.85915	#fb9512	POLYGON ((-105 44, -105 45, -104 45, -104 44, -105 44))
0.114	-13.5816	5.03251	#fb9512	POLYGON ((-104 44, -104 45, -103 45, -103 44, -104 44))
0.07	-14.3666	3.82502	#fb9512	POLYGON ((-101 44, -101 45, -100 45, -100 44, -101 44))
0.0695138	-14.3181	3.77821	#fb9512	POLYGON ((-100 44, -100 45, -99 45, -99 44, -100 44))
0.109	0	2.39001	#000000	POLYGON ((-99 44, -99 45, -98 45, -98 44, -99 44))
0.0230469	-9.15021	1.32395	#fb9512	POLYGON ((-98 44, -98 45, -97 45, -97 44, -98 44))
-0.015043	-13.5617	1.09725	#FC600A	POLYGON ((-96 44, -96 45, -95 45, -95 44, -96 44))
0.01	10.0584	1.26936	#000000	POLYGON ((-89 44, -89 45, -88 45, -88 44, -89 44))
-0.009	-2.64695	1.6753	#FC600A	POLYGON ((-79 44, -79 45, -78 45, -78 44, -79 44))
0.007	6.92771	-0.310505	#97a359	POLYGON ((-77 44, -77 45, -76 45, -76 44, -77 44))
-0.131	-21.3399	1.46787	#FC600A	POLYGON ((-2 44, -2 45, -1 45, -1 44, -2 44))
1.607	-15.5349	5.91013	#fb9512	POLYGON ((11 44, 11 45, 12 45, 12 44, 11 44))
-1.73605	14.0682	6.92896	#976e51	POLYGON ((12 44, 12 45, 13 45, 13 44, 12 44))
0.522	25.2738	13.6627	#000000	POLYGON ((19 44, 19 45, 20 45, 20 44, 19 44))
3.584	19.1219	9.89253	#000000	POLYGON ((21 44, 21 45, 22 45, 22 44, 21 44))
1.9104	5.57474	11.3918	#000000	POLYGON ((22 44, 22 45, 23 45, 23 44, 22 44))
1.213	27.793	12.8824	#000000	POLYGON ((24 44, 24 45, 25 45, 25 44, 24 44))
10.492	-22.9646	5.01578	#fb9512	POLYGON ((26 44, 26 45, 27 45, 27 44, 26 44))
0.332333	8.8457	9.35353	#000000	POLYGON ((28 44, 28 45, 29 45, 29 44, 28 44))
12.485	6.9916	8.1531	#000000	POLYGON ((29 44, 29 45, 30 45, 30 44, 29 44))
2.506	26.506	6.15098	#000000	POLYGON ((37 44, 37 45, 38 45, 38 44, 37 44))
3.44428	26.6126	3.05392	#000000	POLYGON ((38 44, 38 45, 39 45, 39 44, 38 44))
1.179	24.5893	7.09655	#000000	POLYGON ((39 44, 39 45, 40 45, 40 44, 39 44))
-0.682	-12.4315	9.06824	#FC600A	POLYGON ((41 44, 41 45, 42 45, 42 44, 41 44))
2.60519	-8.64388	6.72614	#fb9512	POLYGON ((42 44, 42 45, 43 45, 43 44, 42 44))
3.18575	8.39808	2.64232	#000000	POLYGON ((119 44, 119 45, 120 45, 120 44, 119 44))
-0.877	17.1413	0.0258526	#976e51	POLYGON ((120 44, 120 45, 121 45, 121 44, 120 44))
-1.943	0	0.3839	#976e51	POLYGON ((121 44, 121 45, 122 45, 122 44, 121 44))
0.65606	5.68817	2.03053	#000000	POLYGON ((123 44, 123 45, 124 45, 124 44, 123 44))
23.7439	-5.33914	0.375904	#fb9512	POLYGON ((124 44, 124 45, 125 45, 125 44, 124 44))
5.9478	-5.28365	0.705201	#fb9512	POLYGON ((126 44, 126 45, 127 45, 127 44, 126 44))
9.664	-7.97736	1.74416	#fb9512	POLYGON ((127 44, 127 45, 128 45, 128 44, 127 44))
0.152	-3.40453	0.0825632	#fb9512	POLYGON ((128 44, 128 45, 129 45, 129 44, 128 44))
0.152	-3.40453	0.0825632	#fb9512	POLYGON ((129 44, 129 45, 130 45, 130 44, 129 44))
-0.028	30.0018	3.80729	#976e51	POLYGON ((-121 45, -121 46, -120 46, -120 45, -121 45))
0.254	-8.07777	1.10653	#fb9512	POLYGON ((-120 45, -120 46, -119 46, -119 45, -120 45))
0.027	-14.9507	4.45003	#fb9512	POLYGON ((-119 45, -119 46, -118 46, -118 45, -119 45))
-0.035	-19.1311	4.34118	#FC600A	POLYGON ((-107 45, -107 46, -106 46, -106 45, -107 45))
0.011	-0.264695	0.103568	#fb9512	POLYGON ((-104 45, -104 46, -103 46, -103 45, -104 45))
-0.022	6.05148	7.02332	#976e51	POLYGON ((-103 45, -103 46, -102 46, -102 45, -103 45))
-0.0353234	-1.82186	1.53756	#FC600A	POLYGON ((-99 45, -99 46, -98 46, -98 45, -99 45))
-0.011114	-11.2026	0.634247	#FC600A	POLYGON ((-98 45, -98 46, -97 46, -97 45, -98 45))
-0.0321229	-9.72939	1.80011	#FC600A	POLYGON ((-97 45, -97 46, -96 46, -96 45, -97 45))
-0.0173313	-7.62462	1.19422	#FC600A	POLYGON ((-96 45, -96 46, -95 46, -95 45, -96 45))
-0.014	-7.91347	0.612679	#FC600A	POLYGON ((-95 45, -95 46, -94 46, -94 45, -95 45))
0.216	7.95911	-1.92411	#97a359	POLYGON ((-87 45, -87 46, -86 46, -86 45, -87 45))
-0.033	12.1942	6.13355	#976e51	POLYGON ((-75 45, -75 46, -74 46, -74 45, -75 45))
-0.033	12.1942	6.13355	#976e51	POLYGON ((-74 45, -74 46, -73 46, -73 45, -74 45))
4.40509	-11.7611	3.09486	#fb9512	POLYGON ((-2 45, -2 46, -1 46, -1 45, -2 45))
0.143	10.6426	8.98762	#000000	POLYGON ((5 45, 5 46, 6 46, 6 45, 5 45))
-0.025	-5.20263	13.3038	#FC600A	POLYGON ((6 45, 6 46, 7 46, 7 45, 6 45))
-0.045	-11.7379	13.0928	#FC600A	POLYGON ((9 45, 9 46, 10 46, 10 45, 9 45))
-0.233	-13.6272	7.1716	#FC600A	POLYGON ((12 45, 12 46, 13 46, 13 45, 12 45))
-1.869	-17.3786	6.94287	#FC600A	POLYGON ((21 45, 21 46, 22 46, 22 45, 21 45))
9.468	12.6689	10.9151	#000000	POLYGON ((24 45, 24 46, 25 46, 25 45, 24 45))
6.38472	2.20589	8.20333	#000000	POLYGON ((27 45, 27 46, 28 46, 28 45, 27 45))
15.2936	9.68837	5.79067	#000000	POLYGON ((28 45, 28 46, 29 46, 29 45, 28 45))
0.760587	10.8642	5.65579	#000000	POLYGON ((29 45, 29 46, 30 46, 30 45, 29 45))
18.089	-3.82439	7.12504	#fb9512	POLYGON ((30 45, 30 46, 31 46, 31 45, 30 45))
4.40054	-20.5047	4.359	#fb9512	POLYGON ((32 45, 32 46, 33 46, 33 45, 32 45))
-3.31752	9.03782	4.66885	#976e51	POLYGON ((33 45, 33 46, 34 46, 34 45, 33 45))
19.0294	-9.87268	4.13529	#fb9512	POLYGON ((34 45, 34 46, 35 46, 35 45, 34 45))
19.4656	-8.36903	4.2592	#fb9512	POLYGON ((35 45, 35 46, 36 46, 36 45, 35 45))
-2.8876	14.1306	3.28345	#976e51	POLYGON ((36 45, 36 46, 37 46, 37 45, 36 45))
12.373	15.2268	4.91372	#000000	POLYGON ((37 45, 37 46, 38 46, 38 45, 37 45))
8.09781	17.3589	2.76296	#000000	POLYGON ((38 45, 38 46, 39 46, 39 45, 38 45))
2.41538	25.5962	6.05854	#000000	POLYGON ((39 45, 39 46, 40 46, 40 45, 39 45))
0.916314	-6.69262	8.5529	#fb9512	POLYGON ((41 45, 41 46, 42 46, 42 45, 41 45))
4.41095	1.89847	5.70426	#000000	POLYGON ((42 45, 42 46, 43 46, 43 45, 42 45))
14.0586	19.5354	6.60302	#000000	POLYGON ((43 45, 43 46, 44 46, 44 45, 43 45))
7.744	-17.4881	5.87856	#fb9512	POLYGON ((44 45, 44 46, 45 46, 45 45, 44 45))
-1.25822	19.5317	6.47426	#976e51	POLYGON ((47 45, 47 46, 48 46, 48 45, 47 45))
-0.339996	21.481	5.65751	#976e51	POLYGON ((48 45, 48 46, 49 46, 49 45, 48 45))
5.80068	8.91299	0.303615	#000000	POLYGON ((121 45, 121 46, 122 46, 122 45, 121 45))
7.14319	1.09279	1.41966	#000000	POLYGON ((122 45, 122 46, 123 46, 123 45, 122 45))
-3.30574	0.129176	2.84907	#976e51	POLYGON ((123 45, 123 46, 124 46, 124 45, 123 45))
3.26695	-0.264002	1.80428	#fb9512	POLYGON ((124 45, 124 46, 125 46, 125 45, 124 45))
10.3845	2.30944	2.45248	#000000	POLYGON ((125 45, 125 46, 126 46, 126 45, 125 45))
13.2862	-9.64814	2.61594	#fb9512	POLYGON ((126 45, 126 46, 127 46, 127 45, 126 45))
10.49	-1.51515	2.50087	#fb9512	POLYGON ((127 45, 127 46, 128 46, 128 45, 127 45))
-0.63289	-0.183421	2.11162	#FC600A	POLYGON ((128 45, 128 46, 129 46, 129 45, 128 45))
4.972	10.0493	-0.360368	#97a359	POLYGON ((129 45, 129 46, 130 46, 130 45, 129 45))
0.511999	-2.39187	5.68579	#fb9512	POLYGON ((130 45, 130 46, 131 46, 131 45, 130 45))
0.205439	-2.27014	4.87707	#fb9512	POLYGON ((131 45, 131 46, 132 46, 132 45, 131 45))
-1.21678	-2.03982	3.08731	#FC600A	POLYGON ((132 45, 132 46, 133 46, 133 45, 132 45))
0.057	-3.41365	4.93284	#fb9512	POLYGON ((-111 46, -111 47, -110 47, -110 46, -111 46))
0.011	-0.264695	0.103568	#fb9512	POLYGON ((-104 46, -104 47, -103 47, -103 46, -104 46))
0.056	-20.847	0.2674	#fb9512	POLYGON ((-102 46, -102 47, -101 47, -101 46, -102 46))
0.125	-11.2085	0.103437	#fb9512	POLYGON ((-101 46, -101 47, -100 47, -100 46, -101 46))
0.0932602	-12.6401	0.896861	#fb9512	POLYGON ((-100 46, -100 47, -99 47, -99 46, -100 46))
-0.039	-10.4326	0.763653	#FC600A	POLYGON ((-98 46, -98 47, -97 47, -97 46, -98 46))
0.002	-11.2632	1.02234	#fb9512	POLYGON ((-97 46, -97 47, -96 47, -96 46, -97 46))
-0.041	0.273823	1.61772	#976e51	POLYGON ((-96 46, -96 47, -95 47, -95 46, -96 46))
-0.01	7.56663	0.1682	#976e51	POLYGON ((-95 46, -95 47, -94 47, -94 46, -95 46))
-0.013	11.0898	7.26858	#976e51	POLYGON ((-74 46, -74 47, -73 47, -73 46, -74 46))
-0.013	11.0898	7.26858	#976e51	POLYGON ((-73 46, -73 47, -72 47, -72 46, -73 46))
-0.017	-25.3195	7.22483	#FC600A	POLYGON ((6 46, 6 47, 7 47, 7 46, 6 46))
-0.017	-25.3195	7.22483	#FC600A	POLYGON ((7 46, 7 47, 8 47, 8 46, 7 46))
1.14	2.38226	12.9293	#000000	POLYGON ((9 46, 9 47, 10 47, 10 46, 9 46))
0.599607	9.78728	12.4294	#000000	POLYGON ((11 46, 11 47, 12 47, 12 46, 11 46))
-0.035	7.74005	9.87625	#976e51	POLYGON ((16 46, 16 47, 17 47, 17 46, 16 46))
-2.388	-15.5714	6.91084	#FC600A	POLYGON ((17 46, 17 47, 18 47, 18 46, 17 46))
-2.388	-15.5714	6.91084	#FC600A	POLYGON ((18 46, 18 47, 19 47, 19 46, 18 46))
10.699	-2.35487	9.89421	#fb9512	POLYGON ((26 46, 26 47, 27 47, 27 46, 26 46))
4.6854	-7.79781	9.61536	#fb9512	POLYGON ((27 46, 27 47, 28 47, 28 46, 27 46))
0.337319	15.316	8.86103	#000000	POLYGON ((30 46, 30 47, 31 47, 31 46, 30 46))
0.483	34.4469	8.10184	#000000	POLYGON ((31 46, 31 47, 32 47, 32 46, 31 46))
3.362	-13.8189	6.19762	#fb9512	POLYGON ((32 46, 32 47, 33 47, 33 46, 32 46))
1.21745	3.60328	2.92119	#000000	POLYGON ((33 46, 33 47, 34 47, 34 46, 33 46))
18.0133	-9.69946	4.22571	#fb9512	POLYGON ((34 46, 34 47, 35 47, 35 46, 34 46))
38.8883	29.8282	2.73014	#000000	POLYGON ((35 46, 35 47, 36 47, 36 46, 35 46))
1.97634	-5.01548	4.55021	#fb9512	POLYGON ((36 46, 36 47, 37 47, 37 46, 36 46))
13.069	5.54034	3.51445	#000000	POLYGON ((37 46, 37 47, 38 47, 38 46, 37 46))
3.30908	19.1473	1.73815	#000000	POLYGON ((38 46, 38 47, 39 47, 39 46, 38 46))
5.60104	-10.2193	6.09115	#fb9512	POLYGON ((41 46, 41 47, 42 47, 42 46, 41 46))
11.0939	17.6187	7.27695	#000000	POLYGON ((42 46, 42 47, 43 47, 43 46, 42 46))
12.542	18.1544	7.34682	#000000	POLYGON ((43 46, 43 47, 44 47, 44 46, 43 46))
7.13614	20.0018	5.31779	#000000	POLYGON ((49 46, 49 47, 50 47, 50 46, 49 46))
1.4139	-0.951824	2.5193	#fb9512	POLYGON ((123 46, 123 47, 124 47, 124 46, 123 46))
1.35113	6.52696	3.52082	#000000	POLYGON ((124 46, 124 47, 125 47, 125 46, 124 46))
3.67293	-4.39511	1.31763	#fb9512	POLYGON ((125 46, 125 47, 126 47, 126 46, 125 46))
2.48	-6.82731	0.741832	#fb9512	POLYGON ((126 46, 126 47, 127 47, 127 46, 126 46))
0.500833	-2.37347	2.40501	#fb9512	POLYGON ((127 46, 127 47, 128 47, 128 46, 127 46))
4.972	10.0493	-0.360368	#97a359	POLYGON ((129 46, 129 47, 130 47, 130 46, 129 46))
-1.44478	-1.77345	3.80984	#FC600A	POLYGON ((130 46, 130 47, 131 47, 131 46, 130 46))
3.99378	1.57856	4.93	#000000	POLYGON ((132 46, 132 47, 133 47, 133 46, 132 46))
0.665	-1.29609	8.48991	#fb9512	POLYGON ((134 46, 134 47, 135 47, 135 46, 134 46))
-0.106481	4.42054	0.311532	#976e51	POLYGON ((-113 47, -113 48, -112 48, -112 47, -113 47))
-0.044	-14.7499	0.345126	#FC600A	POLYGON ((-103 47, -103 48, -102 48, -102 47, -103 47))
0.159	-15.188	1.30712	#fb9512	POLYGON ((-102 47, -102 48, -101 48, -101 47, -102 47))
0.0204685	-14.8045	1.12963	#fb9512	POLYGON ((-101 47, -101 48, -100 48, -100 47, -101 47))
0.0898561	-14.1274	0.680765	#fb9512	POLYGON ((-99 47, -99 48, -98 48, -98 47, -99 47))
0.0556933	-11.5043	0.733391	#fb9512	POLYGON ((-98 47, -98 48, -97 48, -97 47, -98 47))
-0.034	-4.226	-0.972721	#c2c2c2	POLYGON ((-96 47, -96 48, -95 48, -95 47, -96 47))
-0.0340326	-4.21557	-0.964826	#c2c2c2	POLYGON ((-95 47, -95 48, -94 48, -94 47, -95 47))
0.001	-11.2632	-0.0476579	#FCCC1A	POLYGON ((-94 47, -94 48, -93 48, -93 47, -94 47))
0.001	-11.2632	-0.0476579	#FCCC1A	POLYGON ((-93 47, -93 48, -92 48, -92 47, -93 47))
-0.017	-25.3195	7.22483	#FC600A	POLYGON ((6 47, 6 48, 7 48, 7 47, 6 47))
-0.017	-25.3195	7.22483	#FC600A	POLYGON ((7 47, 7 48, 8 48, 8 47, 7 47))
0.023	21.0296	12.9558	#000000	POLYGON ((8 47, 8 48, 9 48, 9 47, 8 47))
0.023	21.0296	12.9558	#000000	POLYGON ((9 47, 9 48, 10 48, 10 47, 9 47))
5.508	-17.5429	6.69048	#fb9512	POLYGON ((17 47, 17 48, 18 48, 18 47, 17 47))
-1.15833	-13.6106	7.53844	#FC600A	POLYGON ((18 47, 18 48, 19 48, 19 47, 18 47))
1.38159	7.63249	8.0644	#000000	POLYGON ((20 47, 20 48, 21 48, 21 47, 20 47))
-7.747	-18.2548	9.04525	#FC600A	POLYGON ((21 47, 21 48, 22 48, 22 47, 21 47))
0.101	12.1668	9.93383	#000000	POLYGON ((23 47, 23 48, 24 48, 24 47, 23 47))
9.139	28.149	6.98655	#000000	POLYGON ((26 47, 26 48, 27 48, 27 47, 26 47))
-0.724128	-4.5788	7.97189	#FC600A	POLYGON ((27 47, 27 48, 28 48, 28 47, 27 47))
1.666	22.8642	9.78367	#000000	POLYGON ((28 47, 28 48, 29 48, 29 47, 28 47))
7.102	7.84045	5.04305	#000000	POLYGON ((29 47, 29 48, 30 48, 30 47, 29 47))
0.483	34.4469	8.10184	#000000	POLYGON ((30 47, 30 48, 31 48, 31 47, 30 47))
0.483	34.4469	8.10184	#000000	POLYGON ((31 47, 31 48, 32 48, 32 47, 31 47))
3.14245	-0.684861	2.55675	#fb9512	POLYGON ((33 47, 33 48, 34 48, 34 47, 33 47))
3.14832	-0.191887	2.30458	#fb9512	POLYGON ((34 47, 34 48, 35 48, 35 47, 34 47))
3.15	-0.191676	2.29798	#fb9512	POLYGON ((35 47, 35 48, 36 48, 36 47, 35 47))
22.663	-15.4071	6.2469	#fb9512	POLYGON ((38 47, 38 48, 39 48, 39 47, 38 47))
1.44669	-16.1006	5.64808	#fb9512	POLYGON ((40 47, 40 48, 41 48, 41 47, 40 47))
1.681	-18.2913	5.66563	#fb9512	POLYGON ((41 47, 41 48, 42 48, 42 47, 41 47))
0.537	14.6221	5.65885	#000000	POLYGON ((42 47, 42 48, 43 48, 43 47, 42 47))
0.537	14.6221	5.65885	#000000	POLYGON ((43 47, 43 48, 44 48, 44 47, 43 47))
1.574	-15.2245	4.41685	#fb9512	POLYGON ((83 47, 83 48, 84 48, 84 47, 83 47))
1.57352	-15.2107	4.41862	#fb9512	POLYGON ((84 47, 84 48, 85 48, 85 47, 84 47))
6.736	-13.5451	4.31414	#fb9512	POLYGON ((86 47, 86 48, 87 48, 87 47, 86 47))
-1.956	13.3899	2.61437	#976e51	POLYGON ((112 47, 112 48, 113 48, 113 47, 112 47))
8.72395	-6.47572	5.23191	#fb9512	POLYGON ((117 47, 117 48, 118 48, 118 47, 117 47))
1.253	6.62651	-0.743579	#97a359	POLYGON ((118 47, 118 48, 119 48, 119 47, 118 47))
0.300416	7.53819	-0.374122	#97a359	POLYGON ((119 47, 119 48, 120 48, 120 47, 119 47))
0.661508	1.77882	3.51245	#000000	POLYGON ((123 47, 123 48, 124 48, 124 47, 123 47))
4.75937	-0.539605	2.54324	#fb9512	POLYGON ((124 47, 124 48, 125 48, 125 47, 124 47))
0.791	-5.64074	2.60142	#fb9512	POLYGON ((125 47, 125 48, 126 48, 126 47, 125 47))
2.93977	-4.2066	1.51972	#fb9512	POLYGON ((126 47, 126 48, 127 48, 127 47, 126 47))
-2.43119	0.874629	4.16816	#976e51	POLYGON ((127 47, 127 48, 128 48, 128 47, 127 47))
-0.035	-5.87806	4.00409	#FC600A	POLYGON ((-111 48, -111 49, -110 49, -110 48, -111 48))
-0.035	-5.87806	4.00409	#FC600A	POLYGON ((-110 48, -110 49, -109 49, -109 48, -110 48))
0.041673	-4.07396	0.382967	#fb9512	POLYGON ((-108 48, -108 49, -107 49, -107 48, -108 48))
0.0443001	-15.3518	2.18934	#fb9512	POLYGON ((-105 48, -105 49, -104 49, -104 48, -105 48))
0.0360889	-12.7881	1.06156	#fb9512	POLYGON ((-103 48, -103 49, -102 49, -102 48, -103 48))
0.045132	-14.325	0.730403	#fb9512	POLYGON ((-101 48, -101 49, -100 49, -100 48, -101 48))
0.0971828	-14.2888	0.295211	#fb9512	POLYGON ((-100 48, -100 49, -99 49, -99 48, -100 48))
-0.034	-4.226	-0.972721	#c2c2c2	POLYGON ((-96 48, -96 49, -95 49, -95 48, -96 48))
-0.034	-4.226	-0.972721	#c2c2c2	POLYGON ((-95 48, -95 49, -94 49, -94 48, -95 48))
3.7128	-2.28065	7.15256	#fb9512	POLYGON ((17 48, 17 49, 18 49, 18 48, 17 48))
8.09708	-3.39367	6.67139	#fb9512	POLYGON ((33 48, 33 49, 34 49, 34 48, 33 48))
0.537	14.6221	5.65885	#000000	POLYGON ((42 48, 42 49, 43 49, 43 48, 42 48))
0.537	14.6221	5.65885	#000000	POLYGON ((43 48, 43 49, 44 49, 44 48, 43 48))
4.16225	5.26715	1.39531	#000000	POLYGON ((80 48, 80 49, 81 49, 81 48, 80 48))
1.574	-15.2245	4.41685	#fb9512	POLYGON ((82 48, 82 49, 83 49, 83 48, 82 48))
1.56967	-15.1955	4.41551	#fb9512	POLYGON ((83 48, 83 49, 84 49, 84 48, 83 48))
1.574	-15.2245	4.41685	#fb9512	POLYGON ((84 48, 84 49, 85 49, 85 48, 84 48))
-0.216	13.9376	4.76254	#976e51	POLYGON ((116 48, 116 49, 117 49, 117 48, 116 48))
-0.218117	13.4659	4.72579	#976e51	POLYGON ((117 48, 117 49, 118 49, 118 48, 117 48))
-3.00831	-10.5562	0.0148464	#FC600A	POLYGON ((119 48, 119 49, 120 49, 120 48, 119 48))
-8.369	-2.08105	1.45798	#FC600A	POLYGON ((123 48, 123 49, 124 49, 124 48, 123 48))
-1.17739	-0.56392	2.49487	#FC600A	POLYGON ((125 48, 125 49, 126 49, 126 48, 125 48))
1.04419	-6.09714	6.10978	#fb9512	POLYGON ((126 48, 126 49, 127 49, 127 48, 126 48))
-0.341	-8.65279	5.28464	#FC600A	POLYGON ((128 48, 128 49, 129 49, 129 48, 128 48))
-0.946462	-7.88779	4.25939	#FC600A	POLYGON ((134 48, 134 49, 135 49, 135 48, 134 48))
-2.83873	4.20809	3.42043	#976e51	POLYGON ((135 48, 135 49, 136 49, 136 48, 135 48))
-1.06012	1.94397	2.34068	#976e51	POLYGON ((136 48, 136 49, 137 49, 137 48, 136 48))
-0.066	-12.0482	2.33552	#FC600A	POLYGON ((-120 49, -120 50, -119 50, -119 49, -120 49))
0.05	-8.39723	2.83867	#fb9512	POLYGON ((-113 49, -113 50, -112 50, -112 49, -113 49))
0.05	-8.39723	2.83867	#fb9512	POLYGON ((-112 49, -112 50, -111 50, -111 49, -112 49))
0.005	-0.958379	3.72737	#fb9512	POLYGON ((-111 49, -111 50, -110 50, -110 49, -111 49))
0.119	-12.3038	1.95665	#fb9512	POLYGON ((-110 49, -110 50, -109 50, -109 49, -110 49))
0.054	-14.7134	4.45134	#fb9512	POLYGON ((-106 49, -106 50, -105 50, -105 49, -106 49))
0.0999321	-4.51627	-0.552263	#FCCC1A	POLYGON ((-105 49, -105 50, -104 50, -104 49, -105 49))
-0.02954	-13.4482	1.68417	#FC600A	POLYGON ((-101 49, -101 50, -100 50, -100 49, -101 49))
0.017	-8.71669	1.48171	#fb9512	POLYGON ((-99 49, -99 50, -98 50, -98 49, -99 49))
-0.07	-9.54728	-1.35006	#c2c2c2	POLYGON ((-96 49, -96 50, -95 50, -95 49, -96 49))
0.237	-15.4618	7.71517	#fb9512	POLYGON ((17 49, 17 50, 18 50, 18 49, 17 49))
0.114	-1.40562	7.0865	#fb9512	POLYGON ((18 49, 18 50, 19 50, 19 49, 18 49))
1.438	-15.7539	7.55411	#fb9512	POLYGON ((31 49, 31 50, 32 50, 32 49, 31 49))
1.438	-15.7539	7.55411	#fb9512	POLYGON ((32 49, 32 50, 33 50, 33 49, 32 49))
1.70253	-15.5178	7.53132	#fb9512	POLYGON ((33 49, 33 50, 34 50, 34 49, 33 49))
5.42	-3.45016	3.43817	#fb9512	POLYGON ((78 49, 78 50, 79 50, 79 49, 78 49))
5.42	-3.45016	3.43817	#fb9512	POLYGON ((79 49, 79 50, 80 50, 80 49, 79 49))
10.3672	0.290032	1.02475	#000000	POLYGON ((80 49, 80 50, 81 50, 81 49, 80 49))
5.89028	8.16555	1.56442	#000000	POLYGON ((81 49, 81 50, 82 50, 82 49, 81 49))
1.574	-15.2245	4.41685	#fb9512	POLYGON ((83 49, 83 50, 84 50, 84 49, 83 49))
1.574	-15.2245	4.41685	#fb9512	POLYGON ((84 49, 84 50, 85 50, 85 49, 84 49))
-1.686	13.2256	5.17241	#976e51	POLYGON ((102 49, 102 50, 103 50, 103 49, 102 49))
0.716	13.7185	2.53654	#000000	POLYGON ((105 49, 105 50, 106 50, 106 49, 105 49))
-0.0516814	13.4304	4.75163	#976e51	POLYGON ((117 49, 117 50, 118 50, 118 49, 117 49))
1.87412	-2.16693	0.341899	#fb9512	POLYGON ((118 49, 118 50, 119 50, 119 49, 118 49))
-3.11867	-1.86874	0.370633	#FC600A	POLYGON ((119 49, 119 50, 120 50, 120 49, 119 49))
1.10161	-2.33678	5.75856	#fb9512	POLYGON ((129 49, 129 50, 130 50, 130 49, 129 49))
-0.287437	2.4158	2.46717	#976e51	POLYGON ((136 49, 136 50, 137 50, 137 49, 136 49))
0.195521	2.02044	2.78872	#000000	POLYGON ((137 49, 137 50, 138 50, 138 49, 137 49))
-0.066	-12.0482	2.33552	#FC600A	POLYGON ((-120 50, -120 51, -119 51, -119 50, -120 50))
0.0451382	-1.75309	2.29444	#fb9512	POLYGON ((-113 50, -113 51, -112 51, -112 50, -113 50))
0.015	21.5225	3.80499	#000000	POLYGON ((-112 50, -112 51, -111 51, -111 50, -112 50))
0.066	-14.3848	-0.724705	#FCCC1A	POLYGON ((-104 50, -104 51, -103 51, -103 50, -104 50))
-0.01	-11.8565	-1.38918	#c2c2c2	POLYGON ((-100 50, -100 51, -99 51, -99 50, -100 50))
0.0223617	-4.76592	-0.231629	#FCCC1A	POLYGON ((-99 50, -99 51, -98 51, -98 50, -99 50))
0.011382	-7.97342	-0.124752	#FCCC1A	POLYGON ((-98 50, -98 51, -97 51, -97 50, -98 50))
0.535	17.3604	8.38677	#000000	POLYGON ((30 50, 30 51, 31 51, 31 50, 30 50))
-1.41434	16.3008	0.801614	#976e51	POLYGON ((71 50, 71 51, 72 51, 72 50, 71 50))
14.552	-6.88207	4.19761	#fb9512	POLYGON ((79 50, 79 51, 80 51, 80 50, 79 50))
13.8114	-12.2991	1.35279	#fb9512	POLYGON ((81 50, 81 51, 82 51, 82 50, 81 50))
2.43672	10.1583	1.07737	#000000	POLYGON ((105 50, 105 51, 106 51, 106 50, 105 50))
-4.67183	15.1373	4.56678	#976e51	POLYGON ((114 50, 114 51, 115 51, 115 50, 114 50))
5.406	12.7054	4.05608	#000000	POLYGON ((115 50, 115 51, 116 51, 116 50, 115 50))
-0.14	-6.90033	1.9564	#FC600A	POLYGON ((116 50, 116 51, 117 51, 117 50, 116 50))
6.931	-8.1234	4.28808	#fb9512	POLYGON ((117 50, 117 51, 118 51, 118 50, 117 50))
-4.74676	-4.25593	2.98784	#FC600A	POLYGON ((118 50, 118 51, 119 51, 119 50, 118 50))
4.33414	2.47826	2.23423	#000000	POLYGON ((136 50, 136 51, 137 51, 137 50, 136 50))
0.477	1.06791	3.00907	#000000	POLYGON ((137 50, 137 51, 138 51, 138 50, 137 50))
0.0867768	1.75952	0.382161	#000000	POLYGON ((-106 51, -106 52, -105 52, -105 51, -106 51))
0.0210804	-4.68163	-0.254524	#FCCC1A	POLYGON ((-100 51, -100 52, -99 52, -99 51, -100 51))
0.0473929	-5.82085	-0.0845207	#FCCC1A	POLYGON ((-99 51, -99 52, -98 52, -98 51, -99 51))
-0.0671941	-1.70823	-0.760001	#c2c2c2	POLYGON ((-98 51, -98 52, -97 52, -97 51, -98 51))
-0.042	-1.433	-2.98056	#c2c2c2	POLYGON ((-97 51, -97 52, -96 52, -96 51, -97 51))
0.079	21.4768	6.55872	#000000	POLYGON ((14 51, 14 52, 15 52, 15 51, 14 51))
6.586	14.8959	3.83218	#000000	POLYGON ((16 51, 16 52, 17 52, 17 51, 16 51))
0.134	2.19058	8.28351	#000000	POLYGON ((23 51, 23 52, 24 52, 24 51, 23 51))
0.535	17.3604	8.38677	#000000	POLYGON ((30 51, 30 52, 31 52, 31 51, 30 51))
-5.833	-11.9387	5.46145	#FC600A	POLYGON ((37 51, 37 52, 38 52, 38 51, 37 51))
1.631	1.50602	0.280516	#000000	POLYGON ((68 51, 68 52, 69 52, 69 51, 68 51))
-1.65413	4.33181	0.403495	#976e51	POLYGON ((69 51, 69 52, 70 52, 70 51, 69 51))
2.76747	-4.60768	1.44902	#fb9512	POLYGON ((70 51, 70 52, 71 52, 71 51, 70 51))
-0.484057	10.55	0.682959	#976e51	POLYGON ((71 51, 71 52, 72 52, 72 51, 71 51))
-3.817	19.0854	1.31575	#976e51	POLYGON ((77 51, 77 52, 78 52, 78 51, 77 51))
17.1587	-4.17715	1.19296	#fb9512	POLYGON ((81 51, 81 52, 82 52, 82 51, 81 51))
6.78334	-1.1853	0.706996	#fb9512	POLYGON ((82 51, 82 52, 83 52, 83 51, 82 51))
-0.056	-10.6426	1.82492	#FC600A	POLYGON ((91 51, 91 52, 92 52, 92 51, 91 51))
-0.056	-10.6426	1.82492	#FC600A	POLYGON ((92 51, 92 52, 93 52, 93 51, 92 51))
0.091	-7.092	5.94346	#fb9512	POLYGON ((106 51, 106 52, 107 52, 107 51, 106 51))
4.887	-5.76853	5.62922	#fb9512	POLYGON ((115 51, 115 52, 116 52, 116 51, 115 51))
-1.37188	-6.5774	3.6447	#FC600A	POLYGON ((136 51, 136 52, 137 52, 137 51, 136 51))
-0.032	-0.237313	6.37291	#FC600A	POLYGON ((138 51, 138 52, 139 52, 139 51, 138 51))
-0.046	-12.4681	9.35914	#FC600A	POLYGON ((141 51, 141 52, 142 52, 142 51, 141 51))
-0.0435402	-3.83776	-0.58959	#c2c2c2	POLYGON ((-101 52, -101 53, -100 53, -100 52, -101 52))
0.0386862	-7.65617	-1.34661	#FCCC1A	POLYGON ((-100 52, -100 53, -99 53, -99 52, -100 52))
-0.0632044	-9.87846	-0.904831	#c2c2c2	POLYGON ((-99 52, -99 53, -98 53, -98 52, -99 52))
0.259	-9.01789	-0.972526	#FCCC1A	POLYGON ((-98 52, -98 53, -97 53, -97 52, -98 52))
-0.131	-4.73713	3.94493	#FC600A	POLYGON ((1 52, 1 53, 2 53, 2 52, 1 52))
5.228	-11.1263	4.73965	#fb9512	POLYGON ((4 52, 4 53, 5 53, 5 52, 4 52))
5.228	-11.1263	4.73965	#fb9512	POLYGON ((5 52, 5 53, 6 53, 6 52, 5 52))
2.391	-10.2227	5.1338	#fb9512	POLYGON ((35 52, 35 53, 36 53, 36 52, 35 52))
5.601	1.46039	2.46753	#000000	POLYGON ((60 52, 60 53, 61 53, 61 52, 60 52))
-2.04043	-1.12902	1.77634	#FC600A	POLYGON ((61 52, 61 53, 62 53, 62 52, 61 52))
4.25653	6.82279	1.15344	#000000	POLYGON ((62 52, 62 53, 63 53, 63 52, 62 52))
9.138	10.8708	1.81193	#000000	POLYGON ((63 52, 63 53, 64 53, 64 52, 63 52))
-1.41632	20.3187	1.75867	#976e51	POLYGON ((64 52, 64 53, 65 53, 65 52, 64 52))
10.2827	-8.55889	1.98294	#fb9512	POLYGON ((66 52, 66 53, 67 53, 67 52, 66 52))
1.588	12.0482	2.36849	#000000	POLYGON ((67 52, 67 53, 68 53, 68 52, 67 52))
0.007	11.4458	1.11307	#000000	POLYGON ((76 52, 76 53, 77 53, 77 52, 76 52))
5.74493	-12.4431	-0.170919	#FCCC1A	POLYGON ((81 52, 81 53, 82 53, 82 52, 81 52))
-3.03643	-6.4761	0.612119	#FC600A	POLYGON ((82 52, 82 53, 83 53, 83 52, 82 52))
-0.056	-10.6426	1.82492	#FC600A	POLYGON ((91 52, 91 53, 92 53, 92 52, 91 52))
-0.056	-10.6426	1.82492	#FC600A	POLYGON ((92 52, 92 53, 93 53, 93 52, 92 52))
0.038	14.4578	1.93934	#000000	POLYGON ((107 52, 107 53, 108 53, 108 52, 107 52))
-0.002	4.40854	1.1956	#976e51	POLYGON ((108 52, 108 53, 109 53, 109 52, 108 52))
-0.988	-12.6323	2.87172	#FC600A	POLYGON ((136 52, 136 53, 137 53, 137 52, 136 52))
0.012	-3.41365	9.03314	#fb9512	POLYGON ((141 52, 141 53, 142 53, 142 52, 141 52))
-0.0220134	-5.3874	0.930449	#FC600A	POLYGON ((-101 53, -101 54, -100 54, -100 53, -101 53))
-0.0209688	-5.67904	0.726026	#FC600A	POLYGON ((-100 53, -100 54, -99 54, -99 53, -100 53))
5.228	-11.1263	4.73965	#fb9512	POLYGON ((5 53, 5 54, 6 54, 6 53, 5 53))
5.72644	-8.02871	2.6156	#fb9512	POLYGON ((61 53, 61 54, 62 54, 62 53, 61 53))
2.26728	-9.51314	1.05949	#fb9512	POLYGON ((62 53, 62 54, 63 54, 63 53, 62 53))
4.01633	10.8448	1.59537	#000000	POLYGON ((63 53, 63 54, 64 54, 64 53, 63 53))
4.27298	2.22384	1.64759	#000000	POLYGON ((64 53, 64 54, 65 54, 65 53, 64 53))
0.328484	12.2579	2.74415	#000000	POLYGON ((65 53, 65 54, 66 54, 66 53, 65 53))
0.59982	13.8682	1.15051	#000000	POLYGON ((67 53, 67 54, 68 54, 68 53, 67 53))
16.909	1.07704	1.26402	#000000	POLYGON ((68 53, 68 54, 69 54, 69 53, 68 53))
3.04	10.1588	0.714937	#000000	POLYGON ((81 53, 81 54, 82 54, 82 53, 81 53))
-2.347	0.0273823	8.85235	#976e51	POLYGON ((90 53, 90 54, 91 54, 91 53, 90 53))
7.16419	2.5956	4.18384	#000000	POLYGON ((91 53, 91 54, 92 54, 92 53, 91 53))
1.63816	-12.6482	3.49951	#fb9512	POLYGON ((108 53, 108 54, 109 54, 109 53, 108 53))
-2.27998	-12.1091	2.03957	#FC600A	POLYGON ((109 53, 109 54, 110 54, 110 53, 109 53))
0.093	-8.67105	7.64648	#fb9512	POLYGON ((127 53, 127 54, 128 54, 128 53, 127 53))
-4.05343	1.01991	-0.112382	#347C98	POLYGON ((61 54, 61 55, 62 55, 62 54, 61 54))
-1.7917	-2.70981	1.41258	#FC600A	POLYGON ((62 54, 62 55, 63 55, 63 54, 62 54))
-1.62884	0.316842	2.9716	#976e51	POLYGON ((63 54, 63 55, 64 55, 64 54, 63 54))
2.98397	8.35461	1.90881	#000000	POLYGON ((64 54, 64 55, 65 55, 65 54, 64 54))
9.59774	-2.08879	1.92375	#fb9512	POLYGON ((68 54, 68 55, 69 55, 69 54, 68 54))
10.428	11.2085	1.75627	#000000	POLYGON ((74 54, 74 55, 75 55, 75 54, 74 54))
3.04	10.1588	0.714937	#000000	POLYGON ((81 54, 81 55, 82 55, 82 54, 81 54))
3.04	10.1588	0.714937	#000000	POLYGON ((82 54, 82 55, 83 55, 83 54, 82 54))
3.04	10.1588	0.714937	#000000	POLYGON ((83 54, 83 55, 84 55, 84 54, 83 54))
0.046	-15.8452	2.03738	#fb9512	POLYGON ((90 54, 90 55, 91 55, 91 54, 90 54))
0.046	-15.8452	2.03738	#fb9512	POLYGON ((91 54, 91 55, 92 55, 92 54, 91 54))
0.093	-8.67105	7.64648	#fb9512	POLYGON ((127 54, 127 55, 128 55, 128 54, 127 54))
0.093	-8.67105	7.64648	#fb9512	POLYGON ((128 54, 128 55, 129 55, 129 54, 128 54))
0.093	-8.67105	7.64648	#fb9512	POLYGON ((129 54, 129 55, 130 55, 130 54, 129 54))
2.658	6.85469	4.29679	#000000	POLYGON ((138 54, 138 55, 139 55, 139 54, 138 54))
0.153	-18.4191	1.96997	#fb9512	POLYGON ((-7 55, -7 56, -6 56, -6 55, -7 55))
0.037	-10.8799	1.72766	#fb9512	POLYGON ((64 55, 64 56, 65 56, 65 55, 64 55))
0.037	-10.8799	1.72766	#fb9512	POLYGON ((65 55, 65 56, 66 56, 66 55, 65 55))
0.046	-15.8452	2.03738	#fb9512	POLYGON ((90 55, 90 56, 91 56, 91 55, 90 55))
0.046	-15.8452	2.03738	#fb9512	POLYGON ((91 55, 91 56, 92 56, 92 55, 91 55))
0.046	-15.8452	2.03738	#fb9512	POLYGON ((92 55, 92 56, 93 56, 93 55, 92 55))
-5.385	-20.7375	2.89056	#FC600A	POLYGON ((8 56, 8 57, 9 57, 9 56, 8 56))
-0.029	8.023	5.84122	#976e51	POLYGON ((23 56, 23 57, 24 57, 24 56, 23 56))
5.007	10.67	5.77585	#000000	POLYGON ((18 57, 18 58, 19 58, 19 57, 18 57))
-0.0458256	7.41638	5.12993	#976e51	POLYGON ((23 57, 23 58, 24 58, 24 57, 23 57))
-0.283	13.6455	5.53924	#976e51	POLYGON ((22 58, 22 59, 23 59, 23 58, 22 58))
-0.507978	2.93226	3.40539	#976e51	POLYGON ((9 59, 9 60, 10 60, 10 59, 9 59))
-0.381	-8.80796	2.18535	#FC600A	POLYGON ((10 59, 10 60, 11 60, 11 59, 10 59))
-1.67753	-11.7982	0.842509	#FC600A	POLYGON ((11 59, 11 60, 12 60, 12 59, 11 59))
-1.641	-12.8149	0.297537	#FC600A	POLYGON ((13 59, 13 60, 14 60, 14 59, 13 59))
-0.898614	-4.40153	2.43813	#FC600A	POLYGON ((15 59, 15 60, 16 60, 16 59, 15 59))
-3.647	-0.227322	2.1914	#FC600A	POLYGON ((16 59, 16 60, 17 60, 17 59, 16 59))
-9.377	3.15809	1.20791	#976e51	POLYGON ((17 59, 17 60, 18 60, 18 59, 17 59))
0.238	-4.43593	4.02125	#fb9512	POLYGON ((18 59, 18 60, 19 60, 19 59, 18 59))
11.336	-2.02629	5.33651	#fb9512	POLYGON ((23 59, 23 60, 24 60, 24 59, 23 59))
-0.313	11.9387	10.0928	#976e51	POLYGON ((31 59, 31 60, 32 60, 32 59, 31 59))
2.36974	12.001	8.47511	#000000	POLYGON ((38 59, 38 60, 39 60, 39 59, 38 59))
-0.079	-7.18328	3.29518	#FC600A	POLYGON ((9 60, 9 61, 10 61, 10 60, 9 60))
-0.218616	-9.51964	6.61939	#FC600A	POLYGON ((10 60, 10 61, 11 61, 11 60, 10 60))
-0.142926	-11.5039	9.17216	#FC600A	POLYGON ((11 60, 11 61, 12 61, 12 60, 11 60))
-4.625	-15.3523	0.936095	#FC600A	POLYGON ((12 60, 12 61, 13 61, 13 60, 12 60))
-0.183	2.39138	6.64093	#976e51	POLYGON ((14 60, 14 61, 15 61, 15 60, 14 60))
-0.515573	-1.84955	4.10549	#FC600A	POLYGON ((15 60, 15 61, 16 61, 16 60, 15 60))
-4.89588	5.25495	2.62566	#976e51	POLYGON ((16 60, 16 61, 17 61, 17 60, 16 60))
-2.95826	-4.44328	2.18561	#FC600A	POLYGON ((17 60, 17 61, 18 61, 18 60, 17 60))
9.244	20.8196	4.98261	#000000	POLYGON ((19 60, 19 61, 20 61, 20 60, 19 60))
0.215619	17.1442	4.26897	#000000	POLYGON ((21 60, 21 61, 22 61, 22 60, 21 60))
4.81735	-9.82671	5.61697	#fb9512	POLYGON ((22 60, 22 61, 23 61, 23 60, 22 60))
-3.16043	9.63001	6.49422	#976e51	POLYGON ((23 60, 23 61, 24 61, 24 60, 23 60))
-0.383525	12.9268	7.68551	#976e51	POLYGON ((24 60, 24 61, 25 61, 25 60, 24 60))
0.117892	9.92203	8.07455	#000000	POLYGON ((25 60, 25 61, 26 61, 26 60, 25 60))
-0.0936247	4.71936	7.83122	#976e51	POLYGON ((26 60, 26 61, 27 61, 27 60, 26 60))
-0.556615	4.79506	3.1995	#976e51	POLYGON ((27 60, 27 61, 28 61, 28 60, 27 60))
-1.25598	3.65993	9.11851	#976e51	POLYGON ((28 60, 28 61, 29 61, 29 60, 28 60))
-1.79297	12.6198	9.1502	#976e51	POLYGON ((29 60, 29 61, 30 61, 30 60, 29 60))
-0.382448	10.5301	9.95666	#976e51	POLYGON ((30 60, 30 61, 31 61, 31 60, 30 60))
-0.313	11.9387	10.0928	#976e51	POLYGON ((31 60, 31 61, 32 61, 32 60, 31 60))
-0.313	11.9387	10.0928	#976e51	POLYGON ((32 60, 32 61, 33 61, 33 60, 32 60))
-0.499	-9.64768	3.97016	#FC600A	POLYGON ((9 61, 9 62, 10 62, 10 61, 9 61))
-0.519953	-1.42641	6.11857	#FC600A	POLYGON ((10 61, 10 62, 11 62, 11 61, 10 61))
-0.183	2.39138	6.64093	#976e51	POLYGON ((14 61, 14 62, 15 62, 15 61, 14 61))
-0.173751	0.881745	2.07914	#976e51	POLYGON ((16 61, 16 62, 17 62, 17 61, 16 61))
-0.308934	-7.95779	4.30282	#FC600A	POLYGON ((17 61, 17 62, 18 62, 18 61, 17 61))
-2.29044	3.2704	7.61716	#976e51	POLYGON ((21 61, 21 62, 22 62, 22 61, 21 61))
1.35381	-7.26694	6.49933	#fb9512	POLYGON ((22 61, 22 62, 23 62, 23 61, 22 61))
-0.306	-2.32461	8.22251	#FC600A	POLYGON ((23 61, 23 62, 24 62, 24 61, 23 61))
-0.124319	-0.943237	9.20587	#FC600A	POLYGON ((24 61, 24 62, 25 62, 25 61, 24 61))
0.111544	6.76768	10.5793	#000000	POLYGON ((25 61, 25 62, 26 62, 26 61, 25 61))
-0.0570317	5.12752	7.80473	#976e51	POLYGON ((26 61, 26 62, 27 62, 27 61, 26 61))
-0.118923	5.58116	11.9335	#976e51	POLYGON ((27 61, 27 62, 28 62, 28 61, 27 61))
-0.106313	6.44883	13.1128	#976e51	POLYGON ((28 61, 28 62, 29 62, 29 61, 28 61))
-0.107109	5.00364	12.8985	#976e51	POLYGON ((29 61, 29 62, 30 62, 30 61, 29 61))
-0.337334	11.2178	10.223	#976e51	POLYGON ((30 61, 30 62, 31 62, 31 61, 30 61))
-0.313	11.9387	10.0928	#976e51	POLYGON ((31 61, 31 62, 32 62, 32 61, 31 61))
-0.313	11.9387	10.0928	#976e51	POLYGON ((32 61, 32 62, 33 62, 33 61, 32 61))
-0.249	-9.83936	4.95502	#FC600A	POLYGON ((7 62, 7 63, 8 63, 8 62, 7 62))
-0.0884715	12.6832	9.08568	#976e51	POLYGON ((14 62, 14 63, 15 63, 15 62, 14 62))
-0.222331	-2.13514	6.59107	#FC600A	POLYGON ((17 62, 17 63, 18 63, 18 62, 17 62))
0.190159	-4.00932	7.40445	#fb9512	POLYGON ((18 62, 18 63, 19 63, 19 62, 18 62))
0.929739	6.93042	6.81232	#000000	POLYGON ((21 62, 21 63, 22 63, 22 62, 21 62))
-0.848451	-1.92437	6.64392	#FC600A	POLYGON ((22 62, 22 63, 23 63, 23 62, 22 62))
-0.904641	-3.0054	7.2313	#FC600A	POLYGON ((23 62, 23 63, 24 63, 24 62, 23 62))
-0.575818	7.24357	11.1298	#976e51	POLYGON ((25 62, 25 63, 26 63, 26 62, 25 62))
-0.437106	5.14884	12.0891	#976e51	POLYGON ((26 62, 26 63, 27 63, 27 62, 26 62))
-0.725568	6.17215	11.7471	#976e51	POLYGON ((27 62, 27 63, 28 63, 28 62, 27 62))
-0.341578	6.34498	12.818	#976e51	POLYGON ((28 62, 28 63, 29 63, 29 62, 28 62))
-0.121423	3.62121	12.8736	#976e51	POLYGON ((29 62, 29 63, 30 63, 30 62, 29 62))
-0.44326	3.41172	12.8035	#976e51	POLYGON ((30 62, 30 63, 31 63, 31 62, 30 62))
1.678	-4.87404	2.90625	#fb9512	POLYGON ((-22 63, -22 64, -21 64, -21 63, -22 63))
-0.230749	-1.26961	6.19164	#FC600A	POLYGON ((9 63, 9 64, 10 64, 10 63, 9 63))
-0.18731	3.34809	4.53679	#976e51	POLYGON ((10 63, 10 64, 11 64, 11 63, 10 63))
-0.733702	16.4352	3.27597	#976e51	POLYGON ((11 63, 11 64, 12 64, 12 63, 11 63))
-0.171716	12.9839	8.2839	#976e51	POLYGON ((13 63, 13 64, 14 64, 14 63, 13 63))
-0.179862	11.895	8.46318	#976e51	POLYGON ((14 63, 14 64, 15 64, 15 63, 14 63))
-0.0964441	8.3131	8.33156	#976e51	POLYGON ((15 63, 15 64, 16 64, 16 63, 15 63))
-0.178648	-1.08591	8.50133	#FC600A	POLYGON ((17 63, 17 64, 18 64, 18 63, 17 63))
-0.655204	-0.240728	6.74887	#FC600A	POLYGON ((18 63, 18 64, 19 64, 19 63, 18 63))
-0.041	-1.56079	7.74596	#FC600A	POLYGON ((19 63, 19 64, 20 64, 20 63, 19 63))
-2.81337	1.08047	8.30712	#976e51	POLYGON ((20 63, 20 64, 21 64, 21 63, 20 63))
-5.366	9.58379	7.77466	#976e51	POLYGON ((21 63, 21 64, 22 64, 22 63, 21 63))
-1.25326	-1.23305	8.19974	#FC600A	POLYGON ((22 63, 22 64, 23 64, 23 63, 22 63))
-1.64034	-0.413399	9.23504	#FC600A	POLYGON ((23 63, 23 64, 24 64, 24 63, 23 63))
-0.203	9.68419	10.492	#976e51	POLYGON ((24 63, 24 64, 25 64, 25 63, 24 63))
-0.208268	6.92894	11.6825	#976e51	POLYGON ((25 63, 25 64, 26 64, 26 63, 25 63))
-0.881983	-3.51446	0.632205	#FC600A	POLYGON ((26 63, 26 64, 27 64, 27 63, 26 63))
-1.95811	0.44227	11.1519	#976e51	POLYGON ((27 63, 27 64, 28 64, 28 63, 27 63))
-0.589441	-1.01113	12.7819	#FC600A	POLYGON ((28 63, 28 64, 29 64, 29 63, 28 63))
-0.16295	4.61827	15.9672	#976e51	POLYGON ((29 63, 29 64, 30 64, 30 63, 29 63))
-0.161	4.8284	16.0298	#976e51	POLYGON ((30 63, 30 64, 31 64, 31 63, 30 63))
1.07484	3.42735	6.45454	#000000	POLYGON ((-23 64, -23 65, -22 65, -22 64, -23 64))
2.036	11.7425	7.08682	#000000	POLYGON ((-22 64, -22 65, -21 65, -21 64, -22 64))
-0.136	7.32932	1.87234	#976e51	POLYGON ((14 64, 14 65, 15 65, 15 64, 14 64))
-0.214654	-0.0640299	8.54509	#FC600A	POLYGON ((21 64, 21 65, 22 65, 22 64, 21 64))
-2.74088	-4.10465	9.6599	#FC600A	POLYGON ((24 64, 24 65, 25 65, 25 64, 24 64))
-1.20324	-5.44159	9.018	#FC600A	POLYGON ((25 64, 25 65, 26 65, 26 64, 25 64))
-0.578266	2.35012	12.0758	#976e51	POLYGON ((26 64, 26 65, 27 65, 27 64, 26 64))
-0.472	2.27273	12.5343	#976e51	POLYGON ((27 64, 27 65, 28 65, 28 64, 27 64))
-0.472	2.27273	12.5343	#976e51	POLYGON ((28 64, 28 65, 29 65, 29 64, 28 64))
-0.395528	0.733372	8.37879	#976e51	POLYGON ((39 64, 39 65, 40 65, 40 64, 39 64))
-1.80963	0.656751	8.75484	#976e51	POLYGON ((40 64, 40 65, 41 65, 41 64, 40 64))
-0.446	3.61446	8.64988	#976e51	POLYGON ((20 65, 20 66, 21 66, 21 65, 20 65))
-1.38265	3.24543	8.10132	#976e51	POLYGON ((21 65, 21 66, 22 66, 22 65, 21 65))
-4.12999	0.215641	8.29028	#976e51	POLYGON ((22 65, 22 66, 23 66, 23 65, 22 65))
-1.81342	6.00625	9.18378	#976e51	POLYGON ((23 65, 23 66, 24 66, 24 65, 23 65))
-0.682939	-7.98096	10.1774	#FC600A	POLYGON ((24 65, 24 66, 25 66, 25 65, 24 65))
-1.70449	-5.71069	9.62696	#FC600A	POLYGON ((25 65, 25 66, 26 66, 26 65, 25 65))
-1.19604	-1.90031	9.34596	#FC600A	POLYGON ((26 65, 26 66, 27 66, 27 65, 26 65))
-0.559223	1.34984	10.6759	#976e51	POLYGON ((27 65, 27 66, 28 66, 28 65, 27 65))
-0.362	8.1234	10.0802	#976e51	POLYGON ((24 66, 24 67, 25 67, 25 66, 24 66))
-0.362	8.1234	10.0802	#976e51	POLYGON ((25 66, 25 67, 26 67, 26 66, 25 66))
-0.744	-6.80905	12.9747	#FC600A	POLYGON ((34 66, 34 67, 35 67, 35 66, 34 66))
0.549473	5.78026	6.36876	#000000	POLYGON ((14 67, 14 68, 15 68, 15 67, 14 67))
0.143	2.71084	16.7213	#000000	POLYGON ((31 67, 31 68, 32 68, 32 67, 31 67))
0.0943187	2.73708	16.5832	#000000	POLYGON ((32 67, 32 68, 33 68, 33 67, 32 67))
0.115202	0.429838	16.2893	#000000	POLYGON ((33 67, 33 68, 34 68, 34 67, 33 67))
-0.744	-6.80905	12.9747	#FC600A	POLYGON ((34 67, 34 68, 35 68, 35 67, 34 67))
1.069	9.04527	5.29739	#000000	POLYGON ((13 68, 13 69, 14 69, 14 68, 13 68))
0.157775	5.10653	1.31997	#000000	POLYGON ((16 68, 16 69, 17 69, 17 68, 16 68))
0.116	1.87112	9.95701	#000000	POLYGON ((19 68, 19 69, 20 69, 20 68, 19 68))
-0.467452	1.38351	7.27478	#976e51	POLYGON ((32 68, 32 69, 33 69, 33 68, 32 68))
0.413043	0.968047	10.2814	#000000	POLYGON ((33 68, 33 69, 34 69, 34 68, 33 68))
0.409189	2.07696	8.20718	#000000	POLYGON ((18 69, 18 70, 19 70, 19 69, 18 69))
0.102318	1.88017	8.2475	#000000	POLYGON ((19 69, 19 70, 20 70, 20 69, 19 69))
0.112	-5.13874	12.2951	#fb9512	POLYGON ((32 69, 32 70, 33 70, 33 69, 32 69))
-2.22335	0.151158	3.53033	#976e51	POLYGON ((33 69, 33 70, 34 70, 34 69, 33 69))
-0.300525	3.20727	-1.28569	#347C98	POLYGON ((87 69, 87 70, 88 70, 88 69, 87 69))
-0.293	3.20372	-1.27331	#347C98	POLYGON ((88 69, 88 70, 89 70, 89 69, 88 69))
-0.293	3.20372	-1.27331	#347C98	POLYGON ((87 70, 87 71, 88 71, 88 70, 87 70))
-0.293	3.20372	-1.27331	#347C98	POLYGON ((88 70, 88 71, 89 71, 89 70, 88 70))
