# Supplementary material for: Multivariate extremes in lakes
Source: Nat Commun. 2024 May 29;15:4559. doi: 10.1038/s41467-024-49012-7 (PMC11137041; doi:10.1038/s41467-024-49012-7)
Supplement: Supplementary file 5 — Source Data [file 41467_2024_49012_MOESM5_ESM.zip › Source Data/source data file figure 2.xlsx]

## Sheet: Figure 2a
delta_heat	delta_BO	color	geometry
1.42758	-0.031	#f2ad85	POLYGON ((-66 -44, -66 -43, -65 -43, -65 -44, -66 -44))
0.0340632	-0.086	#f2ad85	POLYGON ((-69 -40, -69 -39, -68 -39, -68 -40, -69 -40))
1.46665	-0.101473	#f2ad85	POLYGON ((-63 -40, -63 -39, -62 -39, -62 -40, -63 -40))
2.39484	-0.0675206	#f2ad85	POLYGON ((-69 -39, -69 -38, -68 -38, -68 -39, -69 -39))
-1.77528	-0.021	#f2f0e3	POLYGON ((-68 -39, -68 -38, -67 -38, -67 -39, -68 -39))
0.260409	-0.180536	#f2ad85	POLYGON ((-67 -39, -67 -38, -66 -38, -66 -39, -67 -39))
-0.402837	-0.284739	#f2f0e3	POLYGON ((-66 -39, -66 -38, -65 -38, -65 -39, -66 -39))
0.409919	-0.113447	#f2ad85	POLYGON ((-62 -39, -62 -38, -61 -38, -61 -39, -62 -39))
0.48838	-0.152673	#f2ad85	POLYGON ((-61 -39, -61 -38, -60 -38, -60 -39, -61 -39))
-0.857663	-0.077	#f2f0e3	POLYGON ((-61 -38, -61 -37, -60 -37, -60 -38, -61 -38))
1.52198	0.051	#beaa78	POLYGON ((-58 -38, -58 -37, -57 -37, -57 -38, -58 -38))
0.497626	0.045	#beaa78	POLYGON ((139 -38, 139 -37, 140 -37, 140 -38, 139 -38))
0.497626	0.045	#beaa78	POLYGON ((140 -38, 140 -37, 141 -37, 141 -38, 140 -38))
2.98979	0.005	#beaa78	POLYGON ((145 -38, 145 -37, 146 -37, 146 -38, 145 -38))
2.69935	0.0141483	#beaa78	POLYGON ((146 -38, 146 -37, 147 -37, 147 -38, 146 -38))
2.83368	-0.093	#f2ad85	POLYGON ((148 -38, 148 -37, 149 -37, 149 -38, 148 -38))
0.0530263	-0.084	#f2ad85	POLYGON ((-62 -37, -62 -36, -61 -36, -61 -37, -62 -37))
1.2068	-0.0890123	#f2ad85	POLYGON ((-59 -37, -59 -36, -58 -36, -58 -37, -59 -37))
1.12466	-0.05	#f2ad85	POLYGON ((-58 -37, -58 -36, -57 -36, -57 -37, -58 -37))
2.25258	-0.015	#f2ad85	POLYGON ((145 -37, 145 -36, 146 -36, 146 -37, 145 -37))
2.25258	-0.015	#f2ad85	POLYGON ((146 -37, 146 -36, 147 -36, 147 -37, 146 -37))
1.31383	0.006	#beaa78	POLYGON ((147 -37, 147 -36, 148 -36, 148 -37, 147 -37))
-0.0329211	-0.085	#f2f0e3	POLYGON ((-72 -36, -72 -35, -71 -35, -71 -36, -72 -36))
-0.983579	0.019	#bee9c8	POLYGON ((-69 -36, -69 -35, -68 -35, -68 -36, -69 -36))
1.76498	-0.0141591	#f2ad85	POLYGON ((-59 -36, -59 -35, -58 -35, -58 -36, -59 -36))
1.5627	-0.0572402	#f2ad85	POLYGON ((-58 -36, -58 -35, -57 -35, -57 -36, -58 -36))
1.9761	-0.196745	#f2ad85	POLYGON ((143 -36, 143 -35, 144 -35, 144 -36, 143 -36))
2.25258	-0.015	#f2ad85	POLYGON ((146 -36, 146 -35, 147 -35, 147 -36, 146 -36))
1.31383	0.006	#beaa78	POLYGON ((147 -36, 147 -35, 148 -35, 148 -36, 147 -36))
4.99781	0.078	#beaa78	POLYGON ((148 -36, 148 -35, 149 -35, 149 -36, 148 -36))
-6.56525	0.138034	#bee9c8	POLYGON ((-72 -35, -72 -34, -71 -34, -71 -35, -72 -35))
-0.983579	0.019	#bee9c8	POLYGON ((-69 -35, -69 -34, -68 -34, -68 -35, -69 -35))
2.42134	-0.021	#f2ad85	POLYGON ((-55 -35, -55 -34, -54 -34, -54 -35, -55 -35))
-0.650863	-0.077	#f2f0e3	POLYGON ((19 -35, 19 -34, 20 -34, 20 -35, 19 -35))
0.495042	-0.004	#f2ad85	POLYGON ((135 -35, 135 -34, 136 -34, 136 -35, 135 -35))
2.78439	0.314	#beaa78	POLYGON ((140 -35, 140 -34, 141 -34, 141 -35, 140 -35))
2.50159	-0.021	#f2ad85	POLYGON ((142 -35, 142 -34, 143 -34, 143 -35, 142 -35))
5.00886	0.0768724	#beaa78	POLYGON ((148 -35, 148 -34, 149 -34, 149 -35, 148 -35))
6.821	-0.108	#f2ad85	POLYGON ((149 -35, 149 -34, 150 -34, 150 -35, 149 -35))
-0.103805	0.162	#bee9c8	POLYGON ((-69 -34, -69 -33, -68 -33, -68 -34, -69 -34))
1.53908	-0.215	#f2ad85	POLYGON ((-61 -34, -61 -33, -60 -33, -60 -34, -61 -34))
1.30065	-0.097	#f2ad85	POLYGON ((-60 -34, -60 -33, -59 -33, -59 -34, -60 -34))
1.48959	-0.1526	#f2ad85	POLYGON ((-55 -34, -55 -33, -54 -33, -54 -34, -55 -34))
3.11079	-0.139661	#f2ad85	POLYGON ((19 -34, 19 -33, 20 -33, 20 -34, 19 -34))
0.0567526	-0.011	#f2ad85	POLYGON ((20 -34, 20 -33, 21 -33, 21 -34, 20 -34))
0.0567526	-0.011	#f2ad85	POLYGON ((21 -34, 21 -33, 22 -33, 22 -34, 21 -34))
1.03563	-0.008	#f2ad85	POLYGON ((25 -34, 25 -33, 26 -33, 26 -34, 25 -34))
2.82107	0.014	#beaa78	POLYGON ((116 -34, 116 -33, 117 -33, 117 -34, 116 -34))
2.22643	-0.227	#f2ad85	POLYGON ((117 -34, 117 -33, 118 -33, 118 -34, 117 -34))
1.60233	0.0466654	#beaa78	POLYGON ((120 -34, 120 -33, 121 -33, 121 -34, 120 -34))
6.821	-0.108	#f2ad85	POLYGON ((148 -34, 148 -33, 149 -33, 149 -34, 148 -34))
6.821	-0.108	#f2ad85	POLYGON ((149 -34, 149 -33, 150 -33, 150 -34, 149 -34))
1.74464	-0.129	#f2ad85	POLYGON ((-61 -33, -61 -32, -60 -32, -60 -33, -61 -33))
1.98858	-0.032	#f2ad85	POLYGON ((-55 -33, -55 -32, -54 -32, -54 -33, -55 -33))
1.35194	0.13834	#beaa78	POLYGON ((18 -33, 18 -32, 19 -32, 19 -33, 18 -33))
1.2645	-0.025	#f2ad85	POLYGON ((115 -33, 115 -32, 116 -32, 116 -33, 115 -33))
1.62871	0.224	#beaa78	POLYGON ((116 -33, 116 -32, 117 -32, 117 -33, 116 -33))
2.28138	-0.26	#f2ad85	POLYGON ((117 -33, 117 -32, 118 -32, 118 -33, 117 -33))
1.02149	-0.009	#f2ad85	POLYGON ((137 -33, 137 -32, 138 -32, 138 -33, 137 -33))
6.87113	0.037	#beaa78	POLYGON ((149 -33, 149 -32, 150 -32, 150 -33, 149 -33))
3.56099	-0.0635734	#f2ad85	POLYGON ((152 -32, 152 -31, 153 -31, 153 -32, 152 -32))
2.73889	0.00273931	#beaa78	POLYGON ((-72 -31, -72 -30, -71 -30, -71 -31, -72 -31))
5.67749	-0.021	#f2ad85	POLYGON ((-71 -31, -71 -30, -70 -30, -70 -31, -71 -31))
0.454737	-0.073	#f2ad85	POLYGON ((-57 -31, -57 -30, -56 -30, -56 -31, -57 -31))
3.51353	-0.0562484	#f2ad85	POLYGON ((-51 -31, -51 -30, -50 -30, -50 -31, -51 -31))
3.9252	-0.116	#f2ad85	POLYGON ((150 -31, 150 -30, 151 -30, 151 -31, 150 -31))
1.24985	-0.03	#f2ad85	POLYGON ((-59 -30, -59 -29, -58 -29, -58 -30, -59 -30))
1.07423	0.00173062	#beaa78	POLYGON ((-57 -30, -57 -29, -56 -29, -56 -30, -57 -30))
3.51087	-0.00305087	#f2ad85	POLYGON ((-51 -30, -51 -29, -50 -29, -50 -30, -51 -30))
4.10139	0.039	#beaa78	POLYGON ((25 -30, 25 -29, 26 -29, 26 -30, 25 -30))
3.34579	0.002	#beaa78	POLYGON ((30 -30, 30 -29, 31 -29, 31 -30, 30 -30))
7.46337	-0.069	#f2ad85	POLYGON ((150 -30, 150 -29, 151 -29, 151 -30, 150 -30))
7.46337	-0.069	#f2ad85	POLYGON ((151 -30, 151 -29, 152 -29, 152 -30, 151 -30))
3.02536	-0.073	#f2ad85	POLYGON ((153 -30, 153 -29, 154 -29, 154 -30, 153 -30))
0.982825	-0.0481973	#f2ad85	POLYGON ((-63 -29, -63 -28, -62 -28, -62 -29, -63 -29))
0.681095	-0.123	#f2ad85	POLYGON ((-58 -29, -58 -28, -57 -28, -57 -29, -58 -29))
0.815332	-0.0330325	#f2ad85	POLYGON ((-57 -29, -57 -28, -56 -28, -56 -29, -57 -29))
0.920305	-0.008	#f2ad85	POLYGON ((-50 -29, -50 -28, -49 -28, -49 -29, -50 -29))
1.69637	-0.0596827	#f2ad85	POLYGON ((-49 -29, -49 -28, -48 -28, -48 -29, -49 -29))
4.52703	0.07	#beaa78	POLYGON ((24 -29, 24 -28, 25 -28, 25 -29, 24 -29))
5.07851	-0.044	#f2ad85	POLYGON ((151 -29, 151 -28, 152 -28, 152 -29, 151 -29))
0.526557	0.023875	#beaa78	POLYGON ((-59 -28, -59 -27, -58 -27, -58 -28, -59 -28))
0.763863	-0.045	#f2ad85	POLYGON ((-57 -28, -57 -27, -56 -27, -56 -28, -57 -28))
7.25347	0.13505	#beaa78	POLYGON ((-53 -28, -53 -27, -52 -27, -52 -28, -53 -28))
2.12674	-0.085	#f2ad85	POLYGON ((-49 -28, -49 -27, -48 -27, -48 -28, -49 -28))
4.54026	0.078	#beaa78	POLYGON ((25 -28, 25 -27, 26 -27, 26 -28, 25 -28))
4.54026	0.078	#beaa78	POLYGON ((26 -28, 26 -27, 27 -27, 27 -28, 26 -28))
7.10724	-0.064	#f2ad85	POLYGON ((30 -28, 30 -27, 31 -27, 31 -28, 30 -28))
0.155542	-0.052	#f2ad85	POLYGON ((-58 -27, -58 -26, -57 -26, -57 -27, -58 -27))
6.08668	0.101	#beaa78	POLYGON ((-53 -27, -53 -26, -52 -26, -52 -27, -53 -27))
6.4476	0.0309742	#beaa78	POLYGON ((-52 -27, -52 -26, -51 -26, -51 -27, -52 -27))
2.11655	-0.1	#f2ad85	POLYGON ((25 -27, 25 -26, 26 -26, 26 -27, 25 -27))
3.95261	0.193	#beaa78	POLYGON ((27 -27, 27 -26, 28 -26, 28 -27, 27 -27))
7.10724	-0.064	#f2ad85	POLYGON ((30 -27, 30 -26, 31 -26, 31 -27, 30 -27))
1.26969	0.051	#beaa78	POLYGON ((31 -27, 31 -26, 32 -26, 32 -27, 31 -27))
1.21877	0.0618971	#beaa78	POLYGON ((32 -27, 32 -26, 33 -26, 33 -27, 32 -27))
2.57286	0.27	#beaa78	POLYGON ((-65 -26, -65 -25, -64 -25, -64 -26, -65 -26))
-0.767174	-0.044	#f2f0e3	POLYGON ((-58 -26, -58 -25, -57 -25, -57 -26, -58 -26))
4.70929	0.05	#beaa78	POLYGON ((-55 -26, -55 -25, -54 -25, -54 -26, -55 -26))
6.08668	0.101	#beaa78	POLYGON ((-53 -26, -53 -25, -52 -25, -52 -26, -53 -26))
6.41416	0.037461	#beaa78	POLYGON ((-52 -26, -52 -25, -51 -25, -51 -26, -52 -26))
2.98271	0.39	#beaa78	POLYGON ((28 -26, 28 -25, 29 -25, 29 -26, 28 -26))
3.98694	-0.014	#f2ad85	POLYGON ((29 -26, 29 -25, 30 -25, 30 -26, 29 -26))
5.35263	0.12972	#beaa78	POLYGON ((30 -26, 30 -25, 31 -25, 31 -26, 30 -26))
1.26969	0.051	#beaa78	POLYGON ((31 -26, 31 -25, 32 -25, 32 -26, 31 -26))
5.72999	-0.097	#f2ad85	POLYGON ((32 -26, 32 -25, 33 -25, 33 -26, 32 -26))
4.70929	0.05	#beaa78	POLYGON ((-55 -25, -55 -24, -54 -24, -54 -25, -55 -25))
6.72994	-0.036	#f2ad85	POLYGON ((25 -25, 25 -24, 26 -24, 26 -25, 25 -25))
0.865984	-0.032	#f2ad85	POLYGON ((33 -25, 33 -24, 34 -24, 34 -25, 33 -25))
0.395942	0.263	#beaa78	POLYGON ((34 -25, 34 -24, 35 -24, 35 -25, 34 -25))
4.49387	-0.112	#f2ad85	POLYGON ((-55 -24, -55 -23, -54 -23, -54 -24, -55 -24))
4.49387	-0.112	#f2ad85	POLYGON ((-54 -24, -54 -23, -53 -23, -53 -24, -54 -24))
7.339	0.0728629	#beaa78	POLYGON ((-50 -24, -50 -23, -49 -23, -49 -24, -50 -24))
7.20084	0.097	#beaa78	POLYGON ((-49 -24, -49 -23, -48 -23, -48 -24, -49 -24))
5.02491	0.096	#beaa78	POLYGON ((31 -24, 31 -23, 32 -23, 32 -24, 31 -24))
5.02491	0.096	#beaa78	POLYGON ((32 -24, 32 -23, 33 -23, 33 -24, 32 -24))
4.30481	-0.051	#f2ad85	POLYGON ((147 -24, 147 -23, 148 -23, 148 -24, 147 -24))
4.30481	-0.051	#f2ad85	POLYGON ((148 -24, 148 -23, 149 -23, 149 -24, 148 -24))
1.21549	-0.008	#f2ad85	POLYGON ((150 -24, 150 -23, 151 -23, 151 -24, 150 -24))
5.31629	0.001	#beaa78	POLYGON ((-53 -23, -53 -22, -52 -22, -52 -23, -53 -23))
5.19775	0.177441	#beaa78	POLYGON ((-51 -23, -51 -22, -50 -22, -50 -23, -51 -23))
1.0277	0.0537341	#beaa78	POLYGON ((-43 -23, -43 -22, -42 -22, -42 -23, -43 -23))
0.410784	0.114	#beaa78	POLYGON ((-42 -23, -42 -22, -41 -22, -41 -23, -42 -23))
2.32567	0.332559	#beaa78	POLYGON ((35 -23, 35 -22, 36 -22, 36 -23, 35 -23))
5.31629	0.001	#beaa78	POLYGON ((-53 -22, -53 -21, -52 -21, -52 -22, -53 -22))
5.31629	0.001	#beaa78	POLYGON ((-52 -22, -52 -21, -51 -21, -51 -22, -52 -22))
4.15124	-0.072	#f2ad85	POLYGON ((-47 -22, -47 -21, -46 -21, -46 -22, -47 -22))
7.22879	0.1	#beaa78	POLYGON ((-45 -22, -45 -21, -44 -21, -44 -22, -45 -22))
-0.8112	-0.08	#f2f0e3	POLYGON ((-42 -22, -42 -21, -41 -21, -41 -22, -42 -22))
5.72949	0.043	#beaa78	POLYGON ((27 -22, 27 -21, 28 -21, 28 -22, 27 -22))
5.98676	0.026	#beaa78	POLYGON ((-52 -21, -52 -20, -51 -20, -51 -21, -52 -21))
5.98676	0.026	#beaa78	POLYGON ((-51 -21, -51 -20, -50 -20, -50 -21, -51 -21))
5.35847	0.066	#beaa78	POLYGON ((-50 -21, -50 -20, -49 -20, -49 -21, -50 -21))
5.35847	0.066	#beaa78	POLYGON ((-49 -21, -49 -20, -48 -20, -48 -21, -49 -21))
5.56103	0.101	#beaa78	POLYGON ((-45 -21, -45 -20, -44 -20, -44 -21, -45 -21))
5.72949	0.043	#beaa78	POLYGON ((27 -21, 27 -20, 28 -20, 28 -21, 27 -21))
9.84479	-0.011	#f2ad85	POLYGON ((29 -21, 29 -20, 30 -20, 30 -21, 29 -21))
5.98676	0.026	#beaa78	POLYGON ((-52 -20, -52 -19, -51 -19, -51 -20, -52 -20))
6.06192	0.0276946	#beaa78	POLYGON ((-51 -20, -51 -19, -50 -19, -50 -20, -51 -20))
4.67267	-0.274	#f2ad85	POLYGON ((-47 -20, -47 -19, -46 -19, -46 -20, -47 -20))
7.41941	0.239	#beaa78	POLYGON ((-46 -20, -46 -19, -45 -19, -45 -20, -46 -20))
4.78994	0.235	#beaa78	POLYGON ((-44 -20, -44 -19, -43 -19, -43 -20, -44 -20))
5.39615	-0.034	#f2ad85	POLYGON ((-41 -20, -41 -19, -40 -19, -40 -20, -41 -20))
9.78172	-0.0957142	#f2ad85	POLYGON ((44 -20, 44 -19, 45 -19, 45 -20, 44 -20))
8.79195	-0.057	#f2ad85	POLYGON ((45 -20, 45 -19, 46 -19, 46 -20, 45 -20))
13.8971	-0.2	#f26b28	POLYGON ((46 -20, 46 -19, 47 -19, 47 -20, 46 -20))
12.251	0.133	#be6b28	POLYGON ((48 -20, 48 -19, 49 -19, 49 -20, 48 -20))
-0.977584	0.012	#bee9c8	POLYGON ((146 -20, 146 -19, 147 -19, 147 -20, 146 -20))
4.51438	-0.0734929	#f2ad85	POLYGON ((-58 -19, -58 -18, -57 -18, -57 -19, -58 -19))
9.4902	0.105	#beaa78	POLYGON ((-51 -19, -51 -18, -50 -18, -50 -19, -51 -19))
7.07892	0.097235	#beaa78	POLYGON ((-50 -19, -50 -18, -49 -18, -49 -19, -50 -19))
6.63146	0.015	#beaa78	POLYGON ((-48 -19, -48 -18, -47 -18, -47 -19, -48 -19))
7.41941	0.239	#beaa78	POLYGON ((-46 -19, -46 -18, -45 -18, -45 -19, -46 -19))
7.41941	0.239	#beaa78	POLYGON ((-45 -19, -45 -18, -44 -18, -44 -19, -45 -19))
7.68642	-0.002	#f2ad85	POLYGON ((32 -19, 32 -18, 33 -18, 33 -19, 32 -19))
10.9915	-0.078	#f26b28	POLYGON ((44 -19, 44 -18, 45 -18, 45 -19, 44 -19))
1.31076	-0.0320988	#f2ad85	POLYGON ((-58 -18, -58 -17, -57 -17, -57 -18, -58 -18))
4.48536	0.102	#beaa78	POLYGON ((-49 -18, -49 -17, -48 -17, -48 -18, -49 -18))
5.46651	0.55	#beaa78	POLYGON ((30 -18, 30 -17, 31 -17, 31 -18, 30 -18))
2.49725	-0.147	#f2ad85	POLYGON ((37 -18, 37 -17, 38 -17, 38 -18, 37 -18))
9.18121	-0.007	#f2ad85	POLYGON ((44 -18, 44 -17, 45 -17, 45 -18, 44 -18))
13.2762	0.212	#be6b28	POLYGON ((48 -18, 48 -17, 49 -17, 49 -18, 48 -18))
3.78741	0.021	#beaa78	POLYGON ((-65 -17, -65 -16, -64 -16, -64 -17, -65 -17))
5.60091	-0.042	#f2ad85	POLYGON ((-56 -17, -56 -16, -55 -16, -55 -17, -56 -17))
11.4694	-0.168	#f26b28	POLYGON ((44 -17, 44 -16, 45 -16, 45 -17, 44 -17))
10.3743	0.0626829	#be6b28	POLYGON ((46 -17, 46 -16, 47 -16, 47 -17, 46 -17))
4.05011	-0.001	#f2ad85	POLYGON ((128 -17, 128 -16, 129 -16, 129 -17, 128 -17))
4.26389	-0.0838702	#f2ad85	POLYGON ((-66 -16, -66 -15, -65 -15, -65 -16, -66 -16))
3.58278	-0.0751026	#f2ad85	POLYGON ((-65 -16, -65 -15, -64 -15, -64 -16, -65 -16))
12.0743	0.297	#be6b28	POLYGON ((-49 -16, -49 -15, -48 -15, -48 -16, -49 -16))
1.94445	-0.105	#f2ad85	POLYGON ((-68 -15, -68 -14, -67 -14, -67 -15, -68 -15))
2.06223	-0.237154	#f2ad85	POLYGON ((-67 -15, -67 -14, -66 -14, -66 -15, -67 -15))
2.85268	-0.0948316	#f2ad85	POLYGON ((-66 -15, -66 -14, -65 -14, -65 -15, -66 -15))
1.54177	-0.0614356	#f2ad85	POLYGON ((-64 -15, -64 -14, -63 -14, -63 -15, -64 -15))
1.85852	-0.189	#f2ad85	POLYGON ((-43 -15, -43 -14, -42 -14, -42 -15, -43 -15))
1.49586	0.03	#beaa78	POLYGON ((35 -15, 35 -14, 36 -14, 36 -15, 35 -15))
1.59353	-0.169841	#f2ad85	POLYGON ((-67 -14, -67 -13, -66 -13, -66 -14, -67 -14))
1.64387	-0.199873	#f2ad85	POLYGON ((-66 -14, -66 -13, -65 -13, -65 -14, -66 -14))
2.25301	-0.0787649	#f2ad85	POLYGON ((-65 -14, -65 -13, -64 -13, -64 -14, -65 -14))
1.83221	-0.011861	#f2ad85	POLYGON ((-64 -14, -64 -13, -63 -13, -63 -14, -64 -14))
12.499	0.02	#be6b28	POLYGON ((-51 -14, -51 -13, -50 -13, -50 -14, -51 -14))
7.97097	-0.034	#f2ad85	POLYGON ((50 -14, 50 -13, 51 -13, 51 -14, 50 -14))
1.45716	-0.156058	#f2ad85	POLYGON ((-67 -13, -67 -12, -66 -12, -66 -13, -67 -13))
2.14444	-0.109746	#f2ad85	POLYGON ((-66 -13, -66 -12, -65 -12, -65 -13, -66 -13))
11.6826	0.173	#be6b28	POLYGON ((-54 -13, -54 -12, -53 -12, -53 -13, -54 -13))
12.4903	0.0595475	#be6b28	POLYGON ((-51 -13, -51 -12, -50 -12, -50 -13, -51 -13))
1.9563	-0.082	#f2ad85	POLYGON ((-67 -12, -67 -11, -66 -11, -66 -12, -67 -12))
10.6025	0.049	#be6b28	POLYGON ((-51 -12, -51 -11, -50 -11, -50 -12, -51 -12))
11.9467	-0.102296	#f26b28	POLYGON ((-50 -12, -50 -11, -49 -11, -49 -12, -50 -12))
1.16311	-0.022	#f2ad85	POLYGON ((27 -12, 27 -11, 28 -11, 28 -12, 27 -12))
-0.661309	0.0239308	#bee9c8	POLYGON ((29 -12, 29 -11, 30 -11, 30 -12, 29 -12))
-0.812932	0.024	#bee9c8	POLYGON ((30 -12, 30 -11, 31 -11, 31 -12, 30 -12))
9.36742	0.0764496	#beaa78	POLYGON ((-50 -11, -50 -10, -49 -10, -49 -11, -50 -11))
2.68059	0.059	#beaa78	POLYGON ((-43 -11, -43 -10, -42 -10, -42 -11, -43 -11))
-0.812932	0.024	#bee9c8	POLYGON ((29 -11, 29 -10, 30 -10, 30 -11, 29 -11))
-0.812932	0.024	#bee9c8	POLYGON ((30 -11, 30 -10, 31 -10, 31 -11, 30 -11))
3.63374	-0.08	#f2ad85	POLYGON ((-75 -10, -75 -9, -74 -9, -74 -10, -75 -10))
2.68059	0.059	#beaa78	POLYGON ((-43 -10, -43 -9, -42 -9, -42 -10, -43 -10))
2.68059	0.059	#beaa78	POLYGON ((-42 -10, -42 -9, -41 -9, -41 -10, -42 -10))
2.68059	0.059	#beaa78	POLYGON ((-41 -10, -41 -9, -40 -9, -40 -10, -41 -10))
-2.83263	0.032	#bee9c8	POLYGON ((-39 -10, -39 -9, -38 -9, -38 -10, -39 -10))
-3.89643	0.137443	#bee9c8	POLYGON ((-36 -10, -36 -9, -35 -9, -35 -10, -36 -10))
7.75865	0.038	#beaa78	POLYGON ((25 -10, 25 -9, 26 -9, 26 -10, 25 -10))
7.75865	0.038	#beaa78	POLYGON ((26 -10, 26 -9, 27 -9, 27 -10, 26 -10))
3.11571	0.048	#beaa78	POLYGON ((28 -10, 28 -9, 29 -9, 29 -10, 28 -10))
3.11571	0.048	#beaa78	POLYGON ((29 -10, 29 -9, 30 -9, 30 -10, 29 -10))
3.94121	-0.08	#f2ad85	POLYGON ((-64 -9, -64 -8, -63 -8, -63 -9, -64 -9))
3.10811	-0.0492799	#f2ad85	POLYGON ((-63 -9, -63 -8, -62 -8, -62 -9, -63 -9))
-2.83263	0.032	#bee9c8	POLYGON ((-39 -9, -39 -8, -38 -8, -38 -9, -39 -9))
5.60129	0.014	#beaa78	POLYGON ((26 -9, 26 -8, 27 -8, 27 -9, 26 -9))
3.11571	0.048	#beaa78	POLYGON ((28 -9, 28 -8, 29 -8, 29 -9, 28 -9))
3.13355	0.0459365	#beaa78	POLYGON ((29 -9, 29 -8, 30 -8, 30 -9, 29 -9))
5.04611	-0.079	#f2ad85	POLYGON ((-75 -8, -75 -7, -74 -7, -74 -8, -75 -8))
4.85271	0.064	#beaa78	POLYGON ((-63 -8, -63 -7, -62 -7, -62 -8, -63 -8))
12.1456	0.081	#be6b28	POLYGON ((-45 -8, -45 -7, -44 -7, -44 -8, -45 -8))
5.23738	-0.108	#f2ad85	POLYGON ((-44 -8, -44 -7, -43 -7, -43 -8, -44 -8))
9.88034	0.099	#beaa78	POLYGON ((27 -8, 27 -7, 28 -7, 28 -8, 27 -8))
9.40027	0	#f2ad85	POLYGON ((35 -8, 35 -7, 36 -7, 36 -8, 35 -8))
1.11612	0.333	#beaa78	POLYGON ((-80 -7, -80 -6, -79 -6, -79 -7, -80 -7))
7.63107	-0.00912833	#f2ad85	POLYGON ((-63 -7, -63 -6, -62 -6, -62 -7, -63 -7))
8.37801	0.082	#beaa78	POLYGON ((-62 -7, -62 -6, -61 -6, -61 -7, -62 -7))
12.1456	0.081	#be6b28	POLYGON ((-45 -7, -45 -6, -44 -6, -44 -7, -45 -7))
12.1456	0.081	#be6b28	POLYGON ((-44 -7, -44 -6, -43 -6, -43 -7, -44 -7))
1.51794	0.02	#beaa78	POLYGON ((-40 -7, -40 -6, -39 -6, -39 -7, -40 -7))
1.51794	0.02	#beaa78	POLYGON ((-39 -7, -39 -6, -38 -6, -38 -7, -39 -7))
9.40027	0	#f2ad85	POLYGON ((35 -7, 35 -6, 36 -6, 36 -7, 35 -7))
-4.32292	0.529	#bee9c8	POLYGON ((-81 -6, -81 -5, -80 -5, -80 -6, -81 -6))
5.70284	0.078	#beaa78	POLYGON ((-65 -6, -65 -5, -64 -5, -64 -6, -65 -6))
5.25509	0.094	#beaa78	POLYGON ((-64 -6, -64 -5, -63 -5, -63 -6, -64 -6))
8.40363	-0.093	#f2ad85	POLYGON ((-61 -6, -61 -5, -60 -5, -60 -6, -61 -6))
3.02298	-0.005	#f2ad85	POLYGON ((-37 -6, -37 -5, -36 -5, -36 -6, -37 -6))
9.39394	-0.014	#f2ad85	POLYGON ((30 -6, 30 -5, 31 -5, 31 -6, 30 -6))
9.39394	-0.014	#f2ad85	POLYGON ((31 -6, 31 -5, 32 -5, 32 -6, 31 -6))
4.5898	-0.094	#f2ad85	POLYGON ((35 -6, 35 -5, 36 -5, 36 -6, 35 -6))
0.145538	0.13274	#beaa78	POLYGON ((-81 -5, -81 -4, -80 -4, -80 -5, -81 -5))
9.10159	-0.00245833	#f2ad85	POLYGON ((-63 -5, -63 -4, -62 -4, -62 -5, -63 -5))
9.96446	-0.0431804	#f2ad85	POLYGON ((-61 -5, -61 -4, -60 -4, -60 -5, -61 -5))
9.40685	-0.00947865	#f2ad85	POLYGON ((-60 -5, -60 -4, -59 -4, -59 -5, -60 -5))
8.46825	-0.096	#f2ad85	POLYGON ((-39 -5, -39 -4, -38 -4, -38 -5, -39 -5))
9.03724	-0.05	#f2ad85	POLYGON ((32 -5, 32 -4, 33 -4, 33 -5, 32 -5))
9.15412	-0.08	#f2ad85	POLYGON ((38 -5, 38 -4, 39 -4, 39 -5, 38 -5))
5.61408	-0.013	#f2ad85	POLYGON ((-63 -4, -63 -3, -62 -3, -62 -4, -63 -4))
7.92373	0.00708481	#beaa78	POLYGON ((-62 -4, -62 -3, -61 -3, -61 -4, -62 -4))
8.84335	0.055	#beaa78	POLYGON ((-61 -4, -61 -3, -60 -3, -60 -4, -61 -4))
7.55588	0.00550497	#beaa78	POLYGON ((-60 -4, -60 -3, -59 -3, -59 -4, -60 -4))
7.1175	-0.00328639	#f2ad85	POLYGON ((-59 -4, -59 -3, -58 -3, -58 -4, -59 -4))
11.6774	-0.0377289	#f26b28	POLYGON ((-58 -4, -58 -3, -57 -3, -57 -4, -58 -4))
11.3913	0.0181429	#be6b28	POLYGON ((-43 -4, -43 -3, -42 -3, -42 -4, -43 -4))
6.99428	0.063	#beaa78	POLYGON ((-42 -4, -42 -3, -41 -3, -41 -4, -42 -4))
9.10437	-0.074	#f2ad85	POLYGON ((-41 -4, -41 -3, -40 -3, -40 -4, -41 -4))
7.78617	0.0895019	#beaa78	POLYGON ((37 -4, 37 -3, 38 -3, 38 -4, 37 -4))
11.3774	-0.0307581	#f26b28	POLYGON ((-58 -3, -58 -2, -57 -2, -57 -3, -58 -3))
8.72691	-0.106	#f2ad85	POLYGON ((30 -3, 30 -2, 31 -2, 31 -3, 30 -3))
5.94151	-0.011	#f2ad85	POLYGON ((-67 -2, -67 -1, -66 -1, -66 -2, -67 -2))
7.22539	-0.017	#f2ad85	POLYGON ((-66 -2, -66 -1, -65 -1, -65 -2, -66 -2))
6.34653	-0.0384213	#f2ad85	POLYGON ((-56 -2, -56 -1, -55 -1, -55 -2, -56 -2))
7.01759	0.041	#beaa78	POLYGON ((37 -1, 37 0, 38 0, 38 -1, 37 -1))
8.00386	-0.0358956	#f2ad85	POLYGON ((-51 1, -51 2, -50 2, -50 1, -51 1))
8.96334	0.022	#beaa78	POLYGON ((33 1, 33 2, 34 2, 34 1, 33 1))
7.19847	-1.866	#f2ad85	POLYGON ((100 4, 100 5, 101 5, 101 4, 100 4))
7.19847	-1.866	#f2ad85	POLYGON ((100 5, 100 6, 101 6, 101 5, 100 5))
10.6879	0.202	#be6b28	POLYGON ((-70 6, -70 7, -69 7, -69 6, -70 6))
11.5706	0.108	#be6b28	POLYGON ((-1 6, -1 7, 0 7, 0 6, -1 6))
11.5706	0.108	#be6b28	POLYGON ((0 6, 0 7, 1 7, 1 6, 0 6))
4.49102	9.48107	#beaa78	POLYGON ((80 6, 80 7, 81 7, 81 6, 80 6))
3.43592	1.21047	#beaa78	POLYGON ((81 6, 81 7, 82 7, 82 6, 81 6))
9.31524	-1.41	#f2ad85	POLYGON ((101 6, 101 7, 102 7, 102 6, 101 6))
8.61945	-0.0327661	#f2ad85	POLYGON ((-74 7, -74 8, -73 8, -73 7, -74 7))
11.5706	0.108	#be6b28	POLYGON ((-1 7, -1 8, 0 8, 0 7, -1 7))
11.5706	0.108	#be6b28	POLYGON ((0 7, 0 8, 1 8, 1 7, 0 7))
5.00677	13.725	#8aa66b	POLYGON ((125 7, 125 8, 126 8, 126 7, 125 7))
10.3234	0.0656122	#be6b28	POLYGON ((-76 8, -76 9, -75 9, -75 8, -76 8))
9.83267	0.0714909	#beaa78	POLYGON ((-75 8, -75 9, -74 9, -74 8, -75 8))
10.3704	0.0950573	#be6b28	POLYGON ((-74 8, -74 9, -73 9, -73 8, -74 8))
4.9446	0.059	#beaa78	POLYGON ((-62 8, -62 9, -61 9, -61 8, -62 8))
11.5706	0.108	#be6b28	POLYGON ((-2 8, -2 9, -1 9, -1 8, -2 8))
11.5706	0.108	#be6b28	POLYGON ((-1 8, -1 9, 0 9, 0 8, -1 8))
11.5706	0.108	#be6b28	POLYGON ((0 8, 0 9, 1 9, 1 8, 0 8))
9.27345	0.277	#beaa78	POLYGON ((13 8, 13 9, 14 9, 14 8, 13 8))
9.27345	0.277	#beaa78	POLYGON ((14 8, 14 9, 15 9, 15 8, 14 8))
2.02645	7.066	#beaa78	POLYGON ((80 8, 80 9, 81 9, 81 8, 80 8))
4.63328	0.559	#beaa78	POLYGON ((104 8, 104 9, 105 9, 105 8, 104 8))
5.90867	0.04	#beaa78	POLYGON ((-76 9, -76 10, -75 10, -75 9, -76 9))
10.6592	0.270663	#be6b28	POLYGON ((-75 9, -75 10, -74 10, -74 9, -75 9))
9.46883	0.0441873	#beaa78	POLYGON ((-74 9, -74 10, -73 10, -73 9, -74 9))
9.78765	0.286	#beaa78	POLYGON ((-69 9, -69 10, -68 10, -68 9, -69 9))
7.48557	-0.0362011	#f2ad85	POLYGON ((-66 9, -66 10, -65 10, -65 9, -66 9))
4.88597	0.017	#beaa78	POLYGON ((-2 9, -2 10, -1 10, -1 9, -2 9))
9.27345	0.277	#beaa78	POLYGON ((13 9, 13 10, 14 10, 14 9, 13 9))
1.12505	8.67227	#beaa78	POLYGON ((80 9, 80 10, 81 10, 81 9, 80 9))
4.63328	0.559	#beaa78	POLYGON ((104 9, 104 10, 105 10, 105 9, 104 9))
10.1059	0.0595888	#be6b28	POLYGON ((-76 10, -76 11, -75 11, -75 10, -76 10))
9.8175	0.274	#beaa78	POLYGON ((-75 10, -75 11, -74 11, -74 10, -75 10))
14.8616	0.115	#be6b28	POLYGON ((-72 10, -72 11, -71 11, -71 10, -72 10))
6.0378	-0.017	#f2ad85	POLYGON ((-69 10, -69 11, -68 11, -68 10, -69 10))
7.14093	-0.04	#f2ad85	POLYGON ((-2 10, -2 11, -1 11, -1 10, -2 10))
0.525583	0.498329	#beaa78	POLYGON ((79 10, 79 11, 80 11, 80 10, 79 10))
7.07449	0.015	#beaa78	POLYGON ((-86 11, -86 12, -85 12, -85 11, -86 11))
7.07449	0.015	#beaa78	POLYGON ((-85 11, -85 12, -84 12, -84 11, -85 11))
8.82534	-0.003	#f2ad85	POLYGON ((-70 11, -70 12, -69 12, -69 11, -70 11))
6.0378	-0.017	#f2ad85	POLYGON ((-69 11, -69 12, -68 12, -68 11, -69 11))
4.68208	0.207	#beaa78	POLYGON ((-9 11, -9 12, -8 12, -8 11, -9 11))
7.42291	25.9504	#8aa66b	POLYGON ((104 11, 104 12, 105 12, 105 11, 104 11))
6.60787	-8.303	#f2ad85	POLYGON ((105 11, 105 12, 106 12, 106 11, 105 11))
8.18964	7.599	#beaa78	POLYGON ((106 11, 106 12, 107 12, 107 11, 106 11))
8.18964	7.599	#beaa78	POLYGON ((107 11, 107 12, 108 12, 108 11, 107 11))
5.44707	17.475	#8aa66b	POLYGON ((108 11, 108 12, 109 12, 109 11, 108 11))
6.87027	1.097	#beaa78	POLYGON ((109 11, 109 12, 110 12, 110 11, 109 11))
2.99396	-0.0566033	#f2ad85	POLYGON ((-87 12, -87 13, -86 13, -86 12, -87 12))
6.92924	0.0129602	#beaa78	POLYGON ((-86 12, -86 13, -85 13, -85 12, -86 12))
5.85618	-0.015	#f2ad85	POLYGON ((-2 12, -2 13, -1 13, -1 12, -2 12))
-1.00651	3.365	#bee9c8	POLYGON ((76 12, 76 13, 77 13, 77 12, 76 12))
8.19124	-1.98	#f2ad85	POLYGON ((103 12, 103 13, 104 13, 104 12, 103 12))
8.208	-2.09775	#f2ad85	POLYGON ((104 12, 104 13, 105 13, 105 12, 104 12))
6.60787	-8.303	#f2ad85	POLYGON ((105 12, 105 13, 106 13, 106 12, 105 12))
6.01312	-19.586	#f2ad85	POLYGON ((108 12, 108 13, 109 13, 109 12, 108 12))
5.25514	0.138	#beaa78	POLYGON ((-7 13, -7 14, -6 14, -6 13, -7 13))
3.20741	20.02	#8aa66b	POLYGON ((76 13, 76 14, 77 14, 77 13, 76 13))
8.14202	-1.90047	#f2ad85	POLYGON ((103 13, 103 14, 104 14, 104 13, 103 13))
8.19124	-1.98	#f2ad85	POLYGON ((104 13, 104 14, 105 14, 105 13, 104 13))
4.69778	-4.749	#f2ad85	POLYGON ((123 13, 123 14, 124 14, 124 13, 123 13))
4.21333	0.25	#beaa78	POLYGON ((-90 14, -90 15, -89 15, -89 14, -90 14))
6.84515	0.625	#beaa78	POLYGON ((-84 14, -84 15, -83 15, -83 14, -84 14))
4.54123	13.816	#8aa66b	POLYGON ((75 14, 75 15, 76 15, 76 14, 75 14))
-0.739784	12.537	#8ae1ad	POLYGON ((78 14, 78 15, 79 15, 79 14, 78 14))
0.252147	38.035	#8aa66b	POLYGON ((79 14, 79 15, 80 15, 80 14, 79 14))
7.07783	0.442	#beaa78	POLYGON ((99 14, 99 15, 100 15, 100 14, 99 14))
4.80992	-4.137	#f2ad85	POLYGON ((101 14, 101 15, 102 15, 102 14, 101 14))
5.54214	9.87227	#beaa78	POLYGON ((103 14, 103 15, 104 15, 104 14, 103 14))
4.35419	0.058	#beaa78	POLYGON ((105 14, 105 15, 106 15, 106 14, 105 14))
5.40764	7.083	#beaa78	POLYGON ((107 14, 107 15, 108 15, 108 14, 107 14))
3.18699	54.439	#8aa66b	POLYGON ((74 15, 74 16, 75 16, 75 15, 74 15))
4.11851	39.323	#8aa66b	POLYGON ((75 15, 75 16, 76 16, 76 15, 75 15))
5.64343	14.301	#8aa66b	POLYGON ((76 15, 76 16, 77 16, 77 15, 76 15))
3.76536	2.807	#beaa78	POLYGON ((78 15, 78 16, 79 16, 79 15, 78 15))
4.80992	-4.137	#f2ad85	POLYGON ((101 15, 101 16, 102 16, 102 15, 101 15))
4.37551	0.135908	#beaa78	POLYGON ((105 15, 105 16, 106 16, 106 15, 105 15))
12.452	-0.041	#f26b28	POLYGON ((-100 16, -100 17, -99 17, -99 16, -100 16))
4.92425	0.204	#beaa78	POLYGON ((-96 16, -96 17, -95 17, -95 16, -96 16))
3.76538	13.239	#8aa66b	POLYGON ((74 16, 74 17, 75 17, 75 16, 74 16))
4.08487	28.8465	#8aa66b	POLYGON ((75 16, 75 17, 76 17, 76 16, 75 16))
6.16732	32.045	#8aa66b	POLYGON ((76 16, 76 17, 77 17, 77 16, 76 16))
3.24852	10.8042	#8aa66b	POLYGON ((77 16, 77 17, 78 17, 78 16, 77 16))
3.76536	2.807	#beaa78	POLYGON ((78 16, 78 17, 79 17, 79 16, 78 16))
4.79793	-2.131	#f2ad85	POLYGON ((95 16, 95 17, 96 17, 96 16, 95 16))
5.35638	0.613	#beaa78	POLYGON ((102 16, 102 17, 103 17, 103 16, 102 16))
2.77709	12.711	#8aa66b	POLYGON ((103 16, 103 17, 104 17, 104 16, 103 16))
3.98241	3.45843	#beaa78	POLYGON ((105 16, 105 17, 106 17, 106 16, 105 16))
7.56314	-0.013	#f2ad85	POLYGON ((-102 17, -102 18, -101 18, -101 17, -102 17))
2.76573	0.05	#beaa78	POLYGON ((-89 17, -89 18, -88 18, -88 17, -89 17))
-0.0312421	0.117	#bee9c8	POLYGON ((-78 17, -78 18, -77 18, -77 17, -78 17))
3.98205	-0.081	#f2ad85	POLYGON ((-72 17, -72 18, -71 18, -71 17, -72 17))
4.80408	27.096	#8aa66b	POLYGON ((74 17, 74 18, 75 18, 75 17, 74 17))
6.7917	11.4663	#8aa66b	POLYGON ((77 17, 77 18, 78 18, 78 17, 77 17))
4.69669	20.6398	#8aa66b	POLYGON ((78 17, 78 18, 79 18, 79 17, 78 17))
2.88877	20.5243	#8aa66b	POLYGON ((80 17, 80 18, 81 18, 81 17, 80 17))
2.86736	13.57	#8aa66b	POLYGON ((81 17, 81 18, 82 18, 82 17, 81 17))
2.75666	18.4039	#8aa66b	POLYGON ((83 17, 83 18, 84 18, 84 17, 83 17))
5.83629	-0.165	#f2ad85	POLYGON ((96 17, 96 18, 97 18, 97 17, 96 17))
3.55562	1.89	#beaa78	POLYGON ((103 17, 103 18, 104 18, 104 17, 103 17))
3.02889	0.198	#beaa78	POLYGON ((104 17, 104 18, 105 18, 105 17, 104 17))
14.3987	0.02	#be6b28	POLYGON ((-103 18, -103 19, -102 19, -102 18, -103 18))
14.3987	0.02	#be6b28	POLYGON ((-102 18, -102 19, -101 19, -101 18, -102 18))
8.10401	0.132	#beaa78	POLYGON ((-100 18, -100 19, -99 19, -99 18, -100 18))
5.39774	0.311	#beaa78	POLYGON ((-96 18, -96 19, -95 19, -95 18, -96 18))
4.20925	0.11	#beaa78	POLYGON ((-95 18, -95 19, -94 19, -94 18, -95 18))
3.24839	0.017813	#beaa78	POLYGON ((-93 18, -93 19, -92 19, -92 18, -93 18))
2.0906	-0.083	#f2ad85	POLYGON ((-92 18, -92 19, -91 19, -91 18, -92 18))
1.94513	0.022	#beaa78	POLYGON ((-91 18, -91 19, -90 19, -90 18, -91 18))
5.45569	0.296852	#beaa78	POLYGON ((-89 18, -89 19, -88 19, -88 18, -89 18))
5.77492	-0.007	#f2ad85	POLYGON ((-88 18, -88 19, -87 19, -87 18, -88 18))
4.88154	-0.024	#f2ad85	POLYGON ((-73 18, -73 19, -72 19, -72 18, -73 18))
7.4218	-0.305727	#f2ad85	POLYGON ((-72 18, -72 19, -71 19, -71 18, -72 18))
5.85706	0.119	#beaa78	POLYGON ((-71 18, -71 19, -70 19, -70 18, -71 18))
4.6614	40.642	#8aa66b	POLYGON ((73 18, 73 19, 74 19, 74 18, 73 18))
4.54505	36.3931	#8aa66b	POLYGON ((74 18, 74 19, 75 19, 75 18, 74 18))
4.99624	14.4491	#8aa66b	POLYGON ((76 18, 76 19, 77 19, 77 18, 76 18))
7.71671	10.142	#8aa66b	POLYGON ((77 18, 77 19, 78 19, 78 18, 77 18))
8.27435	24.1772	#8aa66b	POLYGON ((78 18, 78 19, 79 19, 79 18, 78 18))
1.91146	3.743	#beaa78	POLYGON ((80 18, 80 19, 81 19, 81 18, 80 18))
3.22008	24.2085	#8aa66b	POLYGON ((82 18, 82 19, 83 19, 83 18, 82 18))
6.7452	0.316	#beaa78	POLYGON ((103 18, 103 19, 104 19, 104 18, 103 18))
3.70441	6.565	#beaa78	POLYGON ((109 18, 109 19, 110 19, 110 18, 109 18))
2.96226	0.019	#beaa78	POLYGON ((-88 19, -88 20, -87 20, -87 19, -88 19))
4.31619	11.886	#8aa66b	POLYGON ((72 19, 72 20, 73 20, 73 19, 72 19))
4.06092	14.3135	#8aa66b	POLYGON ((73 19, 73 20, 74 20, 74 19, 73 19))
3.75407	4.603	#beaa78	POLYGON ((75 19, 75 20, 76 20, 76 19, 75 19))
5.19238	9.77873	#beaa78	POLYGON ((76 19, 76 20, 77 20, 77 19, 76 19))
4.91224	1.924	#beaa78	POLYGON ((77 19, 77 20, 78 20, 78 19, 77 19))
7.79018	23.5126	#8aa66b	POLYGON ((78 19, 78 20, 79 20, 79 19, 78 19))
2.75971	16.91	#8aa66b	POLYGON ((82 19, 82 20, 83 20, 83 19, 82 19))
6.69505	9.351	#beaa78	POLYGON ((99 19, 99 20, 100 20, 100 19, 99 19))
5.49923	0.072	#beaa78	POLYGON ((-105 20, -105 21, -104 21, -104 20, -105 20))
4.58017	0.230893	#beaa78	POLYGON ((-88 20, -88 21, -87 21, -87 20, -88 20))
3.57604	-0.108	#f2ad85	POLYGON ((71 20, 71 21, 72 21, 72 20, 71 20))
6.4176	49.4653	#8aa66b	POLYGON ((73 20, 73 21, 74 21, 74 20, 73 20))
3.76755	36.4258	#8aa66b	POLYGON ((74 20, 74 21, 75 21, 75 20, 74 20))
2.56445	17.394	#8aa66b	POLYGON ((75 20, 75 21, 76 21, 76 20, 75 20))
5.3853	22.4927	#8aa66b	POLYGON ((76 20, 76 21, 77 21, 77 20, 76 20))
5.59776	19.6962	#8aa66b	POLYGON ((77 20, 77 21, 78 21, 78 20, 77 20))
4.912	3.26142	#beaa78	POLYGON ((78 20, 78 21, 79 21, 79 20, 78 20))
4.34088	13.1509	#8aa66b	POLYGON ((79 20, 79 21, 80 21, 80 20, 79 20))
4.73104	2.03735	#beaa78	POLYGON ((80 20, 80 21, 81 21, 81 20, 80 20))
4.55983	5.24442	#beaa78	POLYGON ((81 20, 81 21, 82 21, 82 20, 81 20))
5.18911	24.584	#8aa66b	POLYGON ((82 20, 82 21, 83 21, 83 20, 82 20))
4.85914	22.754	#8aa66b	POLYGON ((109 20, 109 21, 110 21, 110 20, 109 20))
7.75882	0.005	#beaa78	POLYGON ((-105 21, -105 22, -104 22, -104 21, -105 21))
4.19056	0.132	#beaa78	POLYGON ((-87 21, -87 22, -86 22, -86 21, -87 21))
4.11859	-0.032	#f2ad85	POLYGON ((-80 21, -80 22, -79 22, -79 21, -80 21))
4.56876	0.395	#beaa78	POLYGON ((-78 21, -78 22, -77 22, -77 21, -78 21))
9.86921	-0.069	#f2ad85	POLYGON ((31 21, 31 22, 32 22, 32 21, 31 21))
4.99815	3.395	#beaa78	POLYGON ((38 21, 38 22, 39 22, 39 21, 38 21))
4.87581	1.95722	#beaa78	POLYGON ((39 21, 39 22, 40 22, 40 21, 39 21))
4.15347	8.71718	#beaa78	POLYGON ((69 21, 69 22, 70 22, 70 21, 69 21))
4.21029	18.338	#8aa66b	POLYGON ((70 21, 70 22, 71 22, 71 21, 70 21))
2.21234	12.623	#8aa66b	POLYGON ((71 21, 71 22, 72 22, 72 21, 71 21))
2.77645	0.285	#beaa78	POLYGON ((72 21, 72 22, 73 22, 73 21, 72 21))
5.85759	17.045	#8aa66b	POLYGON ((73 21, 73 22, 74 22, 74 21, 73 21))
6.63879	21.3207	#8aa66b	POLYGON ((74 21, 74 22, 75 22, 75 21, 74 21))
3.12115	10.8655	#8aa66b	POLYGON ((75 21, 75 22, 76 22, 76 21, 75 21))
4.38469	6.84	#beaa78	POLYGON ((79 21, 79 22, 80 22, 80 21, 79 21))
5.87964	19.2217	#8aa66b	POLYGON ((80 21, 80 22, 81 22, 81 21, 80 21))
4.70151	0.69	#beaa78	POLYGON ((82 21, 82 22, 83 22, 83 21, 82 21))
6.93108	10.183	#8aa66b	POLYGON ((83 21, 83 22, 84 22, 84 21, 83 21))
6.9842	5.58388	#beaa78	POLYGON ((84 21, 84 22, 85 22, 85 21, 84 21))
6.94354	5.32241	#beaa78	POLYGON ((85 21, 85 22, 86 22, 86 21, 85 21))
3.63471	38.65	#8aa66b	POLYGON ((111 21, 111 22, 112 22, 112 21, 111 21))
8.71577	0.054	#beaa78	POLYGON ((-107 22, -107 23, -106 23, -106 22, -107 22))
6.20523	-0.0855414	#f2ad85	POLYGON ((-106 22, -106 23, -105 23, -105 22, -106 22))
0.565216	0.041	#beaa78	POLYGON ((-100 22, -100 23, -99 23, -99 22, -100 22))
1.19566	-0.0622709	#f2ad85	POLYGON ((-99 22, -99 23, -98 23, -98 22, -99 22))
2.05971	-0.005	#f2ad85	POLYGON ((-98 22, -98 23, -97 23, -97 22, -98 22))
8.58135	0.386	#beaa78	POLYGON ((-84 22, -84 23, -83 23, -83 22, -84 22))
5.7142	0.0699196	#beaa78	POLYGON ((-81 22, -81 23, -80 23, -80 22, -81 22))
5.20284	0.0252794	#beaa78	POLYGON ((-79 22, -79 23, -78 23, -78 22, -79 22))
9.86921	-0.069	#f2ad85	POLYGON ((31 22, 31 23, 32 23, 32 22, 31 22))
9.86921	-0.069	#f2ad85	POLYGON ((32 22, 32 23, 33 23, 33 22, 32 22))
9.86921	-0.069	#f2ad85	POLYGON ((33 22, 33 23, 34 23, 34 22, 33 22))
3.21355	5.151	#beaa78	POLYGON ((69 22, 69 23, 70 23, 70 22, 69 22))
2.53767	1.49856	#beaa78	POLYGON ((70 22, 70 23, 71 23, 71 22, 70 22))
5.02161	13.042	#8aa66b	POLYGON ((71 22, 71 23, 72 23, 72 22, 71 22))
5.63918	13.246	#8aa66b	POLYGON ((73 22, 73 23, 74 23, 74 22, 73 22))
6.88416	22.705	#8aa66b	POLYGON ((74 22, 74 23, 75 23, 75 22, 74 22))
2.33683	13.2452	#8aa66b	POLYGON ((77 22, 77 23, 78 23, 78 22, 77 22))
1.34343	16.024	#8aa66b	POLYGON ((78 22, 78 23, 79 23, 79 22, 78 22))
6.4321	25.2645	#8aa66b	POLYGON ((79 22, 79 23, 80 23, 80 22, 79 22))
6.44571	31.1387	#8aa66b	POLYGON ((80 22, 80 23, 81 23, 81 22, 80 22))
4.37319	17.769	#8aa66b	POLYGON ((81 22, 81 23, 82 23, 82 22, 81 22))
6.43064	6.4611	#beaa78	POLYGON ((82 22, 82 23, 83 23, 83 22, 82 22))
3.31961	2.092	#beaa78	POLYGON ((84 22, 84 23, 85 23, 85 22, 84 22))
3.25858	17.782	#8aa66b	POLYGON ((88 22, 88 23, 89 23, 89 22, 88 22))
4.23419	16.4615	#8aa66b	POLYGON ((89 22, 89 23, 90 23, 90 22, 89 22))
5.82288	3.164	#beaa78	POLYGON ((108 22, 108 23, 109 23, 109 22, 108 22))
5.82288	3.164	#beaa78	POLYGON ((109 22, 109 23, 110 23, 110 22, 109 22))
5.67904	14.879	#8aa66b	POLYGON ((112 22, 112 23, 113 23, 113 22, 112 22))
3.8684	6.95757	#beaa78	POLYGON ((115 22, 115 23, 116 23, 116 22, 115 22))
8.71577	0.054	#beaa78	POLYGON ((-107 23, -107 24, -106 24, -106 23, -107 23))
3.89393	0.062	#beaa78	POLYGON ((-99 23, -99 24, -98 24, -98 23, -99 23))
2.99781	0.05	#beaa78	POLYGON ((-81 23, -81 24, -80 24, -80 23, -81 23))
9.86921	-0.069	#f2ad85	POLYGON ((32 23, 32 24, 33 24, 33 23, 32 23))
9.86921	-0.069	#f2ad85	POLYGON ((33 23, 33 24, 34 24, 34 23, 33 23))
3.89484	-0.738	#f2ad85	POLYGON ((68 23, 68 24, 69 24, 69 23, 68 23))
3.89484	-0.738	#f2ad85	POLYGON ((69 23, 69 24, 70 24, 70 23, 69 23))
3.76445	51.534	#8aa66b	POLYGON ((70 23, 70 24, 71 24, 71 23, 70 23))
2.18705	8.38222	#beaa78	POLYGON ((73 23, 73 24, 74 24, 74 23, 73 23))
4.61791	32.2157	#8aa66b	POLYGON ((74 23, 74 24, 75 24, 75 23, 74 23))
5.19654	2.96029	#beaa78	POLYGON ((77 23, 77 24, 78 24, 78 23, 77 23))
10.6449	19.723	#8a6b28	POLYGON ((80 23, 80 24, 81 24, 81 23, 80 23))
10.6449	19.723	#8a6b28	POLYGON ((81 23, 81 24, 82 24, 82 23, 81 23))
3.6133	23.371	#8aa66b	POLYGON ((82 23, 82 24, 83 24, 83 23, 82 23))
4.51674	7.39873	#beaa78	POLYGON ((85 23, 85 24, 86 24, 86 23, 85 23))
6.12987	15.3417	#8aa66b	POLYGON ((86 23, 86 24, 87 24, 87 23, 86 23))
1.25246	12.514	#8aa66b	POLYGON ((95 23, 95 24, 96 24, 96 23, 95 23))
6.41402	6.107	#beaa78	POLYGON ((102 23, 102 24, 103 24, 103 23, 102 23))
4.2633	30.3712	#8aa66b	POLYGON ((116 23, 116 24, 117 24, 117 23, 116 23))
3.30054	5.233	#beaa78	POLYGON ((120 23, 120 24, 121 24, 121 23, 120 23))
6.11132	0.124227	#beaa78	POLYGON ((-108 24, -108 25, -107 25, -107 24, -108 24))
2.68088	-0.043	#f2ad85	POLYGON ((-100 24, -100 25, -99 25, -99 24, -100 24))
3.89393	0.062	#beaa78	POLYGON ((-99 24, -99 25, -98 25, -98 24, -99 24))
2.87421	-0.058	#f2ad85	POLYGON ((-98 24, -98 25, -97 25, -97 24, -98 24))
5.62232	0.358346	#beaa78	POLYGON ((-79 24, -79 25, -78 25, -78 24, -79 24))
5.09633	0.292964	#beaa78	POLYGON ((-78 24, -78 25, -77 25, -77 24, -78 24))
3.40224	-3.69387	#f2ad85	POLYGON ((67 24, 67 25, 68 25, 68 24, 67 24))
3.38473	1.50795	#beaa78	POLYGON ((68 24, 68 25, 69 25, 69 24, 68 24))
3.88398	-2.29771	#f2ad85	POLYGON ((69 24, 69 25, 70 25, 70 24, 69 24))
3.69836	25.803	#8aa66b	POLYGON ((72 24, 72 25, 73 25, 73 24, 72 24))
5.75296	37.233	#8aa66b	POLYGON ((75 24, 75 25, 76 25, 76 24, 75 24))
4.39931	21.5642	#8aa66b	POLYGON ((78 24, 78 25, 79 25, 79 24, 78 24))
4.01996	20.516	#8aa66b	POLYGON ((79 24, 79 25, 80 25, 80 24, 79 24))
10.6449	19.723	#8a6b28	POLYGON ((80 24, 80 25, 81 25, 81 24, 80 24))
10.6449	19.723	#8a6b28	POLYGON ((81 24, 81 25, 82 25, 82 24, 81 24))
3.66443	23.2776	#8aa66b	POLYGON ((82 24, 82 25, 83 25, 83 24, 82 24))
5.09607	15.0803	#8aa66b	POLYGON ((83 24, 83 25, 84 25, 84 24, 83 24))
3.66005	1.915	#beaa78	POLYGON ((85 24, 85 25, 86 25, 86 24, 85 24))
5.58617	55.103	#8aa66b	POLYGON ((87 24, 87 25, 88 25, 88 24, 87 24))
3.26697	1.567	#beaa78	POLYGON ((90 24, 90 25, 91 25, 91 24, 90 24))
1.86873	9.44304	#beaa78	POLYGON ((91 24, 91 25, 92 25, 92 24, 91 24))
0.893836	6.56288	#beaa78	POLYGON ((92 24, 92 25, 93 25, 93 24, 92 24))
8.00249	5.581	#beaa78	POLYGON ((102 24, 102 25, 103 25, 103 24, 102 24))
-2.30919	0.261	#bee9c8	POLYGON ((-100 25, -100 26, -99 26, -99 25, -100 25))
1.04999	0.114	#beaa78	POLYGON ((-98 25, -98 26, -97 26, -97 25, -98 25))
3.46092	0.0349433	#beaa78	POLYGON ((-81 25, -81 26, -80 26, -80 25, -81 25))
7.28611	-0.674	#f2ad85	POLYGON ((67 25, 67 26, 68 26, 68 25, 67 25))
3.34542	15.474	#8aa66b	POLYGON ((68 25, 68 26, 69 26, 69 25, 68 25))
4.17216	27.204	#8aa66b	POLYGON ((69 25, 69 26, 70 26, 70 25, 69 25))
4.45089	32.324	#8aa66b	POLYGON ((73 25, 73 26, 74 26, 74 25, 73 25))
7.80326	15.688	#8aa66b	POLYGON ((75 25, 75 26, 76 26, 76 25, 75 25))
7.80326	15.688	#8aa66b	POLYGON ((76 25, 76 26, 77 26, 77 25, 76 25))
4.65249	24.363	#8aa66b	POLYGON ((78 25, 78 26, 79 26, 79 25, 78 25))
8.00249	5.581	#beaa78	POLYGON ((102 25, 102 26, 103 26, 103 25, 102 25))
4.05093	12.723	#8aa66b	POLYGON ((119 25, 119 26, 120 26, 120 25, 119 25))
6.68368	0.055	#beaa78	POLYGON ((-109 26, -109 27, -108 27, -108 26, -109 26))
-0.817158	0.287	#bee9c8	POLYGON ((-100 26, -100 27, -99 27, -99 26, -100 26))
-1.37243	0.407	#bee9c8	POLYGON ((-99 26, -99 27, -98 27, -98 26, -99 26))
0.229185	0.0219455	#beaa78	POLYGON ((-98 26, -98 27, -97 27, -97 26, -98 26))
4.69903	-7.588	#f2ad85	POLYGON ((67 26, 67 27, 68 27, 68 26, 67 26))
5.43729	3.594	#beaa78	POLYGON ((114 26, 114 27, 115 27, 115 26, 114 26))
4.68358	0.470639	#beaa78	POLYGON ((115 26, 115 27, 116 27, 116 26, 115 26))
3.32495	0.942	#beaa78	POLYGON ((119 26, 119 27, 120 27, 120 26, 119 26))
1.50128	0.108088	#beaa78	POLYGON ((-115 27, -115 28, -114 28, -114 27, -115 27))
1.49664	0.115	#beaa78	POLYGON ((-114 27, -114 28, -113 28, -113 27, -114 27))
1.78872	-0.007	#f2ad85	POLYGON ((-111 27, -111 28, -110 28, -110 27, -111 27))
4.26395	0.0910496	#beaa78	POLYGON ((-110 27, -110 28, -109 28, -109 27, -110 27))
8.65557	0.163	#beaa78	POLYGON ((-106 27, -106 28, -105 28, -105 27, -106 27))
0.627886	0.218234	#beaa78	POLYGON ((-101 27, -101 28, -100 28, -100 27, -101 27))
3.25235	15.075	#8aa66b	POLYGON ((57 27, 57 28, 58 28, 58 27, 57 27))
6.58878	-12.012	#f2ad85	POLYGON ((67 27, 67 28, 68 28, 68 27, 67 27))
3.27858	0.959	#beaa78	POLYGON ((82 27, 82 28, 83 28, 83 27, 82 27))
10.8403	0.078	#be6b28	POLYGON ((102 27, 102 28, 103 28, 103 27, 102 27))
1.09433	3.121	#beaa78	POLYGON ((114 27, 114 28, 115 28, 115 27, 114 27))
11.7884	-0.0126352	#f26b28	POLYGON ((-110 28, -110 29, -109 29, -109 28, -110 28))
9.26699	0.338	#beaa78	POLYGON ((-106 28, -106 29, -105 29, -105 28, -106 28))
0.689921	0.079	#beaa78	POLYGON ((-101 28, -101 29, -100 29, -100 28, -101 28))
1.36589	0.141	#beaa78	POLYGON ((-99 28, -99 29, -98 29, -98 28, -99 28))
1.95376	0.305	#beaa78	POLYGON ((-97 28, -97 29, -96 29, -96 28, -97 28))
1.99969	-0.178	#f2ad85	POLYGON ((-82 28, -82 29, -81 29, -81 28, -82 28))
6.00817	15.3412	#8aa66b	POLYGON ((70 28, 70 29, 71 29, 71 28, 70 28))
0.01343	3.8888	#beaa78	POLYGON ((112 28, 112 29, 113 29, 113 28, 112 28))
0.290647	27.532	#8aa66b	POLYGON ((115 28, 115 29, 116 29, 116 28, 115 28))
-0.0632711	6.73989	#bee9c8	POLYGON ((116 28, 116 29, 117 29, 117 28, 116 28))
13.2262	-0.034	#f26b28	POLYGON ((-110 29, -110 30, -109 30, -109 29, -110 29))
-1.29078	0.127992	#bee9c8	POLYGON ((-101 29, -101 30, -100 30, -100 29, -101 29))
0.158463	0.145	#beaa78	POLYGON ((-97 29, -97 30, -96 30, -96 29, -97 29))
2.84482	0.0490474	#beaa78	POLYGON ((-96 29, -96 30, -95 30, -95 29, -96 29))
0.0974726	-0.0513968	#f2ad85	POLYGON ((-95 29, -95 30, -94 30, -94 29, -95 29))
0.453626	-0.063	#f2ad85	POLYGON ((-94 29, -94 30, -93 30, -93 29, -94 29))
2.75748	-0.0109341	#f2ad85	POLYGON ((-92 29, -92 30, -91 30, -91 29, -92 29))
2.62731	-0.011	#f2ad85	POLYGON ((-91 29, -91 30, -90 30, -90 29, -91 29))
2.86496	-0.007	#f2ad85	POLYGON ((-90 29, -90 30, -89 30, -89 29, -90 29))
3.10098	0.337	#beaa78	POLYGON ((106 29, 106 30, 107 30, 107 29, 106 29))
3.10098	0.337	#beaa78	POLYGON ((107 29, 107 30, 108 30, 108 29, 107 29))
-0.0585009	8.19164	#bee9c8	POLYGON ((111 29, 111 30, 112 30, 112 29, 111 29))
0.735185	5.63745	#beaa78	POLYGON ((112 29, 112 30, 113 30, 113 29, 112 29))
-0.771133	2.44907	#bee9c8	POLYGON ((113 29, 113 30, 114 30, 114 29, 113 29))
-1.06767	5.156	#bee9c8	POLYGON ((114 29, 114 30, 115 30, 115 29, 114 29))
-0.976859	8.26599	#bee9c8	POLYGON ((115 29, 115 30, 116 30, 116 29, 115 29))
-1.16295	4.77156	#bee9c8	POLYGON ((116 29, 116 30, 117 30, 117 29, 116 29))
0.967262	2.83975	#beaa78	POLYGON ((121 29, 121 30, 122 30, 122 29, 121 29))
4.2322	-0.001	#f2ad85	POLYGON ((-111 30, -111 31, -110 31, -110 30, -111 30))
6.3658	0.128	#beaa78	POLYGON ((-110 30, -110 31, -109 31, -109 30, -110 30))
6.56925	0.005	#beaa78	POLYGON ((-104 30, -104 31, -103 31, -103 30, -104 30))
-0.4439	0.001	#bee9c8	POLYGON ((-98 30, -98 31, -97 31, -97 30, -98 30))
1.35732	-0.257	#f2ad85	POLYGON ((-97 30, -97 31, -96 31, -96 30, -97 30))
5.64888	0.107	#beaa78	POLYGON ((-96 30, -96 31, -95 31, -95 30, -96 30))
3.56669	-0.046	#f2ad85	POLYGON ((-94 30, -94 31, -93 31, -93 30, -94 30))
2.5761	-0.0265096	#f2ad85	POLYGON ((-92 30, -92 31, -91 31, -91 30, -92 30))
3.64484	-0.002	#f2ad85	POLYGON ((-88 30, -88 31, -87 31, -87 30, -88 30))
6.25521	0.161	#beaa78	POLYGON ((-7 30, -7 31, -6 31, -6 30, -7 30))
6.79112	22.709	#8aa66b	POLYGON ((47 30, 47 31, 48 31, 48 30, 47 30))
0.385963	14.945	#8aa66b	POLYGON ((78 30, 78 31, 79 31, 79 30, 78 30))
3.10098	0.337	#beaa78	POLYGON ((107 30, 107 31, 108 31, 108 30, 107 30))
3.10098	0.337	#beaa78	POLYGON ((108 30, 108 31, 109 31, 109 30, 108 30))
3.10098	0.337	#beaa78	POLYGON ((109 30, 109 31, 110 31, 110 30, 109 30))
3.10098	0.337	#beaa78	POLYGON ((110 30, 110 31, 111 31, 111 30, 110 30))
3.10098	0.337	#beaa78	POLYGON ((111 30, 111 31, 112 31, 112 30, 111 30))
0.759842	0.273	#beaa78	POLYGON ((112 30, 112 31, 113 31, 113 30, 112 30))
-1.26972	8.075	#bee9c8	POLYGON ((113 30, 113 31, 114 31, 114 30, 113 30))
-0.137534	5.70565	#bee9c8	POLYGON ((114 30, 114 31, 115 31, 115 30, 114 30))
0.323992	2.65491	#beaa78	POLYGON ((115 30, 115 31, 116 31, 116 30, 115 30))
-1.39719	4.85909	#bee9c8	POLYGON ((116 30, 116 31, 117 31, 117 30, 116 30))
-1.45452	5.98047	#bee9c8	POLYGON ((117 30, 117 31, 118 31, 118 30, 117 30))
0.166744	8.60972	#beaa78	POLYGON ((120 30, 120 31, 121 31, 121 30, 120 30))
1.13097	11.5527	#8aa66b	POLYGON ((121 30, 121 31, 122 31, 122 30, 121 30))
1.13589	12.282	#8aa66b	POLYGON ((122 30, 122 31, 123 31, 123 30, 122 30))
7.36421	0.094	#beaa78	POLYGON ((-104 31, -104 32, -103 32, -103 31, -104 31))
3.36359	-0.0324468	#f2ad85	POLYGON ((-101 31, -101 32, -100 32, -100 31, -101 31))
3.32844	0.0374933	#beaa78	POLYGON ((-100 31, -100 32, -99 32, -99 31, -100 31))
1.56111	0.01607	#beaa78	POLYGON ((-99 31, -99 32, -98 32, -98 31, -99 31))
1.36549	0.0569389	#beaa78	POLYGON ((-98 31, -98 32, -97 32, -97 31, -98 31))
4.71796	0.0598989	#beaa78	POLYGON ((-97 31, -97 32, -96 32, -96 31, -97 31))
4.43748	-0.019	#f2ad85	POLYGON ((-96 31, -96 32, -95 32, -95 31, -96 31))
4.43748	-0.019	#f2ad85	POLYGON ((-95 31, -95 32, -94 32, -94 31, -95 31))
4.93693	-0.0422573	#f2ad85	POLYGON ((-94 31, -94 32, -93 32, -93 31, -94 31))
8.8232	-0.135	#f2ad85	POLYGON ((-93 31, -93 32, -92 32, -92 31, -93 31))
3.28001	-0.006	#f2ad85	POLYGON ((-92 31, -92 32, -91 32, -91 31, -92 31))
4.32598	0.024	#beaa78	POLYGON ((-84 31, -84 32, -83 32, -83 31, -84 31))
5.82163	-0.04	#f2ad85	POLYGON ((-8 31, -8 32, -7 32, -7 31, -8 31))
7.63787	0.301	#beaa78	POLYGON ((29 31, 29 32, 30 32, 30 31, 29 31))
8.0629	0.294	#beaa78	POLYGON ((30 31, 30 32, 31 32, 31 31, 30 31))
7.64093	0.032	#beaa78	POLYGON ((32 31, 32 32, 33 32, 33 31, 32 31))
5.56136	-0.31	#f2ad85	POLYGON ((44 31, 44 32, 45 32, 45 31, 44 31))
5.56136	-0.31	#f2ad85	POLYGON ((45 31, 45 32, 46 32, 46 31, 45 31))
3.10098	0.337	#beaa78	POLYGON ((108 31, 108 32, 109 32, 109 31, 108 31))
3.10098	0.337	#beaa78	POLYGON ((109 31, 109 32, 110 32, 110 31, 109 31))
3.10098	0.337	#beaa78	POLYGON ((110 31, 110 32, 111 32, 111 31, 110 31))
1.73607	20.572	#8aa66b	POLYGON ((112 31, 112 32, 113 32, 113 31, 112 31))
-0.369689	21.94	#8ae1ad	POLYGON ((114 31, 114 32, 115 32, 115 31, 114 31))
-0.0497976	8.74158	#bee9c8	POLYGON ((117 31, 117 32, 118 32, 118 31, 117 31))
-0.485637	4.22098	#bee9c8	POLYGON ((118 31, 118 32, 119 32, 119 31, 118 31))
0.0147486	5.20584	#beaa78	POLYGON ((119 31, 119 32, 120 32, 120 31, 119 31))
0.163047	8.86536	#beaa78	POLYGON ((120 31, 120 32, 121 32, 121 31, 120 31))
1.40208	-0.004	#f2ad85	POLYGON ((-116 32, -116 33, -115 33, -115 32, -116 32))
6.77574	-0.186	#f2ad85	POLYGON ((-108 32, -108 33, -107 33, -107 32, -108 32))
3.24968	0.15	#beaa78	POLYGON ((-105 32, -105 33, -104 33, -104 32, -105 32))
3.13365	0.08	#beaa78	POLYGON ((-100 32, -100 33, -99 33, -99 32, -100 32))
3.70541	0.0231399	#beaa78	POLYGON ((-99 32, -99 33, -98 33, -98 32, -99 32))
4.69674	0.115874	#beaa78	POLYGON ((-98 32, -98 33, -97 33, -97 32, -98 32))
5.46884	0.0397269	#beaa78	POLYGON ((-97 32, -97 33, -96 33, -96 32, -97 32))
3.40959	-0.146	#f2ad85	POLYGON ((-92 32, -92 33, -91 33, -91 32, -92 32))
7.15246	-0.027	#f2ad85	POLYGON ((-89 32, -89 33, -88 33, -88 32, -89 32))
4.32598	0.024	#beaa78	POLYGON ((-84 32, -84 33, -83 33, -83 32, -84 32))
7.17535	1.144	#beaa78	POLYGON ((43 32, 43 33, 44 33, 44 32, 43 32))
5.2228	31.339	#8aa66b	POLYGON ((45 32, 45 33, 46 33, 46 32, 45 32))
4.00607	4.91086	#beaa78	POLYGON ((71 32, 71 33, 72 33, 72 32, 71 32))
0.629768	21.326	#8aa66b	POLYGON ((113 32, 113 33, 114 33, 114 32, 113 32))
-0.171872	18.7655	#8ae1ad	POLYGON ((114 32, 114 33, 115 33, 115 32, 114 32))
2.09367	9.153	#beaa78	POLYGON ((115 32, 115 33, 116 33, 116 32, 115 32))
-0.336617	10.2443	#8ae1ad	POLYGON ((116 32, 116 33, 117 33, 117 32, 116 32))
0.758364	12.28	#8aa66b	POLYGON ((117 32, 117 33, 118 33, 118 32, 117 32))
1.51594	20.8314	#8aa66b	POLYGON ((118 32, 118 33, 119 33, 119 32, 118 32))
1.84225	9.08528	#beaa78	POLYGON ((119 32, 119 33, 120 33, 120 32, 119 32))
2.46622	-0.0915872	#f2ad85	POLYGON ((-117 33, -117 34, -116 34, -116 33, -117 33))
2.54495	-0.097	#f2ad85	POLYGON ((-116 33, -116 34, -115 34, -115 33, -116 33))
5.8137	0.0666184	#beaa78	POLYGON ((-112 33, -112 34, -111 34, -111 33, -112 33))
4.19639	-0.142	#f2ad85	POLYGON ((-111 33, -111 34, -110 34, -110 33, -111 33))
8.81024	0.0679152	#beaa78	POLYGON ((-108 33, -108 34, -107 34, -107 33, -108 33))
7.32209	0.0533709	#beaa78	POLYGON ((-100 33, -100 34, -99 34, -99 33, -100 33))
3.58459	0.0770154	#beaa78	POLYGON ((-99 33, -99 34, -98 34, -98 33, -99 33))
7.6946	0.0947502	#beaa78	POLYGON ((-98 33, -98 34, -97 34, -97 33, -98 33))
6.08267	0.195826	#beaa78	POLYGON ((-97 33, -97 34, -96 34, -96 33, -97 33))
5.93493	-0.084	#f2ad85	POLYGON ((-96 33, -96 34, -95 34, -95 33, -96 33))
3.80996	-0.0373263	#f2ad85	POLYGON ((-95 33, -95 34, -94 34, -94 33, -95 33))
3.43357	-0.111	#f2ad85	POLYGON ((-94 33, -94 34, -93 34, -93 33, -94 33))
6.60007	0.0246391	#beaa78	POLYGON ((-84 33, -84 34, -83 34, -83 33, -84 33))
5.66806	0.03	#beaa78	POLYGON ((-81 33, -81 34, -80 34, -80 33, -81 33))
2.03446	0.283	#beaa78	POLYGON ((-8 33, -8 34, -7 34, -7 33, -8 33))
3.56734	0.034	#beaa78	POLYGON ((-7 33, -7 34, -6 34, -6 33, -7 33))
4.05534	0.117	#beaa78	POLYGON ((-6 33, -6 34, -5 34, -5 33, -6 33))
8.31289	21.8803	#8aa66b	POLYGON ((43 33, 43 34, 44 34, 44 33, 43 33))
4.67841	-12.595	#f2ad85	POLYGON ((70 33, 70 34, 71 34, 71 33, 70 33))
5.84659	11.439	#8aa66b	POLYGON ((71 33, 71 34, 72 34, 72 33, 71 33))
-1.28894	5.70859	#bee9c8	POLYGON ((73 33, 73 34, 74 34, 74 33, 73 33))
0.251016	4.684	#beaa78	POLYGON ((112 33, 112 34, 113 34, 113 33, 112 33))
0.497196	10.4869	#8aa66b	POLYGON ((113 33, 113 34, 114 34, 114 33, 113 33))
0.243358	12.102	#8aa66b	POLYGON ((114 33, 114 34, 115 34, 115 33, 114 33))
1.99602	6.79	#beaa78	POLYGON ((116 33, 116 34, 117 34, 117 33, 116 33))
0.822868	20.82	#8aa66b	POLYGON ((117 33, 117 34, 118 34, 118 33, 117 33))
1.42571	2.13919	#beaa78	POLYGON ((118 33, 118 34, 119 34, 119 33, 118 33))
1.85238	2.48859	#beaa78	POLYGON ((119 33, 119 34, 120 34, 120 33, 119 33))
1.94542	12.693	#8aa66b	POLYGON ((120 33, 120 34, 121 34, 121 33, 120 33))
3.04666	-0.082	#f2ad85	POLYGON ((-114 34, -114 35, -113 35, -113 34, -114 34))
2.3594	0.118	#beaa78	POLYGON ((-105 34, -105 35, -104 35, -104 34, -105 34))
4.93399	0.039	#beaa78	POLYGON ((-100 34, -100 35, -99 35, -99 34, -100 34))
3.47867	0.0290073	#beaa78	POLYGON ((-99 34, -99 35, -98 35, -98 34, -99 34))
6.38137	-0.0182463	#f2ad85	POLYGON ((-96 34, -96 35, -95 35, -95 34, -96 34))
5.53487	0.054	#beaa78	POLYGON ((-94 34, -94 35, -93 35, -93 34, -94 34))
4.61238	0.039	#beaa78	POLYGON ((-92 34, -92 35, -91 35, -91 34, -92 34))
7.33409	0.042	#beaa78	POLYGON ((-91 34, -91 35, -90 35, -90 34, -91 34))
7.18017	-0.0076551	#f2ad85	POLYGON ((-90 34, -90 35, -89 35, -89 34, -90 34))
5.30628	-0.012867	#f2ad85	POLYGON ((-89 34, -89 35, -88 35, -88 34, -89 34))
6.98859	0.06	#beaa78	POLYGON ((-88 34, -88 35, -87 35, -87 34, -88 34))
6.98859	0.06	#beaa78	POLYGON ((-87 34, -87 35, -86 35, -86 34, -87 34))
6.86312	0.015	#beaa78	POLYGON ((-86 34, -86 35, -85 35, -85 34, -86 34))
7.56929	0.129	#beaa78	POLYGON ((-80 34, -80 35, -79 35, -79 34, -80 34))
4.33814	0.0519408	#beaa78	POLYGON ((-6 34, -6 35, -5 35, -5 34, -6 34))
3.11083	-0.172	#f2ad85	POLYGON ((-5 34, -5 35, -4 35, -4 34, -5 34))
4.65208	0.005	#beaa78	POLYGON ((-3 34, -3 35, -2 35, -2 34, -3 34))
6.76199	30.5126	#8aa66b	POLYGON ((36 34, 36 35, 37 35, 37 34, 36 34))
8.56801	0.819	#beaa78	POLYGON ((42 34, 42 35, 43 35, 43 34, 42 34))
8.49546	27.373	#8aa66b	POLYGON ((44 34, 44 35, 45 35, 45 34, 44 34))
8.49546	27.373	#8aa66b	POLYGON ((45 34, 45 35, 46 35, 46 34, 45 34))
5.15313	11.905	#8aa66b	POLYGON ((69 34, 69 35, 70 35, 70 34, 69 34))
6.75986	0.967	#beaa78	POLYGON ((72 34, 72 35, 73 35, 73 34, 72 34))
0.928389	0.466	#beaa78	POLYGON ((112 34, 112 35, 113 35, 113 34, 112 34))
1.16835	11.7082	#8aa66b	POLYGON ((117 34, 117 35, 118 35, 118 34, 117 34))
0.440087	24.0633	#8aa66b	POLYGON ((118 34, 118 35, 119 35, 119 34, 118 34))
2.49996	3.68549	#beaa78	POLYGON ((119 34, 119 35, 120 35, 120 34, 119 34))
0.580689	0.058	#beaa78	POLYGON ((-122 35, -122 36, -121 36, -121 35, -122 35))
0.580689	0.058	#beaa78	POLYGON ((-121 35, -121 36, -120 36, -120 35, -121 35))
5.47221	-0.058	#f2ad85	POLYGON ((-107 35, -107 36, -106 36, -106 35, -107 35))
7.92065	-0.0437778	#f2ad85	POLYGON ((-106 35, -106 36, -105 36, -105 35, -106 35))
5.53561	0.0456238	#beaa78	POLYGON ((-105 35, -105 36, -104 36, -104 35, -105 35))
6.18855	0.069	#beaa78	POLYGON ((-104 35, -104 36, -103 36, -103 35, -104 35))
2.96803	0.089	#beaa78	POLYGON ((-102 35, -102 36, -101 36, -101 35, -102 35))
6.17617	0.034	#beaa78	POLYGON ((-100 35, -100 36, -99 36, -99 35, -100 35))
5.98803	0.0715644	#beaa78	POLYGON ((-98 35, -98 36, -97 36, -97 35, -98 35))
8.01543	0.144	#beaa78	POLYGON ((-97 35, -97 36, -96 36, -96 35, -97 35))
6.88772	-0.0138717	#f2ad85	POLYGON ((-96 35, -96 36, -95 36, -95 35, -96 35))
6.36032	0.0110692	#beaa78	POLYGON ((-94 35, -94 36, -93 36, -93 35, -94 35))
3.23993	-0.119	#f2ad85	POLYGON ((-90 35, -90 36, -89 36, -89 35, -90 35))
5.98019	0.016	#beaa78	POLYGON ((-89 35, -89 36, -88 36, -88 35, -89 35))
5.98019	0.016	#beaa78	POLYGON ((-88 35, -88 36, -87 36, -87 35, -88 35))
8.81399	0.045	#beaa78	POLYGON ((-81 35, -81 36, -80 36, -80 35, -81 35))
7.56929	0.129	#beaa78	POLYGON ((-80 35, -80 36, -79 36, -79 35, -80 35))
7.64068	0.001	#beaa78	POLYGON ((-79 35, -79 36, -78 36, -78 35, -79 35))
0.828468	0.024	#beaa78	POLYGON ((-4 35, -4 36, -3 36, -3 35, -4 35))
4.62693	0.282389	#beaa78	POLYGON ((0 35, 0 36, 1 36, 1 35, 0 35))
9.84587	0.421	#beaa78	POLYGON ((1 35, 1 36, 2 36, 2 35, 1 35))
2.33889	0.265	#beaa78	POLYGON ((9 35, 9 36, 10 36, 10 35, 9 35))
11.2318	-0.007	#f26b28	POLYGON ((38 35, 38 36, 39 36, 39 35, 38 35))
15.23	1.43	#be6b28	POLYGON ((44 35, 44 36, 45 36, 45 35, 44 35))
15.3838	0.250896	#be6b28	POLYGON ((45 35, 45 36, 46 36, 46 35, 45 35))
11.9962	14.192	#8a6b28	POLYGON ((46 35, 46 36, 47 36, 47 35, 46 35))
11.9962	14.192	#8a6b28	POLYGON ((47 35, 47 36, 48 36, 48 35, 47 35))
4.26643	3.242	#beaa78	POLYGON ((103 35, 103 36, 104 36, 104 35, 103 35))
2.85575	9.189	#beaa78	POLYGON ((116 35, 116 36, 117 36, 117 35, 116 35))
2.12053	22.6967	#8aa66b	POLYGON ((117 35, 117 36, 118 36, 118 35, 117 35))
0.395966	14.7953	#8aa66b	POLYGON ((118 35, 118 36, 119 36, 119 35, 118 35))
3.34502	11.9265	#8aa66b	POLYGON ((119 35, 119 36, 120 36, 120 35, 119 35))
6.41924	7.946	#beaa78	POLYGON ((126 35, 126 36, 127 36, 127 35, 126 35))
6.52535	3.89053	#beaa78	POLYGON ((140 35, 140 36, 141 36, 141 35, 140 35))
8.22329	0.312	#beaa78	POLYGON ((-109 36, -109 37, -108 37, -108 36, -109 36))
10.8959	-0.011	#f26b28	POLYGON ((-108 36, -108 37, -107 37, -107 36, -108 36))
7.64004	-0.0718984	#f2ad85	POLYGON ((-107 36, -107 37, -106 37, -106 36, -107 36))
5.47721	-0.183	#f2ad85	POLYGON ((-105 36, -105 37, -104 37, -104 36, -105 36))
8.40592	0.137	#beaa78	POLYGON ((-99 36, -99 37, -98 37, -98 36, -99 36))
7.16602	0.0361183	#beaa78	POLYGON ((-98 36, -98 37, -97 37, -97 36, -98 36))
2.90546	0.0299658	#beaa78	POLYGON ((-97 36, -97 37, -96 37, -96 36, -97 36))
6.74176	-0.00811038	#f2ad85	POLYGON ((-96 36, -96 37, -95 37, -95 36, -96 36))
5.98019	0.016	#beaa78	POLYGON ((-89 36, -89 37, -88 37, -88 36, -89 36))
5.98019	0.016	#beaa78	POLYGON ((-88 36, -88 37, -87 37, -87 36, -88 36))
7.64068	0.001	#beaa78	POLYGON ((-79 36, -79 37, -78 37, -78 36, -79 36))
0.0780316	-7.962	#f2ad85	POLYGON ((-7 36, -7 37, -6 37, -6 36, -7 36))
1.69574	-0.253396	#f2ad85	POLYGON ((-6 36, -6 37, -5 37, -5 36, -6 36))
7.43957	-3.465	#f2ad85	POLYGON ((-5 36, -5 37, -4 37, -4 36, -5 36))
5.42731	-2.831	#f2ad85	POLYGON ((-4 36, -4 37, -3 37, -3 36, -4 36))
4.0924	0.059	#beaa78	POLYGON ((0 36, 0 37, 1 37, 1 36, 0 36))
3.52883	-0.101222	#f2ad85	POLYGON ((1 36, 1 37, 2 37, 2 36, 1 36))
7.3851	0.338	#beaa78	POLYGON ((2 36, 2 37, 3 37, 3 36, 2 36))
1.49793	0.107	#beaa78	POLYGON ((7 36, 7 37, 8 37, 8 36, 7 36))
2.35278	0.00717203	#beaa78	POLYGON ((8 36, 8 37, 9 37, 9 36, 8 36))
3.77614	0.0403735	#beaa78	POLYGON ((9 36, 9 37, 10 37, 10 36, 9 36))
5.44051	4.627	#beaa78	POLYGON ((21 36, 21 37, 22 37, 22 36, 21 36))
12.845	-0.423	#f26b28	POLYGON ((28 36, 28 37, 29 37, 29 36, 28 36))
12.7171	0.238	#be6b28	POLYGON ((30 36, 30 37, 31 37, 31 36, 30 36))
13.0295	-2.341	#f26b28	POLYGON ((31 36, 31 37, 32 37, 32 36, 31 36))
7.55747	-5.516	#f2ad85	POLYGON ((33 36, 33 37, 34 37, 34 36, 33 36))
5.88478	1.565	#beaa78	POLYGON ((36 36, 36 37, 37 37, 37 36, 36 36))
6.93509	-0.442	#f2ad85	POLYGON ((37 36, 37 37, 38 37, 38 36, 37 36))
9.68569	0.179835	#beaa78	POLYGON ((38 36, 38 37, 39 37, 39 36, 38 36))
9.95068	1.946	#beaa78	POLYGON ((42 36, 42 37, 43 37, 43 36, 42 36))
15.23	1.43	#be6b28	POLYGON ((44 36, 44 37, 45 37, 45 36, 44 36))
15.23	1.43	#be6b28	POLYGON ((45 36, 45 37, 46 37, 46 36, 45 36))
1.93545	37.087	#8aa66b	POLYGON ((106 36, 106 37, 107 37, 107 36, 106 36))
4.41374	21.992	#8aa66b	POLYGON ((112 36, 112 37, 113 37, 113 36, 112 36))
5.35607	12.858	#8aa66b	POLYGON ((113 36, 113 37, 114 37, 114 36, 113 36))
2.85575	9.189	#beaa78	POLYGON ((116 36, 116 37, 117 37, 117 36, 116 36))
1.5761	19.9983	#8aa66b	POLYGON ((118 36, 118 37, 119 37, 119 36, 118 36))
2.02778	0.745	#beaa78	POLYGON ((119 36, 119 37, 120 37, 120 36, 119 36))
3.16564	13.0835	#8aa66b	POLYGON ((120 36, 120 37, 121 37, 121 36, 120 36))
2.95126	8.31186	#beaa78	POLYGON ((122 36, 122 37, 123 37, 123 36, 122 36))
5.96154	-3.432	#f2ad85	POLYGON ((136 36, 136 37, 137 37, 137 36, 136 36))
6.80615	3.72791	#beaa78	POLYGON ((140 36, 140 37, 141 37, 141 36, 140 36))
-0.717077	0.0365063	#bee9c8	POLYGON ((-122 37, -122 38, -121 38, -121 37, -122 37))
-0.234135	-0.0137105	#f2f0e3	POLYGON ((-121 37, -121 38, -120 38, -120 37, -121 37))
10.8959	-0.011	#f26b28	POLYGON ((-108 37, -108 38, -107 38, -107 37, -108 37))
0.960642	-0.264	#f2ad85	POLYGON ((-106 37, -106 38, -105 38, -105 37, -106 37))
6.30927	-0.048	#f2ad85	POLYGON ((-97 37, -97 38, -96 38, -96 37, -97 37))
6.3276	0.0103669	#beaa78	POLYGON ((-89 37, -89 38, -88 38, -88 37, -89 37))
2.36983	14.5939	#8aa66b	POLYGON ((-8 37, -8 38, -7 38, -7 37, -8 37))
8.56889	-0.379	#f2ad85	POLYGON ((-3 37, -3 38, -2 38, -2 37, -3 37))
8.52082	-11.737	#f2ad85	POLYGON ((-1 37, -1 38, 0 38, 0 37, -1 37))
9.20899	14.848	#8aa66b	POLYGON ((13 37, 13 38, 14 38, 14 37, 13 37))
6.66936	20.6433	#8aa66b	POLYGON ((14 37, 14 38, 15 38, 15 37, 14 37))
11.4305	-0.027	#f26b28	POLYGON ((21 37, 21 38, 22 38, 22 37, 21 37))
14.136	4.768	#be6b28	POLYGON ((28 37, 28 38, 29 38, 29 37, 28 37))
2.94521	43.8	#8aa66b	POLYGON ((29 37, 29 38, 30 38, 30 37, 29 37))
5.31001	39.723	#8aa66b	POLYGON ((30 37, 30 38, 31 38, 31 37, 30 37))
11.213	0.120747	#be6b28	POLYGON ((35 37, 35 38, 36 38, 36 37, 35 37))
12.5263	3.83516	#be6b28	POLYGON ((36 37, 36 38, 37 38, 37 37, 36 37))
8.75233	7.80738	#beaa78	POLYGON ((37 37, 37 38, 38 38, 38 37, 37 37))
6.29021	10.9458	#8aa66b	POLYGON ((112 37, 112 38, 113 38, 113 37, 112 37))
1.63326	34.293	#8aa66b	POLYGON ((118 37, 118 38, 119 38, 119 37, 118 37))
1.59871	-0.199	#f2ad85	POLYGON ((119 37, 119 38, 120 38, 120 37, 119 37))
2.01236	17.425	#8aa66b	POLYGON ((120 37, 120 38, 121 38, 121 37, 120 37))
3.59101	15.8309	#8aa66b	POLYGON ((121 37, 121 38, 122 38, 122 37, 121 37))
8.46681	0.107	#beaa78	POLYGON ((140 37, 140 38, 141 38, 141 37, 140 37))
-2.21255	-0.008	#f2f0e3	POLYGON ((-122 38, -122 39, -121 39, -121 38, -122 38))
8.21051	-0.0508259	#f2ad85	POLYGON ((-105 38, -105 39, -104 39, -104 38, -105 38))
6.71694	-0.0569606	#f2ad85	POLYGON ((-104 38, -104 39, -103 39, -103 38, -104 38))
7.41117	-0.0723899	#f2ad85	POLYGON ((-103 38, -103 39, -102 39, -102 38, -103 38))
9.06188	0.167	#beaa78	POLYGON ((-100 38, -100 39, -99 39, -99 38, -100 38))
9.78193	0.0648017	#beaa78	POLYGON ((-99 38, -99 39, -98 39, -98 38, -99 38))
5.71774	0.0596674	#beaa78	POLYGON ((-98 38, -98 39, -97 39, -97 38, -98 38))
5.30133	0.0604433	#beaa78	POLYGON ((-96 38, -96 39, -95 39, -95 38, -96 38))
6.40649	0.0760908	#beaa78	POLYGON ((-95 38, -95 39, -94 39, -94 38, -95 38))
8.69459	-0.000147265	#f2ad85	POLYGON ((-94 38, -94 39, -93 39, -93 38, -94 38))
6.48337	0.017851	#beaa78	POLYGON ((-90 38, -90 39, -89 39, -89 38, -90 38))
5.64281	0.015	#beaa78	POLYGON ((-89 38, -89 39, -88 39, -88 38, -89 38))
6.21764	-0.033	#f2ad85	POLYGON ((-76 38, -76 39, -75 39, -75 38, -76 38))
-0.9399	2.999	#bee9c8	POLYGON ((-9 38, -9 39, -8 39, -8 38, -9 38))
2.17431	1.105	#beaa78	POLYGON ((-8 38, -8 39, -7 39, -7 38, -8 38))
1.75001	0.146	#beaa78	POLYGON ((-6 38, -6 39, -5 39, -5 38, -6 38))
1.75001	0.146	#beaa78	POLYGON ((-5 38, -5 39, -4 39, -4 38, -5 38))
2.20504	16.766	#8aa66b	POLYGON ((-4 38, -4 39, -3 39, -3 38, -4 38))
9.92323	0.029	#beaa78	POLYGON ((-3 38, -3 39, -2 39, -2 38, -3 38))
7.64863	-0.718	#f2ad85	POLYGON ((-2 38, -2 39, -1 39, -1 38, -2 38))
6.55416	16.2566	#8aa66b	POLYGON ((-1 38, -1 39, 0 39, 0 38, -1 38))
1.74093	-0.934	#f2ad85	POLYGON ((1 38, 1 39, 2 39, 2 38, 1 38))
5.43625	3.044	#beaa78	POLYGON ((8 38, 8 39, 9 39, 9 38, 8 38))
9.20899	14.848	#8aa66b	POLYGON ((13 38, 13 39, 14 39, 14 38, 13 38))
8.80613	7.40598	#beaa78	POLYGON ((20 38, 20 39, 21 39, 21 38, 20 38))
8.72937	4.05971	#beaa78	POLYGON ((21 38, 21 39, 22 39, 22 38, 21 38))
9.41402	3.406	#beaa78	POLYGON ((27 38, 27 39, 28 39, 28 38, 27 38))
9.63866	2.21109	#beaa78	POLYGON ((28 38, 28 39, 29 39, 29 38, 28 38))
6.68715	16.913	#8aa66b	POLYGON ((31 38, 31 39, 32 39, 32 38, 31 38))
8.04268	4.32252	#beaa78	POLYGON ((38 38, 38 39, 39 39, 39 38, 38 38))
8.46609	6.11691	#beaa78	POLYGON ((39 38, 39 39, 40 39, 40 38, 39 38))
2.93926	8.052	#beaa78	POLYGON ((111 38, 111 39, 112 39, 112 38, 111 38))
1.67003	2.001	#beaa78	POLYGON ((114 38, 114 39, 115 39, 115 38, 114 38))
0.981268	0.179	#beaa78	POLYGON ((117 38, 117 39, 118 39, 118 38, 117 38))
0.981268	0.179	#beaa78	POLYGON ((118 38, 118 39, 119 39, 119 38, 118 38))
1.92357	-0.018	#f2ad85	POLYGON ((-123 39, -123 40, -122 40, -122 39, -123 39))
10.3463	-0.049	#f26b28	POLYGON ((-106 39, -106 40, -105 40, -105 39, -106 39))
5.94782	0.03	#beaa78	POLYGON ((-105 39, -105 40, -104 40, -104 39, -105 39))
5.85866	-0.00809826	#f2ad85	POLYGON ((-100 39, -100 40, -99 40, -99 39, -100 39))
7.38225	0.0469626	#beaa78	POLYGON ((-99 39, -99 40, -98 40, -98 39, -99 39))
7.53458	0.085	#beaa78	POLYGON ((-98 39, -98 40, -97 40, -97 39, -98 39))
7.53458	0.085	#beaa78	POLYGON ((-97 39, -97 40, -96 40, -96 39, -97 39))
8.67119	0.065	#beaa78	POLYGON ((-96 39, -96 40, -95 40, -95 39, -96 39))
5.85619	-0.0851998	#f2ad85	POLYGON ((-93 39, -93 40, -92 40, -92 39, -93 39))
5.17723	0.029	#beaa78	POLYGON ((-92 39, -92 40, -91 40, -91 39, -92 39))
8.46541	0.072	#beaa78	POLYGON ((-89 39, -89 40, -88 40, -88 39, -89 39))
4.56706	-0.023	#f2ad85	POLYGON ((-82 39, -82 40, -81 40, -81 39, -82 39))
2.32151	9.977	#beaa78	POLYGON ((-9 39, -9 40, -8 40, -8 39, -9 39))
2.29127	0.785688	#beaa78	POLYGON ((-8 39, -8 40, -7 40, -7 39, -8 39))
1.90396	0.604184	#beaa78	POLYGON ((-7 39, -7 40, -6 40, -6 39, -7 39))
4.90097	4.99148	#beaa78	POLYGON ((-6 39, -6 40, -5 40, -5 39, -6 39))
3.42938	1.3524	#beaa78	POLYGON ((-5 39, -5 40, -4 40, -4 39, -5 39))
3.27081	21.5629	#8aa66b	POLYGON ((-4 39, -4 40, -3 40, -3 39, -4 39))
5.16807	-5.486	#f2ad85	POLYGON ((-3 39, -3 40, -2 40, -2 39, -3 39))
4.21616	-0.435	#f2ad85	POLYGON ((-2 39, -2 40, -1 40, -1 39, -2 39))
4.16569	6.499	#beaa78	POLYGON ((-1 39, -1 40, 0 40, 0 39, -1 39))
4.17242	9.63817	#beaa78	POLYGON ((9 39, 9 40, 10 40, 10 39, 9 39))
8.49721	3.196	#beaa78	POLYGON ((20 39, 20 40, 21 40, 21 39, 20 39))
12.1596	0.086	#be6b28	POLYGON ((21 39, 21 40, 22 40, 22 39, 21 39))
9.12862	0.107	#beaa78	POLYGON ((28 39, 28 40, 29 40, 29 39, 28 39))
5.34451	0.549	#beaa78	POLYGON ((32 39, 32 40, 33 40, 33 39, 32 39))
14.9474	4.959	#be6b28	POLYGON ((33 39, 33 40, 34 40, 34 39, 33 39))
5.33452	7.263	#beaa78	POLYGON ((38 39, 38 40, 39 40, 39 39, 38 39))
13.9	9.233	#be6b28	POLYGON ((40 39, 40 40, 41 40, 41 39, 40 39))
5.68372	7.265	#beaa78	POLYGON ((42 39, 42 40, 43 40, 43 39, 42 39))
2.99777	13.684	#8aa66b	POLYGON ((112 39, 112 40, 113 40, 113 39, 112 39))
2.71409	33.846	#8aa66b	POLYGON ((113 39, 113 40, 114 40, 114 39, 113 39))
2.82594	-6.221	#f2ad85	POLYGON ((114 39, 114 40, 115 40, 115 39, 114 39))
0.200555	2.32119	#beaa78	POLYGON ((117 39, 117 40, 118 40, 118 39, 117 39))
1.41514	0.191	#beaa78	POLYGON ((118 39, 118 40, 119 40, 119 39, 118 39))
-1.83474	5.258	#bee9c8	POLYGON ((119 39, 119 40, 120 40, 120 39, 119 39))
0.411631	5.1419	#beaa78	POLYGON ((121 39, 121 40, 122 40, 122 39, 121 39))
0.829195	3.79774	#beaa78	POLYGON ((122 39, 122 40, 123 40, 123 39, 122 39))
0.906178	2.12274	#beaa78	POLYGON ((123 39, 123 40, 124 40, 124 39, 123 39))
2.67744	22.474	#8aa66b	POLYGON ((125 39, 125 40, 126 40, 126 39, 125 39))
3.34453	-1.12126	#f2ad85	POLYGON ((127 39, 127 40, 128 40, 128 39, 127 39))
4.85979	0.023	#beaa78	POLYGON ((-113 40, -113 41, -112 41, -112 40, -113 40))
4.85979	0.023	#beaa78	POLYGON ((-112 40, -112 41, -111 41, -111 40, -112 40))
9.23544	0.0549426	#beaa78	POLYGON ((-106 40, -106 41, -105 41, -105 40, -106 40))
8.35944	-0.115283	#f2ad85	POLYGON ((-105 40, -105 41, -104 41, -104 40, -105 40))
2.63458	0.0865193	#beaa78	POLYGON ((-102 40, -102 41, -101 41, -101 40, -102 40))
8.28825	0.076234	#beaa78	POLYGON ((-100 40, -100 41, -99 41, -99 40, -100 40))
2.62267	0.0825561	#beaa78	POLYGON ((-97 40, -97 41, -96 41, -96 40, -97 40))
6.33064	-0.015	#f2ad85	POLYGON ((-94 40, -94 41, -93 41, -93 40, -94 40))
6.33064	-0.015	#f2ad85	POLYGON ((-93 40, -93 41, -92 41, -92 40, -93 40))
2.11936	-0.055	#f2ad85	POLYGON ((-90 40, -90 41, -89 41, -89 40, -90 40))
2.68863	0.066	#beaa78	POLYGON ((-86 40, -86 41, -85 41, -85 40, -86 40))
3.99314	0.045	#beaa78	POLYGON ((-84 40, -84 41, -83 41, -83 40, -84 40))
2.52496	-7.141	#f2ad85	POLYGON ((-7 40, -7 41, -6 41, -6 40, -7 40))
3.98908	0.69076	#beaa78	POLYGON ((-3 40, -3 41, -2 41, -2 40, -3 40))
5.34819	4.31621	#beaa78	POLYGON ((0 40, 0 41, 1 41, 1 40, 0 40))
4.19067	0.297	#beaa78	POLYGON ((9 40, 9 41, 10 41, 10 40, 9 40))
9.29135	12.8237	#8aa66b	POLYGON ((16 40, 16 41, 17 41, 17 40, 16 40))
10.1523	0.970928	#be6b28	POLYGON ((19 40, 19 41, 20 41, 20 40, 19 40))
13.2851	1.46	#be6b28	POLYGON ((20 40, 20 41, 21 41, 21 40, 20 40))
14.2561	-0.025	#f26b28	POLYGON ((21 40, 21 41, 22 41, 22 40, 21 40))
13.1553	-0.31481	#f26b28	POLYGON ((22 40, 22 41, 23 41, 23 40, 22 40))
14.644	11.637	#8a6b28	POLYGON ((23 40, 23 41, 24 41, 24 40, 23 40))
3.38339	-1.04604	#f2ad85	POLYGON ((25 40, 25 41, 26 41, 26 40, 25 40))
6.80719	-1.87919	#f2ad85	POLYGON ((26 40, 26 41, 27 41, 27 40, 26 40))
7.67797	8.89967	#beaa78	POLYGON ((27 40, 27 41, 28 41, 28 40, 27 40))
6.21437	11.924	#8aa66b	POLYGON ((28 40, 28 41, 29 41, 29 40, 28 40))
17.3949	0.222	#be6b28	POLYGON ((29 40, 29 41, 30 41, 30 40, 29 40))
2.35742	0.297	#beaa78	POLYGON ((31 40, 31 41, 32 41, 32 40, 31 40))
12.2051	10.177	#8a6b28	POLYGON ((32 40, 32 41, 33 41, 33 40, 32 40))
8.34822	0.864	#beaa78	POLYGON ((35 40, 35 41, 36 41, 36 40, 35 40))
5.82648	0.173	#beaa78	POLYGON ((38 40, 38 41, 39 41, 39 40, 38 40))
2.2354	15.5411	#8aa66b	POLYGON ((108 40, 108 41, 109 41, 109 40, 108 40))
4.06042	-1.76259	#f2ad85	POLYGON ((110 40, 110 41, 111 41, 111 40, 110 40))
2.11951	14.21	#8aa66b	POLYGON ((112 40, 112 41, 113 41, 113 40, 112 40))
2.35541	19.827	#8aa66b	POLYGON ((115 40, 115 41, 116 41, 116 40, 115 40))
-0.147421	0.155	#bee9c8	POLYGON ((117 40, 117 41, 118 41, 118 40, 117 40))
-1.83474	5.258	#bee9c8	POLYGON ((119 40, 119 41, 120 41, 120 40, 119 40))
0.417511	9.82926	#beaa78	POLYGON ((120 40, 120 41, 121 41, 121 40, 120 40))
1.7405	4.308	#beaa78	POLYGON ((121 40, 121 41, 122 41, 122 40, 121 40))
0.197864	8.28471	#beaa78	POLYGON ((122 40, 122 41, 123 41, 123 40, 122 40))
0.442339	2.12227	#beaa78	POLYGON ((123 40, 123 41, 124 41, 124 40, 123 40))
0.114484	1.714	#beaa78	POLYGON ((124 40, 124 41, 125 41, 125 40, 124 40))
8.10274	0.0175231	#beaa78	POLYGON ((141 40, 141 41, 142 41, 142 40, 141 40))
0.00561053	0.04	#beaa78	POLYGON ((-122 41, -122 42, -121 42, -121 41, -122 41))
6.20572	0.214	#beaa78	POLYGON ((-116 41, -116 42, -115 42, -115 41, -116 41))
4.85979	0.023	#beaa78	POLYGON ((-114 41, -114 42, -113 42, -113 41, -114 41))
4.85979	0.023	#beaa78	POLYGON ((-113 41, -113 42, -112 42, -112 41, -113 41))
4.85979	0.023	#beaa78	POLYGON ((-112 41, -112 42, -111 42, -111 41, -112 41))
5.76745	-0.19	#f2ad85	POLYGON ((-110 41, -110 42, -109 42, -109 41, -110 41))
3.12756	0.114	#beaa78	POLYGON ((-107 41, -107 42, -106 42, -106 41, -107 41))
4.62458	0.146	#beaa78	POLYGON ((-106 41, -106 42, -105 42, -105 41, -106 41))
5.76253	-0.017	#f2ad85	POLYGON ((-105 41, -105 42, -104 42, -104 41, -105 41))
6.71623	0.171	#beaa78	POLYGON ((-104 41, -104 42, -103 42, -103 41, -104 41))
4.29008	-0.0194435	#f2ad85	POLYGON ((-103 41, -103 42, -102 42, -102 41, -103 41))
7.28436	0.0635068	#beaa78	POLYGON ((-102 41, -102 42, -101 42, -101 41, -102 41))
6.52467	0.044	#beaa78	POLYGON ((-101 41, -101 42, -100 42, -100 41, -101 41))
4.70928	0.087	#beaa78	POLYGON ((-94 41, -94 42, -93 42, -93 41, -94 41))
4.70928	0.087	#beaa78	POLYGON ((-93 41, -93 42, -92 42, -92 41, -93 41))
3.01005	0.024	#beaa78	POLYGON ((-92 41, -92 42, -91 42, -91 41, -92 41))
1.95614	0.54245	#beaa78	POLYGON ((-7 41, -7 42, -6 42, -6 41, -7 41))
1.89997	1.886	#beaa78	POLYGON ((-6 41, -6 42, -5 42, -5 41, -6 41))
5.43021	-0.424	#f2ad85	POLYGON ((-4 41, -4 42, -3 42, -3 41, -4 41))
3.45063	1.65099	#beaa78	POLYGON ((-1 41, -1 42, 0 42, 0 41, -1 41))
4.09015	1.4768	#beaa78	POLYGON ((0 41, 0 42, 1 42, 1 41, 0 41))
7.56382	5.68397	#beaa78	POLYGON ((14 41, 14 42, 15 42, 15 41, 14 41))
11.1949	0.053	#be6b28	POLYGON ((15 41, 15 42, 16 42, 16 41, 15 41))
6.00391	-0.489	#f2ad85	POLYGON ((16 41, 16 42, 17 42, 17 41, 16 41))
8.17445	0.9676	#beaa78	POLYGON ((19 41, 19 42, 20 42, 20 41, 19 41))
14.7617	3.547	#be6b28	POLYGON ((20 41, 20 42, 21 42, 21 41, 20 41))
12.3101	10.492	#8a6b28	POLYGON ((23 41, 23 42, 24 42, 24 41, 23 41))
6.86093	2.87449	#beaa78	POLYGON ((25 41, 25 42, 26 42, 26 41, 25 41))
11.2174	1.59442	#be6b28	POLYGON ((28 41, 28 42, 29 42, 29 41, 28 41))
8.67759	7.232	#beaa78	POLYGON ((36 41, 36 42, 37 42, 37 41, 36 41))
2.22606	15.411	#8aa66b	POLYGON ((108 41, 108 42, 109 42, 109 41, 108 41))
2.15261	14.284	#8aa66b	POLYGON ((115 41, 115 42, 116 42, 116 41, 115 41))
-1.42083	1.3	#bee9c8	POLYGON ((118 41, 118 42, 119 42, 119 41, 118 41))
-0.956574	6.729	#bee9c8	POLYGON ((120 41, 120 42, 121 42, 121 41, 120 41))
-1.74065	-4.058	#f2f0e3	POLYGON ((121 41, 121 42, 122 42, 122 41, 121 41))
-0.175489	17.721	#8ae1ad	POLYGON ((122 41, 122 42, 123 42, 123 41, 122 41))
0.503589	2.117	#beaa78	POLYGON ((123 41, 123 42, 124 42, 124 41, 123 41))
6.08871	0.023	#beaa78	POLYGON ((129 41, 129 42, 130 42, 130 41, 129 41))
0.952574	-0.011	#f2ad85	POLYGON ((-123 42, -123 43, -122 43, -122 42, -123 42))
0.952574	-0.011	#f2ad85	POLYGON ((-122 42, -122 43, -121 43, -121 42, -122 42))
0.6638	-0.019	#f2ad85	POLYGON ((-121 42, -121 43, -120 43, -120 42, -121 42))
3.06922	0.061	#beaa78	POLYGON ((-116 42, -116 43, -115 43, -115 42, -116 42))
6.01547	0.074	#beaa78	POLYGON ((-114 42, -114 43, -113 43, -113 42, -114 42))
5.22893	0.09	#beaa78	POLYGON ((-113 42, -113 43, -112 43, -112 42, -113 42))
7.13784	0.119	#beaa78	POLYGON ((-112 42, -112 43, -111 43, -111 42, -112 42))
6.94522	0.006	#beaa78	POLYGON ((-111 42, -111 43, -110 43, -110 42, -111 42))
3.27124	-0.052	#f2ad85	POLYGON ((-110 42, -110 43, -109 43, -109 42, -110 42))
7.53687	0.003	#beaa78	POLYGON ((-108 42, -108 43, -107 43, -107 42, -108 42))
7.53687	0.003	#beaa78	POLYGON ((-107 42, -107 43, -106 43, -106 42, -107 42))
9.53969	0.017	#beaa78	POLYGON ((-106 42, -106 43, -105 43, -105 42, -106 42))
8.40465	-0.0110601	#f2ad85	POLYGON ((-105 42, -105 43, -104 43, -104 42, -105 42))
4.39049	-0.00803979	#f2ad85	POLYGON ((-103 42, -103 43, -102 43, -102 42, -103 42))
4.43652	0.0126319	#beaa78	POLYGON ((-102 42, -102 43, -101 43, -101 42, -102 42))
4.36236	-0.0111652	#f2ad85	POLYGON ((-101 42, -101 43, -100 43, -100 42, -101 42))
3.04103	0.02	#beaa78	POLYGON ((-100 42, -100 43, -99 43, -99 42, -100 42))
1.29703	-0.01	#f2ad85	POLYGON ((-98 42, -98 43, -97 43, -97 42, -98 42))
2.21753	-0.018	#f2ad85	POLYGON ((-96 42, -96 43, -95 43, -95 42, -96 42))
1.44535	0.066	#beaa78	POLYGON ((-95 42, -95 43, -94 43, -94 42, -95 42))
2.88335	0.000558703	#beaa78	POLYGON ((-89 42, -89 43, -88 43, -88 42, -89 42))
3.77921	0.107	#beaa78	POLYGON ((-2 42, -2 43, -1 43, -1 42, -2 42))
3.27774	-2.648	#f2ad85	POLYGON ((-1 42, -1 43, 0 43, 0 42, -1 42))
7.38101	1.38884	#beaa78	POLYGON ((0 42, 0 43, 1 43, 1 42, 0 42))
6.35699	-6.363	#f2ad85	POLYGON ((2 42, 2 43, 3 43, 3 42, 2 42))
8.46688	-0.0644465	#f2ad85	POLYGON ((9 42, 9 43, 10 43, 10 42, 9 42))
7.01061	-0.487	#f2ad85	POLYGON ((11 42, 11 43, 12 43, 12 42, 11 42))
9.56254	-1.333	#f2ad85	POLYGON ((19 42, 19 43, 20 43, 20 42, 19 42))
8.75309	6.10238	#beaa78	POLYGON ((27 42, 27 43, 28 43, 28 42, 27 42))
16.0421	-0.087	#f26b28	POLYGON ((41 42, 41 43, 42 43, 42 42, 41 42))
16.41	-2.10197	#f26b28	POLYGON ((42 42, 42 43, 43 43, 43 42, 42 42))
6.14121	-4.219	#f2ad85	POLYGON ((47 42, 47 43, 48 43, 48 42, 47 42))
8.21915	3.983	#beaa78	POLYGON ((48 42, 48 43, 49 43, 49 42, 48 42))
-1.2488	-0.417636	#f2f0e3	POLYGON ((119 42, 119 43, 120 43, 120 42, 119 42))
-0.729353	11.958	#8ae1ad	POLYGON ((121 42, 121 43, 122 43, 122 42, 121 42))
0.249141	8.45958	#beaa78	POLYGON ((122 42, 122 43, 123 43, 123 42, 122 42))
0.538613	4.49938	#beaa78	POLYGON ((123 42, 123 43, 124 43, 124 42, 123 42))
2.43016	1.83078	#beaa78	POLYGON ((124 42, 124 43, 125 43, 125 42, 124 42))
-0.146351	0.669701	#bee9c8	POLYGON ((125 42, 125 43, 126 43, 126 42, 125 42))
4.3741	-1.57348	#f2ad85	POLYGON ((130 42, 130 43, 131 43, 131 42, 130 42))
3.53264	0.026	#beaa78	POLYGON ((-117 43, -117 44, -116 44, -116 43, -117 43))
3.06922	0.061	#beaa78	POLYGON ((-116 43, -116 44, -115 44, -115 43, -116 43))
5.22893	0.09	#beaa78	POLYGON ((-113 43, -113 44, -112 44, -112 43, -113 43))
7.13784	0.119	#beaa78	POLYGON ((-112 43, -112 44, -111 44, -111 43, -112 43))
8.1666	-0.00436718	#f2ad85	POLYGON ((-109 43, -109 44, -108 44, -108 43, -109 43))
2.55941	0.052	#beaa78	POLYGON ((-107 43, -107 44, -106 44, -106 43, -107 43))
3.86997	0.006	#beaa78	POLYGON ((-104 43, -104 44, -103 44, -103 43, -104 43))
2.91869	0.00816254	#beaa78	POLYGON ((-96 43, -96 44, -95 44, -95 43, -96 43))
1.79467	-0.017	#f2ad85	POLYGON ((-95 43, -95 44, -94 44, -94 43, -95 43))
1.84219	0.091	#beaa78	POLYGON ((-94 43, -94 44, -93 44, -93 43, -94 43))
1.26936	0.01	#beaa78	POLYGON ((-89 43, -89 44, -88 44, -88 43, -89 43))
2.809	0.377	#beaa78	POLYGON ((-85 43, -85 44, -84 44, -84 43, -85 43))
0.606826	0	#f2ad85	POLYGON ((-2 43, -2 44, -1 44, -1 43, -2 43))
3.49946	16.513	#8aa66b	POLYGON ((2 43, 2 44, 3 44, 3 43, 2 43))
5.26271	-0.177078	#f2ad85	POLYGON ((3 43, 3 44, 4 44, 4 43, 3 43))
5.68593	4.44985	#beaa78	POLYGON ((4 43, 4 44, 5 44, 5 43, 4 43))
6.06553	0.561	#beaa78	POLYGON ((5 43, 5 44, 6 44, 6 43, 5 43))
7.24402	0.622	#beaa78	POLYGON ((6 43, 6 44, 7 44, 7 43, 6 43))
7.31117	-10.065	#f2ad85	POLYGON ((10 43, 10 44, 11 44, 11 43, 10 43))
7.64419	13.702	#8aa66b	POLYGON ((11 43, 11 44, 12 44, 12 43, 11 43))
4.77356	25.488	#8aa66b	POLYGON ((12 43, 12 44, 13 44, 13 43, 12 43))
10.1801	-3.83	#f26b28	POLYGON ((17 43, 17 44, 18 44, 18 43, 17 43))
3.3178	11.414	#8aa66b	POLYGON ((25 43, 25 44, 26 44, 26 43, 25 43))
8.21464	3.5685	#beaa78	POLYGON ((47 43, 47 44, 48 44, 48 43, 47 43))
4.66771	9.64308	#beaa78	POLYGON ((51 43, 51 44, 52 44, 52 43, 51 43))
0.29823	3.43509	#beaa78	POLYGON ((119 43, 119 44, 120 44, 120 43, 119 43))
0.742581	0.244022	#beaa78	POLYGON ((120 43, 120 44, 121 44, 121 43, 120 43))
0.420935	8.49201	#beaa78	POLYGON ((121 43, 121 44, 122 44, 122 43, 121 43))
3.54172	1.263	#beaa78	POLYGON ((122 43, 122 44, 123 44, 123 43, 122 43))
2.16613	6.23934	#beaa78	POLYGON ((124 43, 124 44, 125 44, 125 43, 124 43))
-0.62343	6.39719	#bee9c8	POLYGON ((125 43, 125 44, 126 44, 126 43, 125 43))
0.0160758	0.804694	#beaa78	POLYGON ((126 43, 126 44, 127 44, 127 43, 126 43))
-0.248776	0.756125	#bee9c8	POLYGON ((127 43, 127 44, 128 44, 128 43, 127 43))
0.296762	0.0868406	#beaa78	POLYGON ((128 43, 128 44, 129 44, 129 43, 128 43))
0.0825632	0.152	#beaa78	POLYGON ((129 43, 129 44, 130 44, 130 43, 129 43))
5.97847	-2.182	#f2ad85	POLYGON ((132 43, 132 44, 133 44, 133 43, 132 43))
6.85915	0.145	#beaa78	POLYGON ((-105 44, -105 45, -104 45, -104 44, -105 44))
5.03251	0.114	#beaa78	POLYGON ((-104 44, -104 45, -103 45, -103 44, -104 44))
3.82502	0.07	#beaa78	POLYGON ((-101 44, -101 45, -100 45, -100 44, -101 44))
3.77821	0.0695138	#beaa78	POLYGON ((-100 44, -100 45, -99 45, -99 44, -100 44))
2.39001	0.109	#beaa78	POLYGON ((-99 44, -99 45, -98 45, -98 44, -99 44))
1.32395	0.0230469	#beaa78	POLYGON ((-98 44, -98 45, -97 45, -97 44, -98 44))
1.09725	-0.015043	#f2ad85	POLYGON ((-96 44, -96 45, -95 45, -95 44, -96 44))
1.26936	0.01	#beaa78	POLYGON ((-89 44, -89 45, -88 45, -88 44, -89 44))
1.6753	-0.009	#f2ad85	POLYGON ((-79 44, -79 45, -78 45, -78 44, -79 44))
-0.310505	0.007	#bee9c8	POLYGON ((-77 44, -77 45, -76 45, -76 44, -77 44))
1.46787	-0.131	#f2ad85	POLYGON ((-2 44, -2 45, -1 45, -1 44, -2 44))
5.91013	1.607	#beaa78	POLYGON ((11 44, 11 45, 12 45, 12 44, 11 44))
6.92896	-1.73605	#f2ad85	POLYGON ((12 44, 12 45, 13 45, 13 44, 12 44))
13.6627	0.522	#be6b28	POLYGON ((19 44, 19 45, 20 45, 20 44, 19 44))
9.89253	3.584	#beaa78	POLYGON ((21 44, 21 45, 22 45, 22 44, 21 44))
11.3918	1.9104	#be6b28	POLYGON ((22 44, 22 45, 23 45, 23 44, 22 44))
12.8824	1.213	#be6b28	POLYGON ((24 44, 24 45, 25 45, 25 44, 24 44))
5.01578	10.492	#8aa66b	POLYGON ((26 44, 26 45, 27 45, 27 44, 26 44))
9.35353	0.332333	#beaa78	POLYGON ((28 44, 28 45, 29 45, 29 44, 28 44))
8.1531	12.485	#8aa66b	POLYGON ((29 44, 29 45, 30 45, 30 44, 29 44))
6.15098	2.506	#beaa78	POLYGON ((37 44, 37 45, 38 45, 38 44, 37 44))
3.05392	3.44428	#beaa78	POLYGON ((38 44, 38 45, 39 45, 39 44, 38 44))
7.09655	1.179	#beaa78	POLYGON ((39 44, 39 45, 40 45, 40 44, 39 44))
9.06824	-0.682	#f2ad85	POLYGON ((41 44, 41 45, 42 45, 42 44, 41 44))
6.72614	2.60519	#beaa78	POLYGON ((42 44, 42 45, 43 45, 43 44, 42 44))
2.64232	3.18575	#beaa78	POLYGON ((119 44, 119 45, 120 45, 120 44, 119 44))
0.0258526	-0.877	#f2ad85	POLYGON ((120 44, 120 45, 121 45, 121 44, 120 44))
0.3839	-1.943	#f2ad85	POLYGON ((121 44, 121 45, 122 45, 122 44, 121 44))
2.03053	0.65606	#beaa78	POLYGON ((123 44, 123 45, 124 45, 124 44, 123 44))
0.375904	23.7439	#8aa66b	POLYGON ((124 44, 124 45, 125 45, 125 44, 124 44))
0.705201	5.9478	#beaa78	POLYGON ((126 44, 126 45, 127 45, 127 44, 126 44))
1.74416	9.664	#beaa78	POLYGON ((127 44, 127 45, 128 45, 128 44, 127 44))
0.0825632	0.152	#beaa78	POLYGON ((128 44, 128 45, 129 45, 129 44, 128 44))
0.0825632	0.152	#beaa78	POLYGON ((129 44, 129 45, 130 45, 130 44, 129 44))
3.80729	-0.028	#f2ad85	POLYGON ((-121 45, -121 46, -120 46, -120 45, -121 45))
1.10653	0.254	#beaa78	POLYGON ((-120 45, -120 46, -119 46, -119 45, -120 45))
4.45003	0.027	#beaa78	POLYGON ((-119 45, -119 46, -118 46, -118 45, -119 45))
4.34118	-0.035	#f2ad85	POLYGON ((-107 45, -107 46, -106 46, -106 45, -107 45))
0.103568	0.011	#beaa78	POLYGON ((-104 45, -104 46, -103 46, -103 45, -104 45))
7.02332	-0.022	#f2ad85	POLYGON ((-103 45, -103 46, -102 46, -102 45, -103 45))
1.53756	-0.0353234	#f2ad85	POLYGON ((-99 45, -99 46, -98 46, -98 45, -99 45))
0.634247	-0.011114	#f2ad85	POLYGON ((-98 45, -98 46, -97 46, -97 45, -98 45))
1.80011	-0.0321229	#f2ad85	POLYGON ((-97 45, -97 46, -96 46, -96 45, -97 45))
1.19422	-0.0173313	#f2ad85	POLYGON ((-96 45, -96 46, -95 46, -95 45, -96 45))
0.612679	-0.014	#f2ad85	POLYGON ((-95 45, -95 46, -94 46, -94 45, -95 45))
-1.92411	0.216	#bee9c8	POLYGON ((-87 45, -87 46, -86 46, -86 45, -87 45))
6.13355	-0.033	#f2ad85	POLYGON ((-75 45, -75 46, -74 46, -74 45, -75 45))
6.13355	-0.033	#f2ad85	POLYGON ((-74 45, -74 46, -73 46, -73 45, -74 45))
3.09486	4.40509	#beaa78	POLYGON ((-2 45, -2 46, -1 46, -1 45, -2 45))
8.98762	0.143	#beaa78	POLYGON ((5 45, 5 46, 6 46, 6 45, 5 45))
13.3038	-0.025	#f26b28	POLYGON ((6 45, 6 46, 7 46, 7 45, 6 45))
13.0928	-0.045	#f26b28	POLYGON ((9 45, 9 46, 10 46, 10 45, 9 45))
7.1716	-0.233	#f2ad85	POLYGON ((12 45, 12 46, 13 46, 13 45, 12 45))
6.94287	-1.869	#f2ad85	POLYGON ((21 45, 21 46, 22 46, 22 45, 21 45))
10.9151	9.468	#be6b28	POLYGON ((24 45, 24 46, 25 46, 25 45, 24 45))
8.20333	6.38472	#beaa78	POLYGON ((27 45, 27 46, 28 46, 28 45, 27 45))
5.79067	15.2936	#8aa66b	POLYGON ((28 45, 28 46, 29 46, 29 45, 28 45))
5.65579	0.760587	#beaa78	POLYGON ((29 45, 29 46, 30 46, 30 45, 29 45))
7.12504	18.089	#8aa66b	POLYGON ((30 45, 30 46, 31 46, 31 45, 30 45))
4.359	4.40054	#beaa78	POLYGON ((32 45, 32 46, 33 46, 33 45, 32 45))
4.66885	-3.31752	#f2ad85	POLYGON ((33 45, 33 46, 34 46, 34 45, 33 45))
4.13529	19.0294	#8aa66b	POLYGON ((34 45, 34 46, 35 46, 35 45, 34 45))
4.2592	19.4656	#8aa66b	POLYGON ((35 45, 35 46, 36 46, 36 45, 35 45))
3.28345	-2.8876	#f2ad85	POLYGON ((36 45, 36 46, 37 46, 37 45, 36 45))
4.91372	12.373	#8aa66b	POLYGON ((37 45, 37 46, 38 46, 38 45, 37 45))
2.76296	8.09781	#beaa78	POLYGON ((38 45, 38 46, 39 46, 39 45, 38 45))
6.05854	2.41538	#beaa78	POLYGON ((39 45, 39 46, 40 46, 40 45, 39 45))
8.5529	0.916314	#beaa78	POLYGON ((41 45, 41 46, 42 46, 42 45, 41 45))
5.70426	4.41095	#beaa78	POLYGON ((42 45, 42 46, 43 46, 43 45, 42 45))
6.60302	14.0586	#8aa66b	POLYGON ((43 45, 43 46, 44 46, 44 45, 43 45))
5.87856	7.744	#beaa78	POLYGON ((44 45, 44 46, 45 46, 45 45, 44 45))
6.47426	-1.25822	#f2ad85	POLYGON ((47 45, 47 46, 48 46, 48 45, 47 45))
5.65751	-0.339996	#f2ad85	POLYGON ((48 45, 48 46, 49 46, 49 45, 48 45))
0.303615	5.80068	#beaa78	POLYGON ((121 45, 121 46, 122 46, 122 45, 121 45))
1.41966	7.14319	#beaa78	POLYGON ((122 45, 122 46, 123 46, 123 45, 122 45))
2.84907	-3.30574	#f2ad85	POLYGON ((123 45, 123 46, 124 46, 124 45, 123 45))
1.80428	3.26695	#beaa78	POLYGON ((124 45, 124 46, 125 46, 125 45, 124 45))
2.45248	10.3845	#8aa66b	POLYGON ((125 45, 125 46, 126 46, 126 45, 125 45))
2.61594	13.2862	#8aa66b	POLYGON ((126 45, 126 46, 127 46, 127 45, 126 45))
2.50087	10.49	#8aa66b	POLYGON ((127 45, 127 46, 128 46, 128 45, 127 45))
2.11162	-0.63289	#f2ad85	POLYGON ((128 45, 128 46, 129 46, 129 45, 128 45))
-0.360368	4.972	#bee9c8	POLYGON ((129 45, 129 46, 130 46, 130 45, 129 45))
5.68579	0.511999	#beaa78	POLYGON ((130 45, 130 46, 131 46, 131 45, 130 45))
4.87707	0.205439	#beaa78	POLYGON ((131 45, 131 46, 132 46, 132 45, 131 45))
3.08731	-1.21678	#f2ad85	POLYGON ((132 45, 132 46, 133 46, 133 45, 132 45))
4.93284	0.057	#beaa78	POLYGON ((-111 46, -111 47, -110 47, -110 46, -111 46))
0.103568	0.011	#beaa78	POLYGON ((-104 46, -104 47, -103 47, -103 46, -104 46))
0.2674	0.056	#beaa78	POLYGON ((-102 46, -102 47, -101 47, -101 46, -102 46))
0.103437	0.125	#beaa78	POLYGON ((-101 46, -101 47, -100 47, -100 46, -101 46))
0.896861	0.0932602	#beaa78	POLYGON ((-100 46, -100 47, -99 47, -99 46, -100 46))
0.763653	-0.039	#f2ad85	POLYGON ((-98 46, -98 47, -97 47, -97 46, -98 46))
1.02234	0.002	#beaa78	POLYGON ((-97 46, -97 47, -96 47, -96 46, -97 46))
1.61772	-0.041	#f2ad85	POLYGON ((-96 46, -96 47, -95 47, -95 46, -96 46))
0.1682	-0.01	#f2ad85	POLYGON ((-95 46, -95 47, -94 47, -94 46, -95 46))
7.26858	-0.013	#f2ad85	POLYGON ((-74 46, -74 47, -73 47, -73 46, -74 46))
7.26858	-0.013	#f2ad85	POLYGON ((-73 46, -73 47, -72 47, -72 46, -73 46))
7.22483	-0.017	#f2ad85	POLYGON ((6 46, 6 47, 7 47, 7 46, 6 46))
7.22483	-0.017	#f2ad85	POLYGON ((7 46, 7 47, 8 47, 8 46, 7 46))
12.9293	1.14	#be6b28	POLYGON ((9 46, 9 47, 10 47, 10 46, 9 46))
12.4294	0.599607	#be6b28	POLYGON ((11 46, 11 47, 12 47, 12 46, 11 46))
9.87625	-0.035	#f2ad85	POLYGON ((16 46, 16 47, 17 47, 17 46, 16 46))
6.91084	-2.388	#f2ad85	POLYGON ((17 46, 17 47, 18 47, 18 46, 17 46))
6.91084	-2.388	#f2ad85	POLYGON ((18 46, 18 47, 19 47, 19 46, 18 46))
9.89421	10.699	#8aa66b	POLYGON ((26 46, 26 47, 27 47, 27 46, 26 46))
9.61536	4.6854	#beaa78	POLYGON ((27 46, 27 47, 28 47, 28 46, 27 46))
8.86103	0.337319	#beaa78	POLYGON ((30 46, 30 47, 31 47, 31 46, 30 46))
8.10184	0.483	#beaa78	POLYGON ((31 46, 31 47, 32 47, 32 46, 31 46))
6.19762	3.362	#beaa78	POLYGON ((32 46, 32 47, 33 47, 33 46, 32 46))
2.92119	1.21745	#beaa78	POLYGON ((33 46, 33 47, 34 47, 34 46, 33 46))
4.22571	18.0133	#8aa66b	POLYGON ((34 46, 34 47, 35 47, 35 46, 34 46))
2.73014	38.8883	#8aa66b	POLYGON ((35 46, 35 47, 36 47, 36 46, 35 46))
4.55021	1.97634	#beaa78	POLYGON ((36 46, 36 47, 37 47, 37 46, 36 46))
3.51445	13.069	#8aa66b	POLYGON ((37 46, 37 47, 38 47, 38 46, 37 46))
1.73815	3.30908	#beaa78	POLYGON ((38 46, 38 47, 39 47, 39 46, 38 46))
6.09115	5.60104	#beaa78	POLYGON ((41 46, 41 47, 42 47, 42 46, 41 46))
7.27695	11.0939	#8aa66b	POLYGON ((42 46, 42 47, 43 47, 43 46, 42 46))
7.34682	12.542	#8aa66b	POLYGON ((43 46, 43 47, 44 47, 44 46, 43 46))
5.31779	7.13614	#beaa78	POLYGON ((49 46, 49 47, 50 47, 50 46, 49 46))
2.5193	1.4139	#beaa78	POLYGON ((123 46, 123 47, 124 47, 124 46, 123 46))
3.52082	1.35113	#beaa78	POLYGON ((124 46, 124 47, 125 47, 125 46, 124 46))
1.31763	3.67293	#beaa78	POLYGON ((125 46, 125 47, 126 47, 126 46, 125 46))
0.741832	2.48	#beaa78	POLYGON ((126 46, 126 47, 127 47, 127 46, 126 46))
2.40501	0.500833	#beaa78	POLYGON ((127 46, 127 47, 128 47, 128 46, 127 46))
-0.360368	4.972	#bee9c8	POLYGON ((129 46, 129 47, 130 47, 130 46, 129 46))
3.80984	-1.44478	#f2ad85	POLYGON ((130 46, 130 47, 131 47, 131 46, 130 46))
4.93	3.99378	#beaa78	POLYGON ((132 46, 132 47, 133 47, 133 46, 132 46))
8.48991	0.665	#beaa78	POLYGON ((134 46, 134 47, 135 47, 135 46, 134 46))
0.311532	-0.106481	#f2ad85	POLYGON ((-113 47, -113 48, -112 48, -112 47, -113 47))
0.345126	-0.044	#f2ad85	POLYGON ((-103 47, -103 48, -102 48, -102 47, -103 47))
1.30712	0.159	#beaa78	POLYGON ((-102 47, -102 48, -101 48, -101 47, -102 47))
1.12963	0.0204685	#beaa78	POLYGON ((-101 47, -101 48, -100 48, -100 47, -101 47))
0.680765	0.0898561	#beaa78	POLYGON ((-99 47, -99 48, -98 48, -98 47, -99 47))
0.733391	0.0556933	#beaa78	POLYGON ((-98 47, -98 48, -97 48, -97 47, -98 47))
-0.972721	-0.034	#f2f0e3	POLYGON ((-96 47, -96 48, -95 48, -95 47, -96 47))
-0.964826	-0.0340326	#f2f0e3	POLYGON ((-95 47, -95 48, -94 48, -94 47, -95 47))
-0.0476579	0.001	#bee9c8	POLYGON ((-94 47, -94 48, -93 48, -93 47, -94 47))
-0.0476579	0.001	#bee9c8	POLYGON ((-93 47, -93 48, -92 48, -92 47, -93 47))
7.22483	-0.017	#f2ad85	POLYGON ((6 47, 6 48, 7 48, 7 47, 6 47))
7.22483	-0.017	#f2ad85	POLYGON ((7 47, 7 48, 8 48, 8 47, 7 47))
12.9558	0.023	#be6b28	POLYGON ((8 47, 8 48, 9 48, 9 47, 8 47))
12.9558	0.023	#be6b28	POLYGON ((9 47, 9 48, 10 48, 10 47, 9 47))
6.69048	5.508	#beaa78	POLYGON ((17 47, 17 48, 18 48, 18 47, 17 47))
7.53844	-1.15833	#f2ad85	POLYGON ((18 47, 18 48, 19 48, 19 47, 18 47))
8.0644	1.38159	#beaa78	POLYGON ((20 47, 20 48, 21 48, 21 47, 20 47))
9.04525	-7.747	#f2ad85	POLYGON ((21 47, 21 48, 22 48, 22 47, 21 47))
9.93383	0.101	#beaa78	POLYGON ((23 47, 23 48, 24 48, 24 47, 23 47))
6.98655	9.139	#beaa78	POLYGON ((26 47, 26 48, 27 48, 27 47, 26 47))
7.97189	-0.724128	#f2ad85	POLYGON ((27 47, 27 48, 28 48, 28 47, 27 47))
9.78367	1.666	#beaa78	POLYGON ((28 47, 28 48, 29 48, 29 47, 28 47))
5.04305	7.102	#beaa78	POLYGON ((29 47, 29 48, 30 48, 30 47, 29 47))
8.10184	0.483	#beaa78	POLYGON ((30 47, 30 48, 31 48, 31 47, 30 47))
8.10184	0.483	#beaa78	POLYGON ((31 47, 31 48, 32 48, 32 47, 31 47))
2.55675	3.14245	#beaa78	POLYGON ((33 47, 33 48, 34 48, 34 47, 33 47))
2.30458	3.14832	#beaa78	POLYGON ((34 47, 34 48, 35 48, 35 47, 34 47))
2.29798	3.15	#beaa78	POLYGON ((35 47, 35 48, 36 48, 36 47, 35 47))
6.2469	22.663	#8aa66b	POLYGON ((38 47, 38 48, 39 48, 39 47, 38 47))
5.64808	1.44669	#beaa78	POLYGON ((40 47, 40 48, 41 48, 41 47, 40 47))
5.66563	1.681	#beaa78	POLYGON ((41 47, 41 48, 42 48, 42 47, 41 47))
5.65885	0.537	#beaa78	POLYGON ((42 47, 42 48, 43 48, 43 47, 42 47))
5.65885	0.537	#beaa78	POLYGON ((43 47, 43 48, 44 48, 44 47, 43 47))
4.41685	1.574	#beaa78	POLYGON ((83 47, 83 48, 84 48, 84 47, 83 47))
4.41862	1.57352	#beaa78	POLYGON ((84 47, 84 48, 85 48, 85 47, 84 47))
4.31414	6.736	#beaa78	POLYGON ((86 47, 86 48, 87 48, 87 47, 86 47))
2.61437	-1.956	#f2ad85	POLYGON ((112 47, 112 48, 113 48, 113 47, 112 47))
5.23191	8.72395	#beaa78	POLYGON ((117 47, 117 48, 118 48, 118 47, 117 47))
-0.743579	1.253	#bee9c8	POLYGON ((118 47, 118 48, 119 48, 119 47, 118 47))
-0.374122	0.300416	#bee9c8	POLYGON ((119 47, 119 48, 120 48, 120 47, 119 47))
3.51245	0.661508	#beaa78	POLYGON ((123 47, 123 48, 124 48, 124 47, 123 47))
2.54324	4.75937	#beaa78	POLYGON ((124 47, 124 48, 125 48, 125 47, 124 47))
2.60142	0.791	#beaa78	POLYGON ((125 47, 125 48, 126 48, 126 47, 125 47))
1.51972	2.93977	#beaa78	POLYGON ((126 47, 126 48, 127 48, 127 47, 126 47))
4.16816	-2.43119	#f2ad85	POLYGON ((127 47, 127 48, 128 48, 128 47, 127 47))
4.00409	-0.035	#f2ad85	POLYGON ((-111 48, -111 49, -110 49, -110 48, -111 48))
4.00409	-0.035	#f2ad85	POLYGON ((-110 48, -110 49, -109 49, -109 48, -110 48))
0.382967	0.041673	#beaa78	POLYGON ((-108 48, -108 49, -107 49, -107 48, -108 48))
2.18934	0.0443001	#beaa78	POLYGON ((-105 48, -105 49, -104 49, -104 48, -105 48))
1.06156	0.0360889	#beaa78	POLYGON ((-103 48, -103 49, -102 49, -102 48, -103 48))
0.730403	0.045132	#beaa78	POLYGON ((-101 48, -101 49, -100 49, -100 48, -101 48))
0.295211	0.0971828	#beaa78	POLYGON ((-100 48, -100 49, -99 49, -99 48, -100 48))
-0.972721	-0.034	#f2f0e3	POLYGON ((-96 48, -96 49, -95 49, -95 48, -96 48))
-0.972721	-0.034	#f2f0e3	POLYGON ((-95 48, -95 49, -94 49, -94 48, -95 48))
7.15256	3.7128	#beaa78	POLYGON ((17 48, 17 49, 18 49, 18 48, 17 48))
6.67139	8.09708	#beaa78	POLYGON ((33 48, 33 49, 34 49, 34 48, 33 48))
5.65885	0.537	#beaa78	POLYGON ((42 48, 42 49, 43 49, 43 48, 42 48))
5.65885	0.537	#beaa78	POLYGON ((43 48, 43 49, 44 49, 44 48, 43 48))
1.39531	4.16225	#beaa78	POLYGON ((80 48, 80 49, 81 49, 81 48, 80 48))
4.41685	1.574	#beaa78	POLYGON ((82 48, 82 49, 83 49, 83 48, 82 48))
4.41551	1.56967	#beaa78	POLYGON ((83 48, 83 49, 84 49, 84 48, 83 48))
4.41685	1.574	#beaa78	POLYGON ((84 48, 84 49, 85 49, 85 48, 84 48))
4.76254	-0.216	#f2ad85	POLYGON ((116 48, 116 49, 117 49, 117 48, 116 48))
4.72579	-0.218117	#f2ad85	POLYGON ((117 48, 117 49, 118 49, 118 48, 117 48))
0.0148464	-3.00831	#f2ad85	POLYGON ((119 48, 119 49, 120 49, 120 48, 119 48))
1.45798	-8.369	#f2ad85	POLYGON ((123 48, 123 49, 124 49, 124 48, 123 48))
2.49487	-1.17739	#f2ad85	POLYGON ((125 48, 125 49, 126 49, 126 48, 125 48))
6.10978	1.04419	#beaa78	POLYGON ((126 48, 126 49, 127 49, 127 48, 126 48))
5.28464	-0.341	#f2ad85	POLYGON ((128 48, 128 49, 129 49, 129 48, 128 48))
4.25939	-0.946462	#f2ad85	POLYGON ((134 48, 134 49, 135 49, 135 48, 134 48))
3.42043	-2.83873	#f2ad85	POLYGON ((135 48, 135 49, 136 49, 136 48, 135 48))
2.34068	-1.06012	#f2ad85	POLYGON ((136 48, 136 49, 137 49, 137 48, 136 48))
2.33552	-0.066	#f2ad85	POLYGON ((-120 49, -120 50, -119 50, -119 49, -120 49))
2.83867	0.05	#beaa78	POLYGON ((-113 49, -113 50, -112 50, -112 49, -113 49))
2.83867	0.05	#beaa78	POLYGON ((-112 49, -112 50, -111 50, -111 49, -112 49))
3.72737	0.005	#beaa78	POLYGON ((-111 49, -111 50, -110 50, -110 49, -111 49))
1.95665	0.119	#beaa78	POLYGON ((-110 49, -110 50, -109 50, -109 49, -110 49))
4.45134	0.054	#beaa78	POLYGON ((-106 49, -106 50, -105 50, -105 49, -106 49))
-0.552263	0.0999321	#bee9c8	POLYGON ((-105 49, -105 50, -104 50, -104 49, -105 49))
1.68417	-0.02954	#f2ad85	POLYGON ((-101 49, -101 50, -100 50, -100 49, -101 49))
1.48171	0.017	#beaa78	POLYGON ((-99 49, -99 50, -98 50, -98 49, -99 49))
-1.35006	-0.07	#f2f0e3	POLYGON ((-96 49, -96 50, -95 50, -95 49, -96 49))
7.71517	0.237	#beaa78	POLYGON ((17 49, 17 50, 18 50, 18 49, 17 49))
7.0865	0.114	#beaa78	POLYGON ((18 49, 18 50, 19 50, 19 49, 18 49))
7.55411	1.438	#beaa78	POLYGON ((31 49, 31 50, 32 50, 32 49, 31 49))
7.55411	1.438	#beaa78	POLYGON ((32 49, 32 50, 33 50, 33 49, 32 49))
7.53132	1.70253	#beaa78	POLYGON ((33 49, 33 50, 34 50, 34 49, 33 49))
3.43817	5.42	#beaa78	POLYGON ((78 49, 78 50, 79 50, 79 49, 78 49))
3.43817	5.42	#beaa78	POLYGON ((79 49, 79 50, 80 50, 80 49, 79 49))
1.02475	10.3672	#8aa66b	POLYGON ((80 49, 80 50, 81 50, 81 49, 80 49))
1.56442	5.89028	#beaa78	POLYGON ((81 49, 81 50, 82 50, 82 49, 81 49))
4.41685	1.574	#beaa78	POLYGON ((83 49, 83 50, 84 50, 84 49, 83 49))
4.41685	1.574	#beaa78	POLYGON ((84 49, 84 50, 85 50, 85 49, 84 49))
5.17241	-1.686	#f2ad85	POLYGON ((102 49, 102 50, 103 50, 103 49, 102 49))
2.53654	0.716	#beaa78	POLYGON ((105 49, 105 50, 106 50, 106 49, 105 49))
4.75163	-0.0516814	#f2ad85	POLYGON ((117 49, 117 50, 118 50, 118 49, 117 49))
0.341899	1.87412	#beaa78	POLYGON ((118 49, 118 50, 119 50, 119 49, 118 49))
0.370633	-3.11867	#f2ad85	POLYGON ((119 49, 119 50, 120 50, 120 49, 119 49))
5.75856	1.10161	#beaa78	POLYGON ((129 49, 129 50, 130 50, 130 49, 129 49))
2.46717	-0.287437	#f2ad85	POLYGON ((136 49, 136 50, 137 50, 137 49, 136 49))
2.78872	0.195521	#beaa78	POLYGON ((137 49, 137 50, 138 50, 138 49, 137 49))
2.33552	-0.066	#f2ad85	POLYGON ((-120 50, -120 51, -119 51, -119 50, -120 50))
2.29444	0.0451382	#beaa78	POLYGON ((-113 50, -113 51, -112 51, -112 50, -113 50))
3.80499	0.015	#beaa78	POLYGON ((-112 50, -112 51, -111 51, -111 50, -112 50))
-0.724705	0.066	#bee9c8	POLYGON ((-104 50, -104 51, -103 51, -103 50, -104 50))
-1.38918	-0.01	#f2f0e3	POLYGON ((-100 50, -100 51, -99 51, -99 50, -100 50))
-0.231629	0.0223617	#bee9c8	POLYGON ((-99 50, -99 51, -98 51, -98 50, -99 50))
-0.124752	0.011382	#bee9c8	POLYGON ((-98 50, -98 51, -97 51, -97 50, -98 50))
8.38677	0.535	#beaa78	POLYGON ((30 50, 30 51, 31 51, 31 50, 30 50))
0.801614	-1.41434	#f2ad85	POLYGON ((71 50, 71 51, 72 51, 72 50, 71 50))
4.19761	14.552	#8aa66b	POLYGON ((79 50, 79 51, 80 51, 80 50, 79 50))
1.35279	13.8114	#8aa66b	POLYGON ((81 50, 81 51, 82 51, 82 50, 81 50))
1.07737	2.43672	#beaa78	POLYGON ((105 50, 105 51, 106 51, 106 50, 105 50))
4.56678	-4.67183	#f2ad85	POLYGON ((114 50, 114 51, 115 51, 115 50, 114 50))
4.05608	5.406	#beaa78	POLYGON ((115 50, 115 51, 116 51, 116 50, 115 50))
1.9564	-0.14	#f2ad85	POLYGON ((116 50, 116 51, 117 51, 117 50, 116 50))
4.28808	6.931	#beaa78	POLYGON ((117 50, 117 51, 118 51, 118 50, 117 50))
2.98784	-4.74676	#f2ad85	POLYGON ((118 50, 118 51, 119 51, 119 50, 118 50))
2.23423	4.33414	#beaa78	POLYGON ((136 50, 136 51, 137 51, 137 50, 136 50))
3.00907	0.477	#beaa78	POLYGON ((137 50, 137 51, 138 51, 138 50, 137 50))
0.382161	0.0867768	#beaa78	POLYGON ((-106 51, -106 52, -105 52, -105 51, -106 51))
-0.254524	0.0210804	#bee9c8	POLYGON ((-100 51, -100 52, -99 52, -99 51, -100 51))
-0.0845207	0.0473929	#bee9c8	POLYGON ((-99 51, -99 52, -98 52, -98 51, -99 51))
-0.760001	-0.0671941	#f2f0e3	POLYGON ((-98 51, -98 52, -97 52, -97 51, -98 51))
-2.98056	-0.042	#f2f0e3	POLYGON ((-97 51, -97 52, -96 52, -96 51, -97 51))
6.55872	0.079	#beaa78	POLYGON ((14 51, 14 52, 15 52, 15 51, 14 51))
3.83218	6.586	#beaa78	POLYGON ((16 51, 16 52, 17 52, 17 51, 16 51))
8.28351	0.134	#beaa78	POLYGON ((23 51, 23 52, 24 52, 24 51, 23 51))
8.38677	0.535	#beaa78	POLYGON ((30 51, 30 52, 31 52, 31 51, 30 51))
5.46145	-5.833	#f2ad85	POLYGON ((37 51, 37 52, 38 52, 38 51, 37 51))
0.280516	1.631	#beaa78	POLYGON ((68 51, 68 52, 69 52, 69 51, 68 51))
0.403495	-1.65413	#f2ad85	POLYGON ((69 51, 69 52, 70 52, 70 51, 69 51))
1.44902	2.76747	#beaa78	POLYGON ((70 51, 70 52, 71 52, 71 51, 70 51))
0.682959	-0.484057	#f2ad85	POLYGON ((71 51, 71 52, 72 52, 72 51, 71 51))
1.31575	-3.817	#f2ad85	POLYGON ((77 51, 77 52, 78 52, 78 51, 77 51))
1.19296	17.1587	#8aa66b	POLYGON ((81 51, 81 52, 82 52, 82 51, 81 51))
0.706996	6.78334	#beaa78	POLYGON ((82 51, 82 52, 83 52, 83 51, 82 51))
1.82492	-0.056	#f2ad85	POLYGON ((91 51, 91 52, 92 52, 92 51, 91 51))
1.82492	-0.056	#f2ad85	POLYGON ((92 51, 92 52, 93 52, 93 51, 92 51))
5.94346	0.091	#beaa78	POLYGON ((106 51, 106 52, 107 52, 107 51, 106 51))
5.62922	4.887	#beaa78	POLYGON ((115 51, 115 52, 116 52, 116 51, 115 51))
3.6447	-1.37188	#f2ad85	POLYGON ((136 51, 136 52, 137 52, 137 51, 136 51))
6.37291	-0.032	#f2ad85	POLYGON ((138 51, 138 52, 139 52, 139 51, 138 51))
9.35914	-0.046	#f2ad85	POLYGON ((141 51, 141 52, 142 52, 142 51, 141 51))
-0.58959	-0.0435402	#f2f0e3	POLYGON ((-101 52, -101 53, -100 53, -100 52, -101 52))
-1.34661	0.0386862	#bee9c8	POLYGON ((-100 52, -100 53, -99 53, -99 52, -100 52))
-0.904831	-0.0632044	#f2f0e3	POLYGON ((-99 52, -99 53, -98 53, -98 52, -99 52))
-0.972526	0.259	#bee9c8	POLYGON ((-98 52, -98 53, -97 53, -97 52, -98 52))
3.94493	-0.131	#f2ad85	POLYGON ((1 52, 1 53, 2 53, 2 52, 1 52))
4.73965	5.228	#beaa78	POLYGON ((4 52, 4 53, 5 53, 5 52, 4 52))
4.73965	5.228	#beaa78	POLYGON ((5 52, 5 53, 6 53, 6 52, 5 52))
5.1338	2.391	#beaa78	POLYGON ((35 52, 35 53, 36 53, 36 52, 35 52))
2.46753	5.601	#beaa78	POLYGON ((60 52, 60 53, 61 53, 61 52, 60 52))
1.77634	-2.04043	#f2ad85	POLYGON ((61 52, 61 53, 62 53, 62 52, 61 52))
1.15344	4.25653	#beaa78	POLYGON ((62 52, 62 53, 63 53, 63 52, 62 52))
1.81193	9.138	#beaa78	POLYGON ((63 52, 63 53, 64 53, 64 52, 63 52))
1.75867	-1.41632	#f2ad85	POLYGON ((64 52, 64 53, 65 53, 65 52, 64 52))
1.98294	10.2827	#8aa66b	POLYGON ((66 52, 66 53, 67 53, 67 52, 66 52))
2.36849	1.588	#beaa78	POLYGON ((67 52, 67 53, 68 53, 68 52, 67 52))
1.11307	0.007	#beaa78	POLYGON ((76 52, 76 53, 77 53, 77 52, 76 52))
-0.170919	5.74493	#bee9c8	POLYGON ((81 52, 81 53, 82 53, 82 52, 81 52))
0.612119	-3.03643	#f2ad85	POLYGON ((82 52, 82 53, 83 53, 83 52, 82 52))
1.82492	-0.056	#f2ad85	POLYGON ((91 52, 91 53, 92 53, 92 52, 91 52))
1.82492	-0.056	#f2ad85	POLYGON ((92 52, 92 53, 93 53, 93 52, 92 52))
1.93934	0.038	#beaa78	POLYGON ((107 52, 107 53, 108 53, 108 52, 107 52))
1.1956	-0.002	#f2ad85	POLYGON ((108 52, 108 53, 109 53, 109 52, 108 52))
2.87172	-0.988	#f2ad85	POLYGON ((136 52, 136 53, 137 53, 137 52, 136 52))
9.03314	0.012	#beaa78	POLYGON ((141 52, 141 53, 142 53, 142 52, 141 52))
0.930449	-0.0220134	#f2ad85	POLYGON ((-101 53, -101 54, -100 54, -100 53, -101 53))
0.726026	-0.0209688	#f2ad85	POLYGON ((-100 53, -100 54, -99 54, -99 53, -100 53))
4.73965	5.228	#beaa78	POLYGON ((5 53, 5 54, 6 54, 6 53, 5 53))
2.6156	5.72644	#beaa78	POLYGON ((61 53, 61 54, 62 54, 62 53, 61 53))
1.05949	2.26728	#beaa78	POLYGON ((62 53, 62 54, 63 54, 63 53, 62 53))
1.59537	4.01633	#beaa78	POLYGON ((63 53, 63 54, 64 54, 64 53, 63 53))
1.64759	4.27298	#beaa78	POLYGON ((64 53, 64 54, 65 54, 65 53, 64 53))
2.74415	0.328484	#beaa78	POLYGON ((65 53, 65 54, 66 54, 66 53, 65 53))
1.15051	0.59982	#beaa78	POLYGON ((67 53, 67 54, 68 54, 68 53, 67 53))
1.26402	16.909	#8aa66b	POLYGON ((68 53, 68 54, 69 54, 69 53, 68 53))
0.714937	3.04	#beaa78	POLYGON ((81 53, 81 54, 82 54, 82 53, 81 53))
8.85235	-2.347	#f2ad85	POLYGON ((90 53, 90 54, 91 54, 91 53, 90 53))
4.18384	7.16419	#beaa78	POLYGON ((91 53, 91 54, 92 54, 92 53, 91 53))
3.49951	1.63816	#beaa78	POLYGON ((108 53, 108 54, 109 54, 109 53, 108 53))
2.03957	-2.27998	#f2ad85	POLYGON ((109 53, 109 54, 110 54, 110 53, 109 53))
7.64648	0.093	#beaa78	POLYGON ((127 53, 127 54, 128 54, 128 53, 127 53))
-0.112382	-4.05343	#f2f0e3	POLYGON ((61 54, 61 55, 62 55, 62 54, 61 54))
1.41258	-1.7917	#f2ad85	POLYGON ((62 54, 62 55, 63 55, 63 54, 62 54))
2.9716	-1.62884	#f2ad85	POLYGON ((63 54, 63 55, 64 55, 64 54, 63 54))
1.90881	2.98397	#beaa78	POLYGON ((64 54, 64 55, 65 55, 65 54, 64 54))
1.92375	9.59774	#beaa78	POLYGON ((68 54, 68 55, 69 55, 69 54, 68 54))
1.75627	10.428	#8aa66b	POLYGON ((74 54, 74 55, 75 55, 75 54, 74 54))
0.714937	3.04	#beaa78	POLYGON ((81 54, 81 55, 82 55, 82 54, 81 54))
0.714937	3.04	#beaa78	POLYGON ((82 54, 82 55, 83 55, 83 54, 82 54))
0.714937	3.04	#beaa78	POLYGON ((83 54, 83 55, 84 55, 84 54, 83 54))
2.03738	0.046	#beaa78	POLYGON ((90 54, 90 55, 91 55, 91 54, 90 54))
2.03738	0.046	#beaa78	POLYGON ((91 54, 91 55, 92 55, 92 54, 91 54))
7.64648	0.093	#beaa78	POLYGON ((127 54, 127 55, 128 55, 128 54, 127 54))
7.64648	0.093	#beaa78	POLYGON ((128 54, 128 55, 129 55, 129 54, 128 54))
7.64648	0.093	#beaa78	POLYGON ((129 54, 129 55, 130 55, 130 54, 129 54))
4.29679	2.658	#beaa78	POLYGON ((138 54, 138 55, 139 55, 139 54, 138 54))
1.96997	0.153	#beaa78	POLYGON ((-7 55, -7 56, -6 56, -6 55, -7 55))
1.72766	0.037	#beaa78	POLYGON ((64 55, 64 56, 65 56, 65 55, 64 55))
1.72766	0.037	#beaa78	POLYGON ((65 55, 65 56, 66 56, 66 55, 65 55))
2.03738	0.046	#beaa78	POLYGON ((90 55, 90 56, 91 56, 91 55, 90 55))
2.03738	0.046	#beaa78	POLYGON ((91 55, 91 56, 92 56, 92 55, 91 55))
2.03738	0.046	#beaa78	POLYGON ((92 55, 92 56, 93 56, 93 55, 92 55))
2.89056	-5.385	#f2ad85	POLYGON ((8 56, 8 57, 9 57, 9 56, 8 56))
5.84122	-0.029	#f2ad85	POLYGON ((23 56, 23 57, 24 57, 24 56, 23 56))
5.77585	5.007	#beaa78	POLYGON ((18 57, 18 58, 19 58, 19 57, 18 57))
5.12993	-0.0458256	#f2ad85	POLYGON ((23 57, 23 58, 24 58, 24 57, 23 57))
5.53924	-0.283	#f2ad85	POLYGON ((22 58, 22 59, 23 59, 23 58, 22 58))
3.40539	-0.507978	#f2ad85	POLYGON ((9 59, 9 60, 10 60, 10 59, 9 59))
2.18535	-0.381	#f2ad85	POLYGON ((10 59, 10 60, 11 60, 11 59, 10 59))
0.842509	-1.67753	#f2ad85	POLYGON ((11 59, 11 60, 12 60, 12 59, 11 59))
0.297537	-1.641	#f2ad85	POLYGON ((13 59, 13 60, 14 60, 14 59, 13 59))
2.43813	-0.898614	#f2ad85	POLYGON ((15 59, 15 60, 16 60, 16 59, 15 59))
2.1914	-3.647	#f2ad85	POLYGON ((16 59, 16 60, 17 60, 17 59, 16 59))
1.20791	-9.377	#f2ad85	POLYGON ((17 59, 17 60, 18 60, 18 59, 17 59))
4.02125	0.238	#beaa78	POLYGON ((18 59, 18 60, 19 60, 19 59, 18 59))
5.33651	11.336	#8aa66b	POLYGON ((23 59, 23 60, 24 60, 24 59, 23 59))
10.0928	-0.313	#f26b28	POLYGON ((31 59, 31 60, 32 60, 32 59, 31 59))
8.47511	2.36974	#beaa78	POLYGON ((38 59, 38 60, 39 60, 39 59, 38 59))
3.29518	-0.079	#f2ad85	POLYGON ((9 60, 9 61, 10 61, 10 60, 9 60))
6.61939	-0.218616	#f2ad85	POLYGON ((10 60, 10 61, 11 61, 11 60, 10 60))
9.17216	-0.142926	#f2ad85	POLYGON ((11 60, 11 61, 12 61, 12 60, 11 60))
0.936095	-4.625	#f2ad85	POLYGON ((12 60, 12 61, 13 61, 13 60, 12 60))
6.64093	-0.183	#f2ad85	POLYGON ((14 60, 14 61, 15 61, 15 60, 14 60))
4.10549	-0.515573	#f2ad85	POLYGON ((15 60, 15 61, 16 61, 16 60, 15 60))
2.62566	-4.89588	#f2ad85	POLYGON ((16 60, 16 61, 17 61, 17 60, 16 60))
2.18561	-2.95826	#f2ad85	POLYGON ((17 60, 17 61, 18 61, 18 60, 17 60))
4.98261	9.244	#beaa78	POLYGON ((19 60, 19 61, 20 61, 20 60, 19 60))
4.26897	0.215619	#beaa78	POLYGON ((21 60, 21 61, 22 61, 22 60, 21 60))
5.61697	4.81735	#beaa78	POLYGON ((22 60, 22 61, 23 61, 23 60, 22 60))
6.49422	-3.16043	#f2ad85	POLYGON ((23 60, 23 61, 24 61, 24 60, 23 60))
7.68551	-0.383525	#f2ad85	POLYGON ((24 60, 24 61, 25 61, 25 60, 24 60))
8.07455	0.117892	#beaa78	POLYGON ((25 60, 25 61, 26 61, 26 60, 25 60))
7.83122	-0.0936247	#f2ad85	POLYGON ((26 60, 26 61, 27 61, 27 60, 26 60))
3.1995	-0.556615	#f2ad85	POLYGON ((27 60, 27 61, 28 61, 28 60, 27 60))
9.11851	-1.25598	#f2ad85	POLYGON ((28 60, 28 61, 29 61, 29 60, 28 60))
9.1502	-1.79297	#f2ad85	POLYGON ((29 60, 29 61, 30 61, 30 60, 29 60))
9.95666	-0.382448	#f2ad85	POLYGON ((30 60, 30 61, 31 61, 31 60, 30 60))
10.0928	-0.313	#f26b28	POLYGON ((31 60, 31 61, 32 61, 32 60, 31 60))
10.0928	-0.313	#f26b28	POLYGON ((32 60, 32 61, 33 61, 33 60, 32 60))
3.97016	-0.499	#f2ad85	POLYGON ((9 61, 9 62, 10 62, 10 61, 9 61))
6.11857	-0.519953	#f2ad85	POLYGON ((10 61, 10 62, 11 62, 11 61, 10 61))
6.64093	-0.183	#f2ad85	POLYGON ((14 61, 14 62, 15 62, 15 61, 14 61))
2.07914	-0.173751	#f2ad85	POLYGON ((16 61, 16 62, 17 62, 17 61, 16 61))
4.30282	-0.308934	#f2ad85	POLYGON ((17 61, 17 62, 18 62, 18 61, 17 61))
7.61716	-2.29044	#f2ad85	POLYGON ((21 61, 21 62, 22 62, 22 61, 21 61))
6.49933	1.35381	#beaa78	POLYGON ((22 61, 22 62, 23 62, 23 61, 22 61))
8.22251	-0.306	#f2ad85	POLYGON ((23 61, 23 62, 24 62, 24 61, 23 61))
9.20587	-0.124319	#f2ad85	POLYGON ((24 61, 24 62, 25 62, 25 61, 24 61))
10.5793	0.111544	#be6b28	POLYGON ((25 61, 25 62, 26 62, 26 61, 25 61))
7.80473	-0.0570317	#f2ad85	POLYGON ((26 61, 26 62, 27 62, 27 61, 26 61))
11.9335	-0.118923	#f26b28	POLYGON ((27 61, 27 62, 28 62, 28 61, 27 61))
13.1128	-0.106313	#f26b28	POLYGON ((28 61, 28 62, 29 62, 29 61, 28 61))
12.8985	-0.107109	#f26b28	POLYGON ((29 61, 29 62, 30 62, 30 61, 29 61))
10.223	-0.337334	#f26b28	POLYGON ((30 61, 30 62, 31 62, 31 61, 30 61))
10.0928	-0.313	#f26b28	POLYGON ((31 61, 31 62, 32 62, 32 61, 31 61))
10.0928	-0.313	#f26b28	POLYGON ((32 61, 32 62, 33 62, 33 61, 32 61))
4.95502	-0.249	#f2ad85	POLYGON ((7 62, 7 63, 8 63, 8 62, 7 62))
9.08568	-0.0884715	#f2ad85	POLYGON ((14 62, 14 63, 15 63, 15 62, 14 62))
6.59107	-0.222331	#f2ad85	POLYGON ((17 62, 17 63, 18 63, 18 62, 17 62))
7.40445	0.190159	#beaa78	POLYGON ((18 62, 18 63, 19 63, 19 62, 18 62))
6.81232	0.929739	#beaa78	POLYGON ((21 62, 21 63, 22 63, 22 62, 21 62))
6.64392	-0.848451	#f2ad85	POLYGON ((22 62, 22 63, 23 63, 23 62, 22 62))
7.2313	-0.904641	#f2ad85	POLYGON ((23 62, 23 63, 24 63, 24 62, 23 62))
11.1298	-0.575818	#f26b28	POLYGON ((25 62, 25 63, 26 63, 26 62, 25 62))
12.0891	-0.437106	#f26b28	POLYGON ((26 62, 26 63, 27 63, 27 62, 26 62))
11.7471	-0.725568	#f26b28	POLYGON ((27 62, 27 63, 28 63, 28 62, 27 62))
12.818	-0.341578	#f26b28	POLYGON ((28 62, 28 63, 29 63, 29 62, 28 62))
12.8736	-0.121423	#f26b28	POLYGON ((29 62, 29 63, 30 63, 30 62, 29 62))
12.8035	-0.44326	#f26b28	POLYGON ((30 62, 30 63, 31 63, 31 62, 30 62))
2.90625	1.678	#beaa78	POLYGON ((-22 63, -22 64, -21 64, -21 63, -22 63))
6.19164	-0.230749	#f2ad85	POLYGON ((9 63, 9 64, 10 64, 10 63, 9 63))
4.53679	-0.18731	#f2ad85	POLYGON ((10 63, 10 64, 11 64, 11 63, 10 63))
3.27597	-0.733702	#f2ad85	POLYGON ((11 63, 11 64, 12 64, 12 63, 11 63))
8.2839	-0.171716	#f2ad85	POLYGON ((13 63, 13 64, 14 64, 14 63, 13 63))
8.46318	-0.179862	#f2ad85	POLYGON ((14 63, 14 64, 15 64, 15 63, 14 63))
8.33156	-0.0964441	#f2ad85	POLYGON ((15 63, 15 64, 16 64, 16 63, 15 63))
8.50133	-0.178648	#f2ad85	POLYGON ((17 63, 17 64, 18 64, 18 63, 17 63))
6.74887	-0.655204	#f2ad85	POLYGON ((18 63, 18 64, 19 64, 19 63, 18 63))
7.74596	-0.041	#f2ad85	POLYGON ((19 63, 19 64, 20 64, 20 63, 19 63))
8.30712	-2.81337	#f2ad85	POLYGON ((20 63, 20 64, 21 64, 21 63, 20 63))
7.77466	-5.366	#f2ad85	POLYGON ((21 63, 21 64, 22 64, 22 63, 21 63))
8.19974	-1.25326	#f2ad85	POLYGON ((22 63, 22 64, 23 64, 23 63, 22 63))
9.23504	-1.64034	#f2ad85	POLYGON ((23 63, 23 64, 24 64, 24 63, 23 63))
10.492	-0.203	#f26b28	POLYGON ((24 63, 24 64, 25 64, 25 63, 24 63))
11.6825	-0.208268	#f26b28	POLYGON ((25 63, 25 64, 26 64, 26 63, 25 63))
0.632205	-0.881983	#f2ad85	POLYGON ((26 63, 26 64, 27 64, 27 63, 26 63))
11.1519	-1.95811	#f26b28	POLYGON ((27 63, 27 64, 28 64, 28 63, 27 63))
12.7819	-0.589441	#f26b28	POLYGON ((28 63, 28 64, 29 64, 29 63, 28 63))
15.9672	-0.16295	#f26b28	POLYGON ((29 63, 29 64, 30 64, 30 63, 29 63))
16.0298	-0.161	#f26b28	POLYGON ((30 63, 30 64, 31 64, 31 63, 30 63))
6.45454	1.07484	#beaa78	POLYGON ((-23 64, -23 65, -22 65, -22 64, -23 64))
7.08682	2.036	#beaa78	POLYGON ((-22 64, -22 65, -21 65, -21 64, -22 64))
1.87234	-0.136	#f2ad85	POLYGON ((14 64, 14 65, 15 65, 15 64, 14 64))
8.54509	-0.214654	#f2ad85	POLYGON ((21 64, 21 65, 22 65, 22 64, 21 64))
9.6599	-2.74088	#f2ad85	POLYGON ((24 64, 24 65, 25 65, 25 64, 24 64))
9.018	-1.20324	#f2ad85	POLYGON ((25 64, 25 65, 26 65, 26 64, 25 64))
12.0758	-0.578266	#f26b28	POLYGON ((26 64, 26 65, 27 65, 27 64, 26 64))
12.5343	-0.472	#f26b28	POLYGON ((27 64, 27 65, 28 65, 28 64, 27 64))
12.5343	-0.472	#f26b28	POLYGON ((28 64, 28 65, 29 65, 29 64, 28 64))
8.37879	-0.395528	#f2ad85	POLYGON ((39 64, 39 65, 40 65, 40 64, 39 64))
8.75484	-1.80963	#f2ad85	POLYGON ((40 64, 40 65, 41 65, 41 64, 40 64))
8.64988	-0.446	#f2ad85	POLYGON ((20 65, 20 66, 21 66, 21 65, 20 65))
8.10132	-1.38265	#f2ad85	POLYGON ((21 65, 21 66, 22 66, 22 65, 21 65))
8.29028	-4.12999	#f2ad85	POLYGON ((22 65, 22 66, 23 66, 23 65, 22 65))
9.18378	-1.81342	#f2ad85	POLYGON ((23 65, 23 66, 24 66, 24 65, 23 65))
10.1774	-0.682939	#f26b28	POLYGON ((24 65, 24 66, 25 66, 25 65, 24 65))
9.62696	-1.70449	#f2ad85	POLYGON ((25 65, 25 66, 26 66, 26 65, 25 65))
9.34596	-1.19604	#f2ad85	POLYGON ((26 65, 26 66, 27 66, 27 65, 26 65))
10.6759	-0.559223	#f26b28	POLYGON ((27 65, 27 66, 28 66, 28 65, 27 65))
10.0802	-0.362	#f26b28	POLYGON ((24 66, 24 67, 25 67, 25 66, 24 66))
10.0802	-0.362	#f26b28	POLYGON ((25 66, 25 67, 26 67, 26 66, 25 66))
12.9747	-0.744	#f26b28	POLYGON ((34 66, 34 67, 35 67, 35 66, 34 66))
6.36876	0.549473	#beaa78	POLYGON ((14 67, 14 68, 15 68, 15 67, 14 67))
16.7213	0.143	#be6b28	POLYGON ((31 67, 31 68, 32 68, 32 67, 31 67))
16.5832	0.0943187	#be6b28	POLYGON ((32 67, 32 68, 33 68, 33 67, 32 67))
16.2893	0.115202	#be6b28	POLYGON ((33 67, 33 68, 34 68, 34 67, 33 67))
12.9747	-0.744	#f26b28	POLYGON ((34 67, 34 68, 35 68, 35 67, 34 67))
5.29739	1.069	#beaa78	POLYGON ((13 68, 13 69, 14 69, 14 68, 13 68))
1.31997	0.157775	#beaa78	POLYGON ((16 68, 16 69, 17 69, 17 68, 16 68))
9.95701	0.116	#beaa78	POLYGON ((19 68, 19 69, 20 69, 20 68, 19 68))
7.27478	-0.467452	#f2ad85	POLYGON ((32 68, 32 69, 33 69, 33 68, 32 68))
10.2814	0.413043	#be6b28	POLYGON ((33 68, 33 69, 34 69, 34 68, 33 68))
8.20718	0.409189	#beaa78	POLYGON ((18 69, 18 70, 19 70, 19 69, 18 69))
8.2475	0.102318	#beaa78	POLYGON ((19 69, 19 70, 20 70, 20 69, 19 69))
12.2951	0.112	#be6b28	POLYGON ((32 69, 32 70, 33 70, 33 69, 32 69))
3.53033	-2.22335	#f2ad85	POLYGON ((33 69, 33 70, 34 70, 34 69, 33 69))
-1.28569	-0.300525	#f2f0e3	POLYGON ((87 69, 87 70, 88 70, 88 69, 87 69))
-1.27331	-0.293	#f2f0e3	POLYGON ((88 69, 88 70, 89 70, 89 69, 88 69))
-1.27331	-0.293	#f2f0e3	POLYGON ((87 70, 87 71, 88 71, 88 70, 87 70))
-1.27331	-0.293	#f2f0e3	POLYGON ((88 70, 88 71, 89 71, 89 70, 88 70))

## Sheet: Figure 2b
delta_LowEx	delta_BO	color	geometry
-19.4779	-0.031	#f2f0e3	POLYGON ((-66 -44, -66 -43, -65 -43, -65 -44, -66 -44))
-20.3359	-0.086	#f2f0e3	POLYGON ((-69 -40, -69 -39, -68 -39, -68 -40, -69 -40))
1.83739	-0.101473	#7fcdde	POLYGON ((-63 -40, -63 -39, -62 -39, -62 -40, -63 -40))
10.0464	-0.0675206	#7fcdde	POLYGON ((-69 -39, -69 -38, -68 -38, -68 -39, -69 -39))
-20.92	-0.021	#f2f0e3	POLYGON ((-68 -39, -68 -38, -67 -38, -67 -39, -68 -39))
33.452	-0.180536	#0baad8	POLYGON ((-67 -39, -67 -38, -66 -38, -66 -39, -67 -39))
28.1912	-0.284739	#0baad8	POLYGON ((-66 -39, -66 -38, -65 -38, -65 -39, -66 -39))
20.8296	-0.113447	#0baad8	POLYGON ((-62 -39, -62 -38, -61 -38, -61 -39, -62 -39))
8.31205	-0.152673	#7fcdde	POLYGON ((-61 -39, -61 -38, -60 -38, -60 -39, -61 -39))
24.1785	-0.077	#0baad8	POLYGON ((-61 -38, -61 -37, -60 -37, -60 -38, -61 -38))
25.3377	0.051	#0baac3	POLYGON ((-58 -38, -58 -37, -57 -37, -57 -38, -58 -38))
2.88426	0.045	#65c9c5	POLYGON ((139 -38, 139 -37, 140 -37, 140 -38, 139 -38))
2.88426	0.045	#65c9c5	POLYGON ((140 -38, 140 -37, 141 -37, 141 -38, 140 -38))
0	0.005	#bee9c8	POLYGON ((145 -38, 145 -37, 146 -37, 146 -38, 145 -38))
-4.27326	0.0141483	#bee9c8	POLYGON ((146 -38, 146 -37, 147 -37, 147 -38, 146 -38))
-14.184	-0.093	#f2f0e3	POLYGON ((148 -38, 148 -37, 149 -37, 149 -38, 148 -38))
15.69	-0.084	#7fcdde	POLYGON ((-62 -37, -62 -36, -61 -36, -61 -37, -62 -37))
-11.8831	-0.0890123	#f2f0e3	POLYGON ((-59 -37, -59 -36, -58 -36, -58 -37, -59 -37))
-11.3545	-0.05	#f2f0e3	POLYGON ((-58 -37, -58 -36, -57 -36, -57 -37, -58 -37))
14.6769	-0.015	#7fcdde	POLYGON ((145 -37, 145 -36, 146 -36, 146 -37, 145 -37))
14.6769	-0.015	#7fcdde	POLYGON ((146 -37, 146 -36, 147 -36, 147 -37, 146 -37))
0.0821468	0.006	#65c9c5	POLYGON ((147 -37, 147 -36, 148 -36, 148 -37, 147 -37))
6.31617	-0.085	#7fcdde	POLYGON ((-72 -36, -72 -35, -71 -35, -71 -36, -72 -36))
17.2052	0.019	#65c9c5	POLYGON ((-69 -36, -69 -35, -68 -35, -68 -36, -69 -36))
-4.75155	-0.0141591	#f2f0e3	POLYGON ((-59 -36, -59 -35, -58 -35, -58 -36, -59 -36))
-4.72923	-0.0572402	#f2f0e3	POLYGON ((-58 -36, -58 -35, -57 -35, -57 -36, -58 -36))
18.0272	-0.196745	#7fcdde	POLYGON ((143 -36, 143 -35, 144 -35, 144 -36, 143 -36))
14.6769	-0.015	#7fcdde	POLYGON ((146 -36, 146 -35, 147 -35, 147 -36, 146 -36))
0.0821468	0.006	#65c9c5	POLYGON ((147 -36, 147 -35, 148 -35, 148 -36, 147 -36))
1.67032	0.078	#65c9c5	POLYGON ((148 -36, 148 -35, 149 -35, 149 -36, 148 -36))
10.0715	0.138034	#65c9c5	POLYGON ((-72 -35, -72 -34, -71 -34, -71 -35, -72 -35))
17.2052	0.019	#65c9c5	POLYGON ((-69 -35, -69 -34, -68 -34, -68 -35, -69 -35))
4.83753	-0.021	#7fcdde	POLYGON ((-55 -35, -55 -34, -54 -34, -54 -35, -55 -35))
-11.6922	-0.077	#f2f0e3	POLYGON ((19 -35, 19 -34, 20 -34, 20 -35, 19 -35))
-7.52099	-0.004	#f2f0e3	POLYGON ((135 -35, 135 -34, 136 -34, 136 -35, 135 -35))
12.2673	0.314	#65c9c5	POLYGON ((140 -35, 140 -34, 141 -34, 141 -35, 140 -35))
17.3877	-0.021	#7fcdde	POLYGON ((142 -35, 142 -34, 143 -34, 143 -35, 142 -35))
1.69422	0.0768724	#65c9c5	POLYGON ((148 -35, 148 -34, 149 -34, 149 -35, 148 -35))
5.61336	-0.108	#7fcdde	POLYGON ((149 -35, 149 -34, 150 -34, 150 -35, 149 -35))
17.4425	0.162	#65c9c5	POLYGON ((-69 -34, -69 -33, -68 -33, -68 -34, -69 -34))
7.7218	-0.215	#7fcdde	POLYGON ((-61 -34, -61 -33, -60 -33, -60 -34, -61 -34))
-21.7963	-0.097	#f2f0e3	POLYGON ((-60 -34, -60 -33, -59 -33, -59 -34, -60 -34))
2.71001	-0.1526	#7fcdde	POLYGON ((-55 -34, -55 -33, -54 -33, -54 -34, -55 -34))
18.7466	-0.139661	#7fcdde	POLYGON ((19 -34, 19 -33, 20 -33, 20 -34, 19 -34))
13.7459	-0.011	#7fcdde	POLYGON ((20 -34, 20 -33, 21 -33, 21 -34, 20 -34))
13.7459	-0.011	#7fcdde	POLYGON ((21 -34, 21 -33, 22 -33, 22 -34, 21 -34))
-8.4885	-0.008	#f2f0e3	POLYGON ((25 -34, 25 -33, 26 -33, 26 -34, 25 -34))
-19.7517	0.014	#bee9c8	POLYGON ((116 -34, 116 -33, 117 -33, 117 -34, 116 -34))
6.68127	-0.227	#7fcdde	POLYGON ((117 -34, 117 -33, 118 -33, 118 -34, 117 -34))
-5.82383	0.0466654	#bee9c8	POLYGON ((120 -34, 120 -33, 121 -33, 121 -34, 120 -34))
5.61336	-0.108	#7fcdde	POLYGON ((148 -34, 148 -33, 149 -33, 149 -34, 148 -34))
5.61336	-0.108	#7fcdde	POLYGON ((149 -34, 149 -33, 150 -33, 150 -34, 149 -34))
-15.5349	-0.129	#f2f0e3	POLYGON ((-61 -33, -61 -32, -60 -32, -60 -33, -61 -33))
3.57795	-0.032	#7fcdde	POLYGON ((-55 -33, -55 -32, -54 -32, -54 -33, -55 -33))
15.8679	0.13834	#65c9c5	POLYGON ((18 -33, 18 -32, 19 -32, 19 -33, 18 -33))
-9.72983	-0.025	#f2f0e3	POLYGON ((115 -33, 115 -32, 116 -32, 116 -33, 115 -33))
-16.2468	0.224	#bee9c8	POLYGON ((116 -33, 116 -32, 117 -32, 117 -33, 116 -33))
14.8959	-0.26	#7fcdde	POLYGON ((117 -33, 117 -32, 118 -32, 118 -33, 117 -33))
-12.0482	-0.009	#f2f0e3	POLYGON ((137 -33, 137 -32, 138 -32, 138 -33, 137 -33))
8.57065	0.037	#65c9c5	POLYGON ((149 -33, 149 -32, 150 -32, 150 -33, 149 -33))
-7.8558	-0.0635734	#f2f0e3	POLYGON ((152 -32, 152 -31, 153 -31, 153 -32, 152 -32))
33.3601	0.00273931	#0baac3	POLYGON ((-72 -31, -72 -30, -71 -30, -71 -31, -72 -31))
37.4589	-0.021	#0baad8	POLYGON ((-71 -31, -71 -30, -70 -30, -70 -31, -71 -31))
-5.97846	-0.073	#f2f0e3	POLYGON ((-57 -31, -57 -30, -56 -30, -56 -31, -57 -31))
4.72564	-0.0562484	#7fcdde	POLYGON ((-51 -31, -51 -30, -50 -30, -50 -31, -51 -31))
11.0716	-0.116	#7fcdde	POLYGON ((150 -31, 150 -30, 151 -30, 151 -31, 150 -31))
-5.21176	-0.03	#f2f0e3	POLYGON ((-59 -30, -59 -29, -58 -29, -58 -30, -59 -30))
2.62033	0.00173062	#65c9c5	POLYGON ((-57 -30, -57 -29, -56 -29, -56 -30, -57 -30))
14.6174	-0.00305087	#7fcdde	POLYGON ((-51 -30, -51 -29, -50 -29, -50 -30, -51 -30))
-7.66703	0.039	#bee9c8	POLYGON ((25 -30, 25 -29, 26 -29, 26 -30, 25 -30))
9.49252	0.002	#65c9c5	POLYGON ((30 -30, 30 -29, 31 -29, 31 -30, 30 -30))
-11.9934	-0.069	#f2f0e3	POLYGON ((150 -30, 150 -29, 151 -29, 151 -30, 150 -30))
-11.9934	-0.069	#f2f0e3	POLYGON ((151 -30, 151 -29, 152 -29, 152 -30, 151 -30))
-1.52428	-0.073	#f2f0e3	POLYGON ((153 -30, 153 -29, 154 -29, 154 -30, 153 -30))
9.63796	-0.0481973	#7fcdde	POLYGON ((-63 -29, -63 -28, -62 -28, -62 -29, -63 -29))
-20.3359	-0.123	#f2f0e3	POLYGON ((-58 -29, -58 -28, -57 -28, -57 -29, -58 -29))
-17.0686	-0.0330325	#f2f0e3	POLYGON ((-57 -29, -57 -28, -56 -28, -56 -29, -57 -29))
-5.89631	-0.008	#f2f0e3	POLYGON ((-50 -29, -50 -28, -49 -28, -49 -29, -50 -29))
-24.6076	-0.0596827	#f2f0e3	POLYGON ((-49 -29, -49 -28, -48 -28, -48 -29, -49 -29))
-15.0237	0.07	#bee9c8	POLYGON ((24 -29, 24 -28, 25 -28, 25 -29, 24 -29))
8.31508	-0.044	#7fcdde	POLYGON ((151 -29, 151 -28, 152 -28, 152 -29, 151 -29))
-2.86887	0.023875	#bee9c8	POLYGON ((-59 -28, -59 -27, -58 -27, -58 -28, -59 -28))
-19.5692	-0.045	#f2f0e3	POLYGON ((-57 -28, -57 -27, -56 -27, -56 -28, -57 -28))
4.58979	0.13505	#65c9c5	POLYGON ((-53 -28, -53 -27, -52 -27, -52 -28, -53 -28))
-0.374224	-0.085	#f2f0e3	POLYGON ((-49 -28, -49 -27, -48 -27, -48 -28, -49 -28))
-18.8755	0.078	#bee9c8	POLYGON ((25 -28, 25 -27, 26 -27, 26 -28, 25 -28))
-18.8755	0.078	#bee9c8	POLYGON ((26 -28, 26 -27, 27 -27, 27 -28, 26 -28))
-20.5002	-0.064	#f2f0e3	POLYGON ((30 -28, 30 -27, 31 -27, 31 -28, 30 -28))
-0.0182547	-0.052	#f2f0e3	POLYGON ((-58 -27, -58 -26, -57 -26, -57 -27, -58 -27))
-25.1004	0.101	#bee9c8	POLYGON ((-53 -27, -53 -26, -52 -26, -52 -27, -53 -27))
4.2703	0.0309742	#65c9c5	POLYGON ((-52 -27, -52 -26, -51 -26, -51 -27, -52 -27))
-22.0427	-0.1	#f2f0e3	POLYGON ((25 -27, 25 -26, 26 -26, 26 -27, 25 -27))
-19.5144	0.193	#bee9c8	POLYGON ((27 -27, 27 -26, 28 -26, 28 -27, 27 -27))
-20.5002	-0.064	#f2f0e3	POLYGON ((30 -27, 30 -26, 31 -26, 31 -27, 30 -27))
5.15699	0.051	#65c9c5	POLYGON ((31 -27, 31 -26, 32 -26, 32 -27, 31 -27))
-15.4054	0.0618971	#bee9c8	POLYGON ((32 -27, 32 -26, 33 -26, 33 -27, 32 -27))
-20.5732	0.27	#bee9c8	POLYGON ((-65 -26, -65 -25, -64 -25, -64 -26, -65 -26))
-20.6462	-0.044	#f2f0e3	POLYGON ((-58 -26, -58 -25, -57 -25, -57 -26, -58 -26))
20.1168	0.05	#0baac3	POLYGON ((-55 -26, -55 -25, -54 -25, -54 -26, -55 -26))
-25.1004	0.101	#bee9c8	POLYGON ((-53 -26, -53 -25, -52 -25, -52 -26, -53 -26))
1.54955	0.037461	#65c9c5	POLYGON ((-52 -26, -52 -25, -51 -25, -51 -26, -52 -26))
-10.8434	0.39	#bee9c8	POLYGON ((28 -26, 28 -25, 29 -25, 29 -26, 28 -26))
-17.7072	-0.014	#f2f0e3	POLYGON ((29 -26, 29 -25, 30 -25, 30 -26, 29 -26))
-19.888	0.12972	#bee9c8	POLYGON ((30 -26, 30 -25, 31 -25, 31 -26, 30 -26))
5.15699	0.051	#65c9c5	POLYGON ((31 -26, 31 -25, 32 -25, 32 -26, 31 -26))
-19.5144	-0.097	#f2f0e3	POLYGON ((32 -26, 32 -25, 33 -25, 33 -26, 32 -26))
20.1168	0.05	#0baac3	POLYGON ((-55 -25, -55 -24, -54 -24, -54 -25, -55 -25))
37.4589	-0.036	#0baad8	POLYGON ((25 -25, 25 -24, 26 -24, 26 -25, 25 -25))
-20.9383	-0.032	#f2f0e3	POLYGON ((33 -25, 33 -24, 34 -24, 34 -25, 33 -25))
-18.1088	0.263	#bee9c8	POLYGON ((34 -25, 34 -24, 35 -24, 35 -25, 34 -25))
-10.3505	-0.112	#f2f0e3	POLYGON ((-55 -24, -55 -23, -54 -23, -54 -24, -55 -24))
-10.3505	-0.112	#f2f0e3	POLYGON ((-54 -24, -54 -23, -53 -23, -53 -24, -54 -24))
20.4729	0.0728629	#0baac3	POLYGON ((-50 -24, -50 -23, -49 -23, -49 -24, -50 -24))
18.9759	0.097	#65c9c5	POLYGON ((-49 -24, -49 -23, -48 -23, -48 -24, -49 -24))
-24.9361	0.096	#bee9c8	POLYGON ((31 -24, 31 -23, 32 -23, 32 -24, 31 -24))
-24.9361	0.096	#bee9c8	POLYGON ((32 -24, 32 -23, 33 -23, 33 -24, 32 -24))
12.4589	-0.051	#7fcdde	POLYGON ((147 -24, 147 -23, 148 -23, 148 -24, 147 -24))
12.4589	-0.051	#7fcdde	POLYGON ((148 -24, 148 -23, 149 -23, 149 -24, 148 -24))
14.3209	-0.008	#7fcdde	POLYGON ((150 -24, 150 -23, 151 -23, 151 -24, 150 -24))
-25.6115	0.001	#bee9c8	POLYGON ((-53 -23, -53 -22, -52 -22, -52 -23, -53 -23))
-25.6901	0.177441	#bee9c8	POLYGON ((-51 -23, -51 -22, -50 -22, -50 -23, -51 -23))
-7.02275	0.0537341	#bee9c8	POLYGON ((-43 -23, -43 -22, -42 -22, -42 -23, -43 -23))
-10.7065	0.114	#bee9c8	POLYGON ((-42 -23, -42 -22, -41 -22, -41 -23, -42 -23))
-25.461	0.332559	#bee9c8	POLYGON ((35 -23, 35 -22, 36 -22, 36 -23, 35 -23))
-25.6115	0.001	#bee9c8	POLYGON ((-53 -22, -53 -21, -52 -21, -52 -22, -53 -22))
-25.6115	0.001	#bee9c8	POLYGON ((-52 -22, -52 -21, -51 -21, -51 -22, -52 -22))
27.9573	-0.072	#0baad8	POLYGON ((-47 -22, -47 -21, -46 -21, -46 -22, -47 -22))
16.8218	0.1	#65c9c5	POLYGON ((-45 -22, -45 -21, -44 -21, -44 -22, -45 -22))
9.99452	-0.08	#7fcdde	POLYGON ((-42 -22, -42 -21, -41 -21, -41 -22, -42 -22))
-24.3337	0.043	#bee9c8	POLYGON ((27 -22, 27 -21, 28 -21, 28 -22, 27 -22))
6.25228	0.026	#65c9c5	POLYGON ((-52 -21, -52 -20, -51 -20, -51 -21, -52 -21))
6.25228	0.026	#65c9c5	POLYGON ((-51 -21, -51 -20, -50 -20, -50 -21, -51 -21))
20.2903	0.066	#0baac3	POLYGON ((-50 -21, -50 -20, -49 -20, -49 -21, -50 -21))
20.2903	0.066	#0baac3	POLYGON ((-49 -21, -49 -20, -48 -20, -48 -21, -49 -21))
31.1062	0.101	#0baac3	POLYGON ((-45 -21, -45 -20, -44 -20, -44 -21, -45 -21))
-24.3337	0.043	#bee9c8	POLYGON ((27 -21, 27 -20, 28 -20, 28 -21, 27 -21))
-25.1552	-0.011	#f2f0e3	POLYGON ((29 -21, 29 -20, 30 -20, 30 -21, 29 -21))
6.25228	0.026	#65c9c5	POLYGON ((-52 -20, -52 -19, -51 -19, -51 -20, -52 -20))
6.63545	0.0276946	#65c9c5	POLYGON ((-51 -20, -51 -19, -50 -19, -50 -20, -51 -20))
-19.2406	-0.274	#f2f0e3	POLYGON ((-47 -20, -47 -19, -46 -19, -46 -20, -47 -20))
30.5586	0.239	#0baac3	POLYGON ((-46 -20, -46 -19, -45 -19, -45 -20, -46 -20))
36.8656	0.235	#0baac3	POLYGON ((-44 -20, -44 -19, -43 -19, -43 -20, -44 -20))
8.81709	-0.034	#7fcdde	POLYGON ((-41 -20, -41 -19, -40 -19, -40 -20, -41 -20))
11.4069	-0.0957142	#7fcdde	POLYGON ((44 -20, 44 -19, 45 -19, 45 -20, 44 -20))
1.45126	-0.057	#7fcdde	POLYGON ((45 -20, 45 -19, 46 -19, 46 -20, 45 -20))
-14.54	-0.2	#f2f0e3	POLYGON ((46 -20, 46 -19, 47 -19, 47 -20, 46 -20))
10.1406	0.133	#65c9c5	POLYGON ((48 -20, 48 -19, 49 -19, 49 -20, 48 -20))
-20.8653	0.012	#bee9c8	POLYGON ((146 -20, 146 -19, 147 -19, 147 -20, 146 -20))
18.2603	-0.0734929	#7fcdde	POLYGON ((-58 -19, -58 -18, -57 -18, -57 -19, -58 -19))
24.1146	0.105	#0baac3	POLYGON ((-51 -19, -51 -18, -50 -18, -50 -19, -51 -19))
4.14464	0.097235	#65c9c5	POLYGON ((-50 -19, -50 -18, -49 -18, -49 -19, -50 -19))
20.5093	0.015	#0baac3	POLYGON ((-48 -19, -48 -18, -47 -18, -47 -19, -48 -19))
30.5586	0.239	#0baac3	POLYGON ((-46 -19, -46 -18, -45 -18, -45 -19, -46 -19))
30.5586	0.239	#0baac3	POLYGON ((-45 -19, -45 -18, -44 -18, -44 -19, -45 -19))
-19.3501	-0.002	#f2f0e3	POLYGON ((32 -19, 32 -18, 33 -18, 33 -19, 32 -19))
-1.98065	-0.078	#f2f0e3	POLYGON ((44 -19, 44 -18, 45 -18, 45 -19, 44 -19))
-11.3751	-0.0320988	#f2f0e3	POLYGON ((-58 -18, -58 -17, -57 -17, -57 -18, -58 -18))
-25.0274	0.102	#bee9c8	POLYGON ((-49 -18, -49 -17, -48 -17, -48 -18, -49 -18))
-19.6787	0.55	#bee9c8	POLYGON ((30 -18, 30 -17, 31 -17, 31 -18, 30 -18))
26.8894	-0.147	#0baad8	POLYGON ((37 -18, 37 -17, 38 -17, 38 -18, 37 -18))
15.6627	-0.007	#7fcdde	POLYGON ((44 -18, 44 -17, 45 -17, 45 -18, 44 -18))
-22.8185	0.212	#bee9c8	POLYGON ((48 -18, 48 -17, 49 -17, 49 -18, 48 -18))
9.69332	0.021	#65c9c5	POLYGON ((-65 -17, -65 -16, -64 -16, -64 -17, -65 -17))
-3.21285	-0.042	#f2f0e3	POLYGON ((-56 -17, -56 -16, -55 -16, -55 -17, -56 -17))
-24.3154	-0.168	#f2f0e3	POLYGON ((44 -17, 44 -16, 45 -16, 45 -17, 44 -17))
-0.613312	0.0626829	#bee9c8	POLYGON ((46 -17, 46 -16, 47 -16, 47 -17, 46 -17))
-18.2366	-0.001	#f2f0e3	POLYGON ((128 -17, 128 -16, 129 -16, 129 -17, 128 -17))
0.463199	-0.0838702	#7fcdde	POLYGON ((-66 -16, -66 -15, -65 -15, -65 -16, -66 -16))
34.0452	-0.0751026	#0baad8	POLYGON ((-65 -16, -65 -15, -64 -15, -64 -16, -65 -16))
34.1639	0.297	#0baac3	POLYGON ((-49 -16, -49 -15, -48 -15, -48 -16, -49 -16))
4.31727	-0.105	#7fcdde	POLYGON ((-68 -15, -68 -14, -67 -14, -67 -15, -68 -15))
-11.337	-0.237154	#f2f0e3	POLYGON ((-67 -15, -67 -14, -66 -14, -66 -15, -67 -15))
7.9454	-0.0948316	#7fcdde	POLYGON ((-66 -15, -66 -14, -65 -14, -65 -15, -66 -15))
-5.90979	-0.0614356	#f2f0e3	POLYGON ((-64 -15, -64 -14, -63 -14, -63 -15, -64 -15))
36.1993	-0.189	#0baad8	POLYGON ((-43 -15, -43 -14, -42 -14, -42 -15, -43 -15))
30.5312	0.03	#0baac3	POLYGON ((35 -15, 35 -14, 36 -14, 36 -15, 35 -15))
-9.76986	-0.169841	#f2f0e3	POLYGON ((-67 -14, -67 -13, -66 -13, -66 -14, -67 -14))
0.817925	-0.199873	#7fcdde	POLYGON ((-66 -14, -66 -13, -65 -13, -65 -14, -66 -14))
15.3031	-0.0787649	#7fcdde	POLYGON ((-65 -14, -65 -13, -64 -13, -64 -14, -65 -14))
8.02625	-0.011861	#7fcdde	POLYGON ((-64 -14, -64 -13, -63 -13, -63 -14, -64 -14))
-5.00183	0.02	#bee9c8	POLYGON ((-51 -14, -51 -13, -50 -13, -50 -14, -51 -14))
-25.9219	-0.034	#f2f0e3	POLYGON ((50 -14, 50 -13, 51 -13, 51 -14, 50 -14))
-21.7908	-0.156058	#f2f0e3	POLYGON ((-67 -13, -67 -12, -66 -12, -66 -13, -67 -13))
17.0261	-0.109746	#7fcdde	POLYGON ((-66 -13, -66 -12, -65 -12, -65 -13, -66 -13))
7.42059	0.173	#65c9c5	POLYGON ((-54 -13, -54 -12, -53 -12, -53 -13, -54 -13))
-10.5276	0.0595475	#bee9c8	POLYGON ((-51 -13, -51 -12, -50 -12, -50 -13, -51 -13))
19.6057	-0.082	#7fcdde	POLYGON ((-67 -12, -67 -11, -66 -11, -66 -12, -67 -12))
2.73823	0.049	#65c9c5	POLYGON ((-51 -12, -51 -11, -50 -11, -50 -12, -51 -12))
13.5764	-0.102296	#7fcdde	POLYGON ((-50 -12, -50 -11, -49 -11, -49 -12, -50 -12))
16.3198	-0.022	#7fcdde	POLYGON ((27 -12, 27 -11, 28 -11, 28 -12, 27 -12))
1.73133	0.0239308	#65c9c5	POLYGON ((29 -12, 29 -11, 30 -11, 30 -12, 29 -12))
1.94414	0.024	#65c9c5	POLYGON ((30 -12, 30 -11, 31 -11, 31 -12, 30 -12))
8.93588	0.0764496	#65c9c5	POLYGON ((-50 -11, -50 -10, -49 -10, -49 -11, -50 -11))
31.5444	0.059	#0baac3	POLYGON ((-43 -11, -43 -10, -42 -10, -42 -11, -43 -11))
1.94414	0.024	#65c9c5	POLYGON ((29 -11, 29 -10, 30 -10, 30 -11, 29 -11))
1.94414	0.024	#65c9c5	POLYGON ((30 -11, 30 -10, 31 -10, 31 -11, 30 -11))
16.2377	-0.08	#7fcdde	POLYGON ((-75 -10, -75 -9, -74 -9, -74 -10, -75 -10))
31.5444	0.059	#0baac3	POLYGON ((-43 -10, -43 -9, -42 -9, -42 -10, -43 -10))
31.5444	0.059	#0baac3	POLYGON ((-42 -10, -42 -9, -41 -9, -41 -10, -42 -10))
31.5444	0.059	#0baac3	POLYGON ((-41 -10, -41 -9, -40 -9, -40 -10, -41 -10))
-19.6057	0.032	#bee9c8	POLYGON ((-39 -10, -39 -9, -38 -9, -38 -10, -39 -10))
1.93796	0.137443	#65c9c5	POLYGON ((-36 -10, -36 -9, -35 -9, -35 -10, -36 -10))
25.7667	0.038	#0baac3	POLYGON ((25 -10, 25 -9, 26 -9, 26 -10, 25 -10))
25.7667	0.038	#0baac3	POLYGON ((26 -10, 26 -9, 27 -9, 27 -10, 26 -10))
3.01205	0.048	#65c9c5	POLYGON ((28 -10, 28 -9, 29 -9, 29 -10, 28 -10))
3.01205	0.048	#65c9c5	POLYGON ((29 -10, 29 -9, 30 -9, 30 -10, 29 -10))
3.93392	-0.08	#7fcdde	POLYGON ((-64 -9, -64 -8, -63 -8, -63 -9, -64 -9))
-6.96391	-0.0492799	#f2f0e3	POLYGON ((-63 -9, -63 -8, -62 -8, -62 -9, -63 -9))
-19.6057	0.032	#bee9c8	POLYGON ((-39 -9, -39 -8, -38 -8, -38 -9, -39 -9))
-5.20263	0.014	#bee9c8	POLYGON ((26 -9, 26 -8, 27 -8, 27 -9, 26 -9))
3.01205	0.048	#65c9c5	POLYGON ((28 -9, 28 -8, 29 -8, 29 -9, 28 -9))
1.65219	0.0459365	#65c9c5	POLYGON ((29 -9, 29 -8, 30 -8, 30 -9, 29 -9))
-22.709	-0.079	#f2f0e3	POLYGON ((-75 -8, -75 -7, -74 -7, -74 -8, -75 -8))
7.93173	0.064	#65c9c5	POLYGON ((-63 -8, -63 -7, -62 -7, -62 -8, -63 -8))
20.7466	0.081	#0baac3	POLYGON ((-45 -8, -45 -7, -44 -7, -44 -8, -45 -8))
29.7645	-0.108	#0baad8	POLYGON ((-44 -8, -44 -7, -43 -7, -43 -8, -44 -8))
28.2311	0.099	#0baac3	POLYGON ((27 -8, 27 -7, 28 -7, 28 -8, 27 -8))
23.4392	0	#0baad8	POLYGON ((35 -8, 35 -7, 36 -7, 36 -8, 35 -8))
-13.1435	0.333	#bee9c8	POLYGON ((-80 -7, -80 -6, -79 -6, -79 -7, -80 -7))
0.62269	-0.00912833	#7fcdde	POLYGON ((-63 -7, -63 -6, -62 -6, -62 -7, -63 -7))
7.69441	0.082	#65c9c5	POLYGON ((-62 -7, -62 -6, -61 -6, -61 -7, -62 -7))
20.7466	0.081	#0baac3	POLYGON ((-45 -7, -45 -6, -44 -6, -44 -7, -45 -7))
20.7466	0.081	#0baac3	POLYGON ((-44 -7, -44 -6, -43 -6, -43 -7, -44 -7))
33.2238	0.02	#0baac3	POLYGON ((-40 -7, -40 -6, -39 -6, -39 -7, -40 -7))
33.2238	0.02	#0baac3	POLYGON ((-39 -7, -39 -6, -38 -6, -38 -7, -39 -7))
23.4392	0	#0baad8	POLYGON ((35 -7, 35 -6, 36 -6, 36 -7, 35 -7))
-19.989	0.529	#bee9c8	POLYGON ((-81 -6, -81 -5, -80 -5, -80 -6, -81 -6))
-3.82439	0.078	#bee9c8	POLYGON ((-65 -6, -65 -5, -64 -5, -64 -6, -65 -6))
-15.0055	0.094	#bee9c8	POLYGON ((-64 -6, -64 -5, -63 -5, -63 -6, -64 -6))
19.697	-0.093	#7fcdde	POLYGON ((-61 -6, -61 -5, -60 -5, -60 -6, -61 -6))
-1.74334	-0.005	#f2f0e3	POLYGON ((-37 -6, -37 -5, -36 -5, -36 -6, -37 -6))
0	-0.014	#f2f0e3	POLYGON ((30 -6, 30 -5, 31 -5, 31 -6, 30 -6))
0	-0.014	#f2f0e3	POLYGON ((31 -6, 31 -5, 32 -5, 32 -6, 31 -6))
12.7327	-0.094	#7fcdde	POLYGON ((35 -6, 35 -5, 36 -5, 36 -6, 35 -6))
-14.3238	0.13274	#bee9c8	POLYGON ((-81 -5, -81 -4, -80 -4, -80 -5, -81 -5))
-17.9939	-0.00245833	#f2f0e3	POLYGON ((-63 -5, -63 -4, -62 -4, -62 -5, -63 -5))
-3.76524	-0.0431804	#f2f0e3	POLYGON ((-61 -5, -61 -4, -60 -4, -60 -5, -61 -5))
4.47094	-0.00947865	#7fcdde	POLYGON ((-60 -5, -60 -4, -59 -4, -59 -5, -60 -5))
-19.7517	-0.096	#f2f0e3	POLYGON ((-39 -5, -39 -4, -38 -4, -38 -5, -39 -5))
3.55969	-0.05	#7fcdde	POLYGON ((32 -5, 32 -4, 33 -4, 33 -5, 32 -5))
-21.1208	-0.08	#f2f0e3	POLYGON ((38 -5, 38 -4, 39 -4, 39 -5, 38 -5))
-13.9923	-0.013	#f2f0e3	POLYGON ((-63 -4, -63 -3, -62 -3, -62 -4, -63 -4))
-5.13666	0.00708481	#bee9c8	POLYGON ((-62 -4, -62 -3, -61 -3, -61 -4, -62 -4))
-1.24133	0.055	#bee9c8	POLYGON ((-61 -4, -61 -3, -60 -3, -60 -4, -61 -4))
3.41142	0.00550497	#65c9c5	POLYGON ((-60 -4, -60 -3, -59 -3, -59 -4, -60 -4))
-0.660404	-0.00328639	#f2f0e3	POLYGON ((-59 -4, -59 -3, -58 -3, -58 -4, -59 -4))
-8.93169	-0.0377289	#f2f0e3	POLYGON ((-58 -4, -58 -3, -57 -3, -57 -4, -58 -4))
12.1675	0.0181429	#65c9c5	POLYGON ((-43 -4, -43 -3, -42 -3, -42 -4, -43 -4))
37.0482	0.063	#0baac3	POLYGON ((-42 -4, -42 -3, -41 -3, -41 -4, -42 -4))
0.839722	-0.074	#7fcdde	POLYGON ((-41 -4, -41 -3, -40 -3, -40 -4, -41 -4))
17.9029	0.0895019	#65c9c5	POLYGON ((37 -4, 37 -3, 38 -3, 38 -4, 37 -4))
-6.91523	-0.0307581	#f2f0e3	POLYGON ((-58 -3, -58 -2, -57 -2, -57 -3, -58 -3))
-25.9219	-0.106	#f2f0e3	POLYGON ((30 -3, 30 -2, 31 -2, 31 -3, 30 -3))
5.44907	-0.011	#7fcdde	POLYGON ((-67 -2, -67 -1, -66 -1, -66 -2, -67 -2))
-7.7218	-0.017	#f2f0e3	POLYGON ((-66 -2, -66 -1, -65 -1, -65 -2, -66 -2))
-6.96614	-0.0384213	#f2f0e3	POLYGON ((-56 -2, -56 -1, -55 -1, -55 -2, -56 -2))
1.86199	0.041	#65c9c5	POLYGON ((37 -1, 37 0, 38 0, 38 -1, 37 -1))
27.0421	-0.0358956	#0baad8	POLYGON ((-51 1, -51 2, -50 2, -50 1, -51 1))
-20.5002	0.022	#bee9c8	POLYGON ((33 1, 33 2, 34 2, 34 1, 33 1))
-19.268	-1.866	#f2f0e3	POLYGON ((100 4, 100 5, 101 5, 101 4, 100 4))
-19.268	-1.866	#f2f0e3	POLYGON ((100 5, 100 6, 101 6, 101 5, 100 5))
27.5739	0.202	#0baac3	POLYGON ((-70 6, -70 7, -69 7, -69 6, -70 6))
12.5411	0.108	#65c9c5	POLYGON ((-1 6, -1 7, 0 7, 0 6, -1 6))
12.5411	0.108	#65c9c5	POLYGON ((0 6, 0 7, 1 7, 1 6, 0 6))
0.0516628	9.48107	#65c9c5	POLYGON ((80 6, 80 7, 81 7, 81 6, 80 6))
6.96857	1.21047	#65c9c5	POLYGON ((81 6, 81 7, 82 7, 82 6, 81 6))
-23.2932	-1.41	#f2f0e3	POLYGON ((101 6, 101 7, 102 7, 102 6, 101 6))
-17.0493	-0.0327661	#f2f0e3	POLYGON ((-74 7, -74 8, -73 8, -73 7, -74 7))
12.5411	0.108	#65c9c5	POLYGON ((-1 7, -1 8, 0 8, 0 7, -1 7))
12.5411	0.108	#65c9c5	POLYGON ((0 7, 0 8, 1 8, 1 7, 0 7))
28.6966	13.725	#0baaad	POLYGON ((125 7, 125 8, 126 8, 126 7, 125 7))
15.3572	0.0656122	#65c9c5	POLYGON ((-76 8, -76 9, -75 9, -75 8, -76 8))
11.2542	0.0714909	#65c9c5	POLYGON ((-75 8, -75 9, -74 9, -74 8, -75 8))
-2.51872	0.0950573	#bee9c8	POLYGON ((-74 8, -74 9, -73 9, -73 8, -74 8))
15.7539	0.059	#65c9c5	POLYGON ((-62 8, -62 9, -61 9, -61 8, -62 8))
12.5411	0.108	#65c9c5	POLYGON ((-2 8, -2 9, -1 9, -1 8, -2 8))
12.5411	0.108	#65c9c5	POLYGON ((-1 8, -1 9, 0 9, 0 8, -1 8))
12.5411	0.108	#65c9c5	POLYGON ((0 8, 0 9, 1 9, 1 8, 0 8))
-2.04454	0.277	#bee9c8	POLYGON ((13 8, 13 9, 14 9, 14 8, 13 8))
-2.04454	0.277	#bee9c8	POLYGON ((14 8, 14 9, 15 9, 15 8, 14 8))
-15.4436	7.066	#bee9c8	POLYGON ((80 8, 80 9, 81 9, 81 8, 80 8))
-25.1369	0.559	#bee9c8	POLYGON ((104 8, 104 9, 105 9, 105 8, 104 8))
-3.92479	0.04	#bee9c8	POLYGON ((-76 9, -76 10, -75 10, -75 9, -76 9))
6.72118	0.270663	#65c9c5	POLYGON ((-75 9, -75 10, -74 10, -74 9, -75 9))
1.93066	0.0441873	#65c9c5	POLYGON ((-74 9, -74 10, -73 10, -73 9, -74 9))
22.2161	0.286	#0baac3	POLYGON ((-69 9, -69 10, -68 10, -68 9, -69 9))
13.1005	-0.0362011	#7fcdde	POLYGON ((-66 9, -66 10, -65 10, -65 9, -66 9))
16.8218	0.017	#65c9c5	POLYGON ((-2 9, -2 10, -1 10, -1 9, -2 9))
-2.04454	0.277	#bee9c8	POLYGON ((13 9, 13 10, 14 10, 14 9, 13 9))
3.25058	8.67227	#65c9c5	POLYGON ((80 9, 80 10, 81 10, 81 9, 80 9))
-25.1369	0.559	#bee9c8	POLYGON ((104 9, 104 10, 105 10, 105 9, 104 9))
19.3265	0.0595888	#65c9c5	POLYGON ((-76 10, -76 11, -75 11, -75 10, -76 10))
17.1869	0.274	#65c9c5	POLYGON ((-75 10, -75 11, -74 11, -74 10, -75 10))
25	0.115	#0baac3	POLYGON ((-72 10, -72 11, -71 11, -71 10, -72 10))
-22.9646	-0.017	#f2f0e3	POLYGON ((-69 10, -69 11, -68 11, -68 10, -69 10))
13.4538	-0.04	#7fcdde	POLYGON ((-2 10, -2 11, -1 11, -1 10, -2 10))
-3.00743	0.498329	#bee9c8	POLYGON ((79 10, 79 11, 80 11, 80 10, 79 10))
24.5254	0.015	#0baac3	POLYGON ((-86 11, -86 12, -85 12, -85 11, -86 11))
24.5254	0.015	#0baac3	POLYGON ((-85 11, -85 12, -84 12, -84 11, -85 11))
11.1355	-0.003	#7fcdde	POLYGON ((-70 11, -70 12, -69 12, -69 11, -70 11))
-22.9646	-0.017	#f2f0e3	POLYGON ((-69 11, -69 12, -68 12, -68 11, -69 11))
-3.03943	0.207	#bee9c8	POLYGON ((-9 11, -9 12, -8 12, -8 11, -9 11))
4.33926	25.9504	#4bc6ad	POLYGON ((104 11, 104 12, 105 12, 105 11, 104 11))
-3.74224	-8.303	#f2f0e3	POLYGON ((105 11, 105 12, 106 12, 106 11, 105 11))
-11.1902	7.599	#bee9c8	POLYGON ((106 11, 106 12, 107 12, 107 11, 106 11))
-11.1902	7.599	#bee9c8	POLYGON ((107 11, 107 12, 108 12, 108 11, 107 11))
-16.2651	17.475	#8ae1ad	POLYGON ((108 11, 108 12, 109 12, 109 11, 108 11))
28.4137	1.097	#0baac3	POLYGON ((109 11, 109 12, 110 12, 110 11, 109 11))
-24.5855	-0.0566033	#f2f0e3	POLYGON ((-87 12, -87 13, -86 13, -86 12, -87 12))
24.1645	0.0129602	#0baac3	POLYGON ((-86 12, -86 13, -85 13, -85 12, -86 12))
-3.84264	-0.015	#f2f0e3	POLYGON ((-2 12, -2 13, -1 13, -1 12, -2 12))
10.8342	3.365	#65c9c5	POLYGON ((76 12, 76 13, 77 13, 77 12, 76 12))
-12.2399	-1.98	#f2f0e3	POLYGON ((103 12, 103 13, 104 13, 104 12, 103 12))
-11.9019	-2.09775	#f2f0e3	POLYGON ((104 12, 104 13, 105 13, 105 12, 104 12))
-3.74224	-8.303	#f2f0e3	POLYGON ((105 12, 105 13, 106 13, 106 12, 105 12))
-1.22307	-19.586	#f2f0e3	POLYGON ((108 12, 108 13, 109 13, 109 12, 108 12))
7.10113	0.138	#65c9c5	POLYGON ((-7 13, -7 14, -6 14, -6 13, -7 13))
20.9109	20.02	#0baaad	POLYGON ((76 13, 76 14, 77 14, 77 13, 76 13))
-12.0488	-1.90047	#f2f0e3	POLYGON ((103 13, 103 14, 104 14, 104 13, 103 13))
-12.2399	-1.98	#f2f0e3	POLYGON ((104 13, 104 14, 105 14, 105 13, 104 13))
6.07886	-4.749	#7fcdde	POLYGON ((123 13, 123 14, 124 14, 124 13, 123 13))
-2.09931	0.25	#bee9c8	POLYGON ((-90 14, -90 15, -89 15, -89 14, -90 14))
-18.5287	0.625	#bee9c8	POLYGON ((-84 14, -84 15, -83 15, -83 14, -84 14))
-12.1668	13.816	#8ae1ad	POLYGON ((75 14, 75 15, 76 15, 76 14, 75 14))
22.9828	12.537	#0baaad	POLYGON ((78 14, 78 15, 79 15, 79 14, 78 14))
-1.19569	38.035	#8ae1ad	POLYGON ((79 14, 79 15, 80 15, 80 14, 79 14))
14.8229	0.442	#65c9c5	POLYGON ((99 14, 99 15, 100 15, 100 14, 99 14))
-24.6258	-4.137	#f2f0e3	POLYGON ((101 14, 101 15, 102 15, 102 14, 101 14))
16.338	9.87227	#65c9c5	POLYGON ((103 14, 103 15, 104 15, 104 14, 103 14))
13.4447	0.058	#65c9c5	POLYGON ((105 14, 105 15, 106 15, 106 14, 105 14))
-25.648	7.083	#bee9c8	POLYGON ((107 14, 107 15, 108 15, 108 14, 107 14))
-6.50785	54.439	#8ae1ad	POLYGON ((74 15, 74 16, 75 16, 75 15, 74 15))
-1.07794	39.323	#8ae1ad	POLYGON ((75 15, 75 16, 76 16, 76 15, 75 15))
7.88609	14.301	#4bc6ad	POLYGON ((76 15, 76 16, 77 16, 77 15, 76 15))
13.5542	2.807	#65c9c5	POLYGON ((78 15, 78 16, 79 16, 79 15, 78 15))
-24.6258	-4.137	#f2f0e3	POLYGON ((101 15, 101 16, 102 16, 102 15, 101 15))
13.344	0.135908	#65c9c5	POLYGON ((105 15, 105 16, 106 16, 106 15, 105 15))
-22.3348	-0.041	#f2f0e3	POLYGON ((-100 16, -100 17, -99 17, -99 16, -100 16))
5.91457	0.204	#65c9c5	POLYGON ((-96 16, -96 17, -95 17, -95 16, -96 16))
-0.0638916	13.239	#8ae1ad	POLYGON ((74 16, 74 17, 75 17, 75 16, 74 16))
-21.8473	28.8465	#8ae1ad	POLYGON ((75 16, 75 17, 76 17, 76 16, 75 16))
5.76853	32.045	#4bc6ad	POLYGON ((76 16, 76 17, 77 17, 77 16, 76 16))
-3.8513	10.8042	#8ae1ad	POLYGON ((77 16, 77 17, 78 17, 78 16, 77 16))
13.5542	2.807	#65c9c5	POLYGON ((78 16, 78 17, 79 17, 79 16, 78 16))
11.0989	-2.131	#7fcdde	POLYGON ((95 16, 95 17, 96 17, 96 16, 95 16))
27.8386	0.613	#0baac3	POLYGON ((102 16, 102 17, 103 17, 103 16, 102 16))
5.7594	12.711	#4bc6ad	POLYGON ((103 16, 103 17, 104 17, 104 16, 103 16))
-19.8678	3.45843	#bee9c8	POLYGON ((105 16, 105 17, 106 17, 106 16, 105 16))
13.3899	-0.013	#7fcdde	POLYGON ((-102 17, -102 18, -101 18, -101 17, -102 17))
8.05038	0.05	#65c9c5	POLYGON ((-89 17, -89 18, -88 18, -88 17, -89 17))
2.50091	0.117	#65c9c5	POLYGON ((-78 17, -78 18, -77 18, -77 17, -78 17))
-15.261	-0.081	#f2f0e3	POLYGON ((-72 17, -72 18, -71 18, -71 17, -72 17))
12.5776	27.096	#4bc6ad	POLYGON ((74 17, 74 18, 75 18, 75 17, 74 17))
1.36734	11.4663	#4bc6ad	POLYGON ((77 17, 77 18, 78 18, 78 17, 77 17))
12.7573	20.6398	#4bc6ad	POLYGON ((78 17, 78 18, 79 18, 79 17, 78 17))
9.10119	20.5243	#4bc6ad	POLYGON ((80 17, 80 18, 81 18, 81 17, 80 17))
-19.9525	13.57	#8ae1ad	POLYGON ((81 17, 81 18, 82 18, 82 17, 81 17))
6.11352	18.4039	#4bc6ad	POLYGON ((83 17, 83 18, 84 18, 84 17, 83 17))
-12.7601	-0.165	#f2f0e3	POLYGON ((96 17, 96 18, 97 18, 97 17, 96 17))
16.8127	1.89	#65c9c5	POLYGON ((103 17, 103 18, 104 18, 104 17, 103 17))
-11.966	0.198	#bee9c8	POLYGON ((104 17, 104 18, 105 18, 105 17, 104 17))
15.9912	0.02	#65c9c5	POLYGON ((-103 18, -103 19, -102 19, -102 18, -103 18))
15.9912	0.02	#65c9c5	POLYGON ((-102 18, -102 19, -101 19, -101 18, -102 18))
-14.33	0.132	#bee9c8	POLYGON ((-100 18, -100 19, -99 19, -99 18, -100 18))
11.966	0.311	#65c9c5	POLYGON ((-96 18, -96 19, -95 19, -95 18, -96 18))
10.0402	0.11	#65c9c5	POLYGON ((-95 18, -95 19, -94 19, -94 18, -95 18))
-4.60227	0.017813	#bee9c8	POLYGON ((-93 18, -93 19, -92 19, -92 18, -93 18))
-19.5327	-0.083	#f2f0e3	POLYGON ((-92 18, -92 19, -91 19, -91 18, -92 18))
10.031	0.022	#65c9c5	POLYGON ((-91 18, -91 19, -90 19, -90 18, -91 18))
-8.31491	0.296852	#bee9c8	POLYGON ((-89 18, -89 19, -88 19, -88 18, -89 18))
17.7437	-0.007	#7fcdde	POLYGON ((-88 18, -88 19, -87 19, -87 18, -88 18))
0.346842	-0.024	#7fcdde	POLYGON ((-73 18, -73 19, -72 19, -72 18, -73 18))
-1.29239	-0.305727	#f2f0e3	POLYGON ((-72 18, -72 19, -71 19, -71 18, -72 18))
10.5513	0.119	#65c9c5	POLYGON ((-71 18, -71 19, -70 19, -70 18, -71 18))
-8.36072	40.642	#8ae1ad	POLYGON ((73 18, 73 19, 74 19, 74 18, 73 18))
2.63152	36.3931	#4bc6ad	POLYGON ((74 18, 74 19, 75 19, 75 18, 74 18))
21.1771	14.4491	#0baaad	POLYGON ((76 18, 76 19, 77 19, 77 18, 76 18))
11.6283	10.142	#4bc6ad	POLYGON ((77 18, 77 19, 78 19, 78 18, 77 18))
14.3377	24.1772	#4bc6ad	POLYGON ((78 18, 78 19, 79 19, 79 18, 78 18))
11.82	3.743	#65c9c5	POLYGON ((80 18, 80 19, 81 19, 81 18, 80 18))
-5.82519	24.2085	#8ae1ad	POLYGON ((82 18, 82 19, 83 19, 83 18, 82 18))
17.2782	0.316	#65c9c5	POLYGON ((103 18, 103 19, 104 19, 104 18, 103 18))
25.4199	6.565	#0baac3	POLYGON ((109 18, 109 19, 110 19, 110 18, 109 18))
11.8018	0.019	#65c9c5	POLYGON ((-88 19, -88 20, -87 20, -87 19, -88 19))
15.8269	11.886	#4bc6ad	POLYGON ((72 19, 72 20, 73 20, 73 19, 72 19))
4.06242	14.3135	#4bc6ad	POLYGON ((73 19, 73 20, 74 20, 74 19, 73 19))
24.3154	4.603	#0baac3	POLYGON ((75 19, 75 20, 76 20, 76 19, 75 19))
16.7805	9.77873	#65c9c5	POLYGON ((76 19, 76 20, 77 20, 77 19, 76 19))
14.7408	1.924	#65c9c5	POLYGON ((77 19, 77 20, 78 20, 78 19, 77 19))
13.0357	23.5126	#4bc6ad	POLYGON ((78 19, 78 20, 79 20, 79 19, 78 19))
-20.4637	16.91	#8ae1ad	POLYGON ((82 19, 82 20, 83 20, 83 19, 82 19))
14.8138	9.351	#65c9c5	POLYGON ((99 19, 99 20, 100 20, 100 19, 99 19))
-23.4757	0.072	#bee9c8	POLYGON ((-105 20, -105 21, -104 21, -104 20, -105 20))
0.0504012	0.230893	#65c9c5	POLYGON ((-88 20, -88 21, -87 21, -87 20, -88 20))
-4.31727	-0.108	#f2f0e3	POLYGON ((71 20, 71 21, 72 21, 72 20, 71 20))
-0.514389	49.4653	#8ae1ad	POLYGON ((73 20, 73 21, 74 21, 74 20, 73 20))
16.4039	36.4258	#4bc6ad	POLYGON ((74 20, 74 21, 75 21, 75 20, 74 20))
29.8558	17.394	#0baaad	POLYGON ((75 20, 75 21, 76 21, 76 20, 75 20))
9.63596	22.4927	#4bc6ad	POLYGON ((76 20, 76 21, 77 21, 77 20, 76 20))
8.6533	19.6962	#4bc6ad	POLYGON ((77 20, 77 21, 78 21, 78 20, 77 20))
7.7872	3.26142	#65c9c5	POLYGON ((78 20, 78 21, 79 21, 79 20, 78 20))
-3.8685	13.1509	#8ae1ad	POLYGON ((79 20, 79 21, 80 21, 80 20, 79 20))
-13.6788	2.03735	#bee9c8	POLYGON ((80 20, 80 21, 81 21, 81 20, 80 20))
-17.59	5.24442	#bee9c8	POLYGON ((81 20, 81 21, 82 21, 82 20, 81 20))
-23.6035	24.584	#8ae1ad	POLYGON ((82 20, 82 21, 83 21, 83 20, 82 20))
7.49361	22.754	#4bc6ad	POLYGON ((109 20, 109 21, 110 21, 110 20, 109 20))
-24.8083	0.005	#bee9c8	POLYGON ((-105 21, -105 22, -104 22, -104 21, -105 21))
-14.613	0.132	#bee9c8	POLYGON ((-87 21, -87 22, -86 22, -86 21, -87 21))
2.19971	-0.032	#7fcdde	POLYGON ((-80 21, -80 22, -79 22, -79 21, -80 21))
-20.2629	0.395	#bee9c8	POLYGON ((-78 21, -78 22, -77 22, -77 21, -78 21))
-25.3742	-0.069	#f2f0e3	POLYGON ((31 21, 31 22, 32 22, 32 21, 31 21))
5.50383	3.395	#65c9c5	POLYGON ((38 21, 38 22, 39 22, 39 21, 38 21))
7.0542	1.95722	#65c9c5	POLYGON ((39 21, 39 22, 40 22, 40 21, 39 21))
9.31597	8.71718	#65c9c5	POLYGON ((69 21, 69 22, 70 22, 70 21, 69 21))
7.11939	18.338	#4bc6ad	POLYGON ((70 21, 70 22, 71 22, 71 21, 70 21))
-9.69332	12.623	#8ae1ad	POLYGON ((71 21, 71 22, 72 22, 72 21, 71 21))
-24.7171	0.285	#bee9c8	POLYGON ((72 21, 72 22, 73 22, 73 21, 72 21))
4.35189	17.045	#4bc6ad	POLYGON ((73 21, 73 22, 74 22, 74 21, 73 21))
-16.9615	21.3207	#8ae1ad	POLYGON ((74 21, 74 22, 75 22, 75 21, 74 21))
6.34575	10.8655	#4bc6ad	POLYGON ((75 21, 75 22, 76 22, 76 21, 75 21))
-17.4334	6.84	#bee9c8	POLYGON ((79 21, 79 22, 80 22, 80 21, 79 21))
-13.1192	19.2217	#8ae1ad	POLYGON ((80 21, 80 22, 81 22, 81 21, 80 21))
-14.8777	0.69	#bee9c8	POLYGON ((82 21, 82 22, 83 22, 83 21, 82 21))
-5.2939	10.183	#8ae1ad	POLYGON ((83 21, 83 22, 84 22, 84 21, 83 21))
-7.17263	5.58388	#bee9c8	POLYGON ((84 21, 84 22, 85 22, 85 21, 84 21))
-8.82242	5.32241	#bee9c8	POLYGON ((85 21, 85 22, 86 22, 86 21, 85 21))
30.1479	38.65	#0baaad	POLYGON ((111 21, 111 22, 112 22, 112 21, 111 21))
-14.1019	0.054	#bee9c8	POLYGON ((-107 22, -107 23, -106 23, -106 22, -107 22))
-10.9028	-0.0855414	#f2f0e3	POLYGON ((-106 22, -106 23, -105 23, -105 22, -106 22))
26.4786	0.041	#0baac3	POLYGON ((-100 22, -100 23, -99 23, -99 22, -100 22))
-7.39299	-0.0622709	#f2f0e3	POLYGON ((-99 22, -99 23, -98 23, -98 22, -99 22))
15.7996	-0.005	#7fcdde	POLYGON ((-98 22, -98 23, -97 23, -97 22, -98 22))
-19.3319	0.386	#bee9c8	POLYGON ((-84 22, -84 23, -83 23, -83 22, -84 22))
20.4508	0.0699196	#0baac3	POLYGON ((-81 22, -81 23, -80 23, -80 22, -81 22))
10.647	0.0252794	#65c9c5	POLYGON ((-79 22, -79 23, -78 23, -78 22, -79 22))
-25.3742	-0.069	#f2f0e3	POLYGON ((31 22, 31 23, 32 23, 32 22, 31 22))
-25.3742	-0.069	#f2f0e3	POLYGON ((32 22, 32 23, 33 23, 33 22, 32 22))
-25.3742	-0.069	#f2f0e3	POLYGON ((33 22, 33 23, 34 23, 34 22, 33 22))
-8.8536	5.151	#bee9c8	POLYGON ((69 22, 69 23, 70 23, 70 22, 69 22))
-18.6416	1.49856	#bee9c8	POLYGON ((70 22, 70 23, 71 23, 71 22, 70 22))
6.69953	13.042	#4bc6ad	POLYGON ((71 22, 71 23, 72 23, 72 22, 71 22))
9.90325	13.246	#4bc6ad	POLYGON ((73 22, 73 23, 74 23, 74 22, 73 22))
-23.7495	22.705	#8ae1ad	POLYGON ((74 22, 74 23, 75 23, 75 22, 74 22))
9.46815	13.2452	#4bc6ad	POLYGON ((77 22, 77 23, 78 23, 78 22, 77 22))
6.65389	16.024	#4bc6ad	POLYGON ((78 22, 78 23, 79 23, 79 22, 78 22))
-20.082	25.2645	#8ae1ad	POLYGON ((79 22, 79 23, 80 23, 80 22, 79 22))
-19.6339	31.1387	#8ae1ad	POLYGON ((80 22, 80 23, 81 23, 81 22, 80 22))
-16.2194	17.769	#8ae1ad	POLYGON ((81 22, 81 23, 82 23, 82 22, 81 22))
-18.797	6.4611	#bee9c8	POLYGON ((82 22, 82 23, 83 23, 83 22, 82 22))
26.1774	2.092	#0baac3	POLYGON ((84 22, 84 23, 85 23, 85 22, 84 22))
-18.766	17.782	#8ae1ad	POLYGON ((88 22, 88 23, 89 23, 89 22, 88 22))
-21.7402	16.4615	#8ae1ad	POLYGON ((89 22, 89 23, 90 23, 90 22, 89 22))
27.4918	3.164	#0baac3	POLYGON ((108 22, 108 23, 109 23, 109 22, 108 22))
27.4918	3.164	#0baac3	POLYGON ((109 22, 109 23, 110 23, 110 22, 109 22))
35.46	14.879	#0baaad	POLYGON ((112 22, 112 23, 113 23, 113 22, 112 22))
-21.9172	6.95757	#bee9c8	POLYGON ((115 22, 115 23, 116 23, 116 22, 115 22))
-14.1019	0.054	#bee9c8	POLYGON ((-107 23, -107 24, -106 24, -106 23, -107 23))
-8.74407	0.062	#bee9c8	POLYGON ((-99 23, -99 24, -98 24, -98 23, -99 23))
30.8324	0.05	#0baac3	POLYGON ((-81 23, -81 24, -80 24, -80 23, -81 23))
-25.3742	-0.069	#f2f0e3	POLYGON ((32 23, 32 24, 33 24, 33 23, 32 23))
-25.3742	-0.069	#f2f0e3	POLYGON ((33 23, 33 24, 34 24, 34 23, 33 23))
10.7156	-0.738	#7fcdde	POLYGON ((68 23, 68 24, 69 24, 69 23, 68 23))
10.7156	-0.738	#7fcdde	POLYGON ((69 23, 69 24, 70 24, 70 23, 69 23))
-20.5002	51.534	#8ae1ad	POLYGON ((70 23, 70 24, 71 24, 71 23, 70 23))
0.0518396	8.38222	#65c9c5	POLYGON ((73 23, 73 24, 74 24, 74 23, 73 23))
2.21204	32.2157	#4bc6ad	POLYGON ((74 23, 74 24, 75 24, 75 23, 74 23))
9.88394	2.96029	#65c9c5	POLYGON ((77 23, 77 24, 78 24, 78 23, 77 23))
-23.3297	19.723	#8ae1ad	POLYGON ((80 23, 80 24, 81 24, 81 23, 80 23))
-23.3297	19.723	#8ae1ad	POLYGON ((81 23, 81 24, 82 24, 82 23, 81 23))
20.0073	23.371	#0baaad	POLYGON ((82 23, 82 24, 83 24, 83 23, 82 23))
12.13	7.39873	#65c9c5	POLYGON ((85 23, 85 24, 86 24, 86 23, 85 23))
18.7677	15.3417	#4bc6ad	POLYGON ((86 23, 86 24, 87 24, 87 23, 86 23))
-20.1533	12.514	#8ae1ad	POLYGON ((95 23, 95 24, 96 24, 96 23, 95 23))
36.6648	6.107	#0baac3	POLYGON ((102 23, 102 24, 103 24, 103 23, 102 23))
-0.482104	30.3712	#8ae1ad	POLYGON ((116 23, 116 24, 117 24, 117 23, 116 23))
15.261	5.233	#65c9c5	POLYGON ((120 23, 120 24, 121 24, 121 23, 120 23))
-10.4495	0.124227	#bee9c8	POLYGON ((-108 24, -108 25, -107 25, -107 24, -108 24))
-3.01205	-0.043	#f2f0e3	POLYGON ((-100 24, -100 25, -99 25, -99 24, -100 24))
-8.74407	0.062	#bee9c8	POLYGON ((-99 24, -99 25, -98 25, -98 24, -99 24))
11.9752	-0.058	#7fcdde	POLYGON ((-98 24, -98 25, -97 25, -97 24, -98 24))
-8.36419	0.358346	#bee9c8	POLYGON ((-79 24, -79 25, -78 25, -78 24, -79 24))
-12.8296	0.292964	#bee9c8	POLYGON ((-78 24, -78 25, -77 25, -77 24, -78 24))
-14.1775	-3.69387	#f2f0e3	POLYGON ((67 24, 67 25, 68 25, 68 24, 67 24))
10.2504	1.50795	#65c9c5	POLYGON ((68 24, 68 25, 69 25, 69 24, 68 24))
9.41913	-2.29771	#7fcdde	POLYGON ((69 24, 69 25, 70 25, 70 24, 69 24))
-3.77875	25.803	#8ae1ad	POLYGON ((72 24, 72 25, 73 25, 73 24, 72 24))
0.912742	37.233	#4bc6ad	POLYGON ((75 24, 75 25, 76 25, 76 24, 75 24))
-14.8026	21.5642	#8ae1ad	POLYGON ((78 24, 78 25, 79 25, 79 24, 78 24))
15.8452	20.516	#4bc6ad	POLYGON ((79 24, 79 25, 80 25, 80 24, 79 24))
-23.3297	19.723	#8ae1ad	POLYGON ((80 24, 80 25, 81 25, 81 24, 80 24))
-23.3297	19.723	#8ae1ad	POLYGON ((81 24, 81 25, 82 25, 82 24, 81 24))
19.5919	23.2776	#4bc6ad	POLYGON ((82 24, 82 25, 83 25, 83 24, 82 24))
-5.19317	15.0803	#8ae1ad	POLYGON ((83 24, 83 25, 84 25, 84 24, 83 24))
2.51917	1.915	#65c9c5	POLYGON ((85 24, 85 25, 86 25, 86 24, 85 24))
28.2311	55.103	#0baaad	POLYGON ((87 24, 87 25, 88 25, 88 24, 87 24))
1.433	1.567	#65c9c5	POLYGON ((90 24, 90 25, 91 25, 91 24, 90 24))
-0.311692	9.44304	#bee9c8	POLYGON ((91 24, 91 25, 92 25, 92 24, 91 24))
-13.6426	6.56288	#bee9c8	POLYGON ((92 24, 92 25, 93 25, 93 24, 92 24))
-7.83133	5.581	#bee9c8	POLYGON ((102 24, 102 25, 103 25, 103 24, 102 24))
-4.49069	0.261	#bee9c8	POLYGON ((-100 25, -100 26, -99 26, -99 25, -100 25))
-5.25739	0.114	#bee9c8	POLYGON ((-98 25, -98 26, -97 26, -97 25, -98 25))
5.02856	0.0349433	#65c9c5	POLYGON ((-81 25, -81 26, -80 26, -80 25, -81 25))
14.7317	-0.674	#7fcdde	POLYGON ((67 25, 67 26, 68 26, 68 25, 67 25))
-5.40343	15.474	#8ae1ad	POLYGON ((68 25, 68 26, 69 26, 69 25, 68 25))
-26.3965	27.204	#8ae1ad	POLYGON ((69 25, 69 26, 70 26, 70 25, 69 25))
-2.54655	32.324	#8ae1ad	POLYGON ((73 25, 73 26, 74 26, 74 25, 73 25))
2.74735	15.688	#4bc6ad	POLYGON ((75 25, 75 26, 76 26, 76 25, 75 25))
2.74735	15.688	#4bc6ad	POLYGON ((76 25, 76 26, 77 26, 77 25, 76 25))
-18.7477	24.363	#8ae1ad	POLYGON ((78 25, 78 26, 79 26, 79 25, 78 25))
-7.83133	5.581	#bee9c8	POLYGON ((102 25, 102 26, 103 26, 103 25, 102 25))
-23.2658	12.723	#8ae1ad	POLYGON ((119 25, 119 26, 120 26, 120 25, 119 25))
4.56371	0.055	#65c9c5	POLYGON ((-109 26, -109 27, -108 27, -108 26, -109 26))
-5.34867	0.287	#bee9c8	POLYGON ((-100 26, -100 27, -99 27, -99 26, -100 26))
-17.123	0.407	#bee9c8	POLYGON ((-99 26, -99 27, -98 27, -98 26, -99 26))
25.8163	0.0219455	#0baac3	POLYGON ((-98 26, -98 27, -97 27, -97 26, -98 26))
-19.9708	-7.588	#f2f0e3	POLYGON ((67 26, 67 27, 68 27, 68 26, 67 26))
-22.9281	3.594	#bee9c8	POLYGON ((114 26, 114 27, 115 27, 115 26, 114 26))
22.1674	0.470639	#0baac3	POLYGON ((115 26, 115 27, 116 27, 116 26, 115 26))
28.2037	0.942	#0baac3	POLYGON ((119 26, 119 27, 120 27, 120 26, 119 26))
-14.9228	0.108088	#bee9c8	POLYGON ((-115 27, -115 28, -114 28, -114 27, -115 27))
-16.7579	0.115	#bee9c8	POLYGON ((-114 27, -114 28, -113 28, -113 27, -114 27))
-19.5692	-0.007	#f2f0e3	POLYGON ((-111 27, -111 28, -110 28, -110 27, -111 27))
-7.55443	0.0910496	#bee9c8	POLYGON ((-110 27, -110 28, -109 28, -109 27, -110 27))
-15.7357	0.163	#bee9c8	POLYGON ((-106 27, -106 28, -105 28, -105 27, -106 27))
-11.6255	0.218234	#bee9c8	POLYGON ((-101 27, -101 28, -100 28, -100 27, -101 27))
19.195	15.075	#4bc6ad	POLYGON ((57 27, 57 28, 58 28, 58 27, 57 27))
-21.632	-12.012	#f2f0e3	POLYGON ((67 27, 67 28, 68 28, 68 27, 67 27))
1.77985	0.959	#65c9c5	POLYGON ((82 27, 82 28, 83 28, 83 27, 82 27))
4.28076	0.078	#65c9c5	POLYGON ((102 27, 102 28, 103 28, 103 27, 102 27))
9.52903	3.121	#65c9c5	POLYGON ((114 27, 114 28, 115 28, 115 27, 114 27))
-1.54361	-0.0126352	#f2f0e3	POLYGON ((-110 28, -110 29, -109 29, -109 28, -110 28))
-1.05878	0.338	#bee9c8	POLYGON ((-106 28, -106 29, -105 29, -105 28, -106 28))
-19.6787	0.079	#bee9c8	POLYGON ((-101 28, -101 29, -100 29, -100 28, -101 28))
-1.9624	0.141	#bee9c8	POLYGON ((-99 28, -99 29, -98 29, -98 28, -99 28))
-14.969	0.305	#bee9c8	POLYGON ((-97 28, -97 29, -96 29, -96 28, -97 28))
-0.0182549	-0.178	#f2f0e3	POLYGON ((-82 28, -82 29, -81 29, -81 28, -82 28))
-26.3965	15.3412	#8ae1ad	POLYGON ((70 28, 70 29, 71 29, 71 28, 70 28))
16.7717	3.8888	#65c9c5	POLYGON ((112 28, 112 29, 113 29, 113 28, 112 28))
11.0624	27.532	#4bc6ad	POLYGON ((115 28, 115 29, 116 29, 116 28, 115 28))
6.93255	6.73989	#65c9c5	POLYGON ((116 28, 116 29, 117 29, 117 28, 116 28))
-0.438116	-0.034	#f2f0e3	POLYGON ((-110 29, -110 30, -109 30, -109 29, -110 29))
-16.439	0.127992	#bee9c8	POLYGON ((-101 29, -101 30, -100 30, -100 29, -101 29))
-4.07996	0.145	#bee9c8	POLYGON ((-97 29, -97 30, -96 30, -96 29, -97 29))
-6.2348	0.0490474	#bee9c8	POLYGON ((-96 29, -96 30, -95 30, -95 29, -96 29))
-14.7666	-0.0513968	#f2f0e3	POLYGON ((-95 29, -95 30, -94 30, -94 29, -95 29))
-19.2862	-0.063	#f2f0e3	POLYGON ((-94 29, -94 30, -93 30, -93 29, -94 29))
-15.6636	-0.0109341	#f2f0e3	POLYGON ((-92 29, -92 30, -91 30, -91 29, -92 29))
-23.4301	-0.011	#f2f0e3	POLYGON ((-91 29, -91 30, -90 30, -90 29, -91 29))
6.51698	-0.007	#7fcdde	POLYGON ((-90 29, -90 30, -89 30, -89 29, -90 29))
-22.1066	0.337	#bee9c8	POLYGON ((106 29, 106 30, 107 30, 107 29, 106 29))
-22.1066	0.337	#bee9c8	POLYGON ((107 29, 107 30, 108 30, 108 29, 107 29))
-3.72281	8.19164	#bee9c8	POLYGON ((111 29, 111 30, 112 30, 112 29, 111 29))
5.92079	5.63745	#65c9c5	POLYGON ((112 29, 112 30, 113 30, 113 29, 112 29))
-12.7087	2.44907	#bee9c8	POLYGON ((113 29, 113 30, 114 30, 114 29, 113 29))
-13.7915	5.156	#bee9c8	POLYGON ((114 29, 114 30, 115 30, 115 29, 114 29))
4.49449	8.26599	#65c9c5	POLYGON ((115 29, 115 30, 116 30, 116 29, 115 29))
6.28303	4.77156	#65c9c5	POLYGON ((116 29, 116 30, 117 30, 117 29, 116 29))
4.64309	2.83975	#65c9c5	POLYGON ((121 29, 121 30, 122 30, 122 29, 121 29))
-18.0358	-0.001	#f2f0e3	POLYGON ((-111 30, -111 31, -110 31, -110 30, -111 30))
-6.91858	0.128	#bee9c8	POLYGON ((-110 30, -110 31, -109 31, -109 30, -110 30))
-13.3443	0.005	#bee9c8	POLYGON ((-104 30, -104 31, -103 31, -103 30, -104 30))
13.9011	0.001	#65c9c5	POLYGON ((-98 30, -98 31, -97 31, -97 30, -98 30))
-6.1245	-0.257	#f2f0e3	POLYGON ((-97 30, -97 31, -96 31, -96 30, -97 30))
3.48667	0.107	#65c9c5	POLYGON ((-96 30, -96 31, -95 31, -95 30, -96 30))
14.4578	-0.046	#7fcdde	POLYGON ((-94 30, -94 31, -93 31, -93 30, -94 30))
3.92477	-0.0265096	#7fcdde	POLYGON ((-92 30, -92 31, -91 31, -91 30, -92 30))
-20.2629	-0.002	#f2f0e3	POLYGON ((-88 30, -88 31, -87 31, -87 30, -88 30))
-18.4921	0.161	#bee9c8	POLYGON ((-7 30, -7 31, -6 31, -6 30, -7 30))
-24.7718	22.709	#8ae1ad	POLYGON ((47 30, 47 31, 48 31, 48 30, 47 30))
-14.4578	14.945	#8ae1ad	POLYGON ((78 30, 78 31, 79 31, 79 30, 78 30))
-22.1066	0.337	#bee9c8	POLYGON ((107 30, 107 31, 108 31, 108 30, 107 30))
-22.1066	0.337	#bee9c8	POLYGON ((108 30, 108 31, 109 31, 109 30, 108 30))
-22.1066	0.337	#bee9c8	POLYGON ((109 30, 109 31, 110 31, 110 30, 109 30))
-22.1066	0.337	#bee9c8	POLYGON ((110 30, 110 31, 111 31, 111 30, 110 30))
-22.1066	0.337	#bee9c8	POLYGON ((111 30, 111 31, 112 31, 112 30, 111 30))
-19.8248	0.273	#bee9c8	POLYGON ((112 30, 112 31, 113 31, 113 30, 112 30))
-21.0622	8.075	#bee9c8	POLYGON ((113 30, 113 31, 114 31, 114 30, 113 30))
-4.89338	5.70565	#bee9c8	POLYGON ((114 30, 114 31, 115 31, 115 30, 114 30))
7.36231	2.65491	#65c9c5	POLYGON ((115 30, 115 31, 116 31, 116 30, 115 30))
9.56917	4.85909	#65c9c5	POLYGON ((116 30, 116 31, 117 31, 117 30, 116 30))
10.2232	5.98047	#65c9c5	POLYGON ((117 30, 117 31, 118 31, 118 30, 117 30))
9.52596	8.60972	#65c9c5	POLYGON ((120 30, 120 31, 121 31, 121 30, 120 30))
5.83915	11.5527	#4bc6ad	POLYGON ((121 30, 121 31, 122 31, 122 30, 121 30))
10.6426	12.282	#4bc6ad	POLYGON ((122 30, 122 31, 123 31, 123 30, 122 30))
22.0975	0.094	#0baac3	POLYGON ((-104 31, -104 32, -103 32, -103 31, -104 31))
21.5907	-0.0324468	#0baad8	POLYGON ((-101 31, -101 32, -100 32, -100 31, -101 31))
36.8465	0.0374933	#0baac3	POLYGON ((-100 31, -100 32, -99 32, -99 31, -100 31))
16.6947	0.01607	#65c9c5	POLYGON ((-99 31, -99 32, -98 32, -98 31, -99 31))
13.6663	0.0569389	#65c9c5	POLYGON ((-98 31, -98 32, -97 32, -97 31, -98 31))
15.4389	0.0598989	#65c9c5	POLYGON ((-97 31, -97 32, -96 32, -96 31, -97 31))
1.65206	-0.019	#7fcdde	POLYGON ((-96 31, -96 32, -95 32, -95 31, -96 31))
1.65206	-0.019	#7fcdde	POLYGON ((-95 31, -95 32, -94 32, -94 31, -95 31))
14.0839	-0.0422573	#7fcdde	POLYGON ((-94 31, -94 32, -93 32, -93 31, -94 31))
-22.5539	-0.135	#f2f0e3	POLYGON ((-93 31, -93 32, -92 32, -92 31, -93 31))
-18.0267	-0.006	#f2f0e3	POLYGON ((-92 31, -92 32, -91 32, -91 31, -92 31))
2.17233	0.024	#65c9c5	POLYGON ((-84 31, -84 32, -83 32, -83 31, -84 31))
-10.9894	-0.04	#f2f0e3	POLYGON ((-8 31, -8 32, -7 32, -7 31, -8 31))
18.8481	0.301	#65c9c5	POLYGON ((29 31, 29 32, 30 32, 30 31, 29 31))
-6.18839	0.294	#bee9c8	POLYGON ((30 31, 30 32, 31 32, 31 31, 30 31))
1.3965	0.032	#65c9c5	POLYGON ((32 31, 32 32, 33 32, 33 31, 32 31))
26.8894	-0.31	#0baad8	POLYGON ((44 31, 44 32, 45 32, 45 31, 44 31))
26.8894	-0.31	#0baad8	POLYGON ((45 31, 45 32, 46 32, 46 31, 45 31))
-22.1066	0.337	#bee9c8	POLYGON ((108 31, 108 32, 109 32, 109 31, 108 31))
-22.1066	0.337	#bee9c8	POLYGON ((109 31, 109 32, 110 32, 110 31, 109 31))
-22.1066	0.337	#bee9c8	POLYGON ((110 31, 110 32, 111 32, 111 31, 110 31))
-3.8609	20.572	#8ae1ad	POLYGON ((112 31, 112 32, 113 32, 113 31, 112 31))
17.4425	21.94	#4bc6ad	POLYGON ((114 31, 114 32, 115 32, 115 31, 114 31))
-17.1526	8.74158	#bee9c8	POLYGON ((117 31, 117 32, 118 32, 118 31, 117 31))
-0.129212	4.22098	#bee9c8	POLYGON ((118 31, 118 32, 119 32, 119 31, 118 31))
1.19636	5.20584	#65c9c5	POLYGON ((119 31, 119 32, 120 32, 120 31, 119 31))
9.82421	8.86536	#65c9c5	POLYGON ((120 31, 120 32, 121 32, 121 31, 120 31))
-3.51406	-0.004	#f2f0e3	POLYGON ((-116 32, -116 33, -115 33, -115 32, -116 32))
28.6783	-0.186	#0baad8	POLYGON ((-108 32, -108 33, -107 33, -107 32, -108 32))
-19.0215	0.15	#bee9c8	POLYGON ((-105 32, -105 33, -104 33, -104 32, -105 32))
34.2826	0.08	#0baac3	POLYGON ((-100 32, -100 33, -99 33, -99 32, -100 32))
16.4935	0.0231399	#65c9c5	POLYGON ((-99 32, -99 33, -98 33, -98 32, -99 32))
5.73023	0.115874	#65c9c5	POLYGON ((-98 32, -98 33, -97 33, -97 32, -98 32))
14.5253	0.0397269	#65c9c5	POLYGON ((-97 32, -97 33, -96 33, -96 32, -97 32))
37.2399	-0.146	#0baad8	POLYGON ((-92 32, -92 33, -91 33, -91 32, -92 32))
3.32238	-0.027	#7fcdde	POLYGON ((-89 32, -89 33, -88 33, -88 32, -89 32))
2.17233	0.024	#65c9c5	POLYGON ((-84 32, -84 33, -83 33, -83 32, -84 32))
37.1851	1.144	#0baac3	POLYGON ((43 32, 43 33, 44 33, 44 32, 43 32))
0	31.339	#8ae1ad	POLYGON ((45 32, 45 33, 46 33, 46 32, 45 32))
-3.78415	4.91086	#bee9c8	POLYGON ((71 32, 71 33, 72 33, 72 32, 71 32))
-19.989	21.326	#8ae1ad	POLYGON ((113 32, 113 33, 114 33, 114 32, 113 32))
3.54397	18.7655	#4bc6ad	POLYGON ((114 32, 114 33, 115 33, 115 32, 114 32))
-15.0146	9.153	#bee9c8	POLYGON ((115 32, 115 33, 116 33, 116 32, 115 32))
12.8749	10.2443	#4bc6ad	POLYGON ((116 32, 116 33, 117 33, 117 32, 116 32))
1.47328	12.28	#4bc6ad	POLYGON ((117 32, 117 33, 118 33, 118 32, 117 32))
14.016	20.8314	#4bc6ad	POLYGON ((118 32, 118 33, 119 33, 119 32, 118 32))
5.72118	9.08528	#65c9c5	POLYGON ((119 32, 119 33, 120 33, 120 32, 119 32))
25.0162	-0.0915872	#0baad8	POLYGON ((-117 33, -117 34, -116 34, -116 33, -117 33))
26.8894	-0.097	#0baad8	POLYGON ((-116 33, -116 34, -115 34, -115 33, -116 33))
-6.85633	0.0666184	#bee9c8	POLYGON ((-112 33, -112 34, -111 34, -111 33, -112 33))
27.4918	-0.142	#0baad8	POLYGON ((-111 33, -111 34, -110 34, -110 33, -111 33))
25.9635	0.0679152	#0baac3	POLYGON ((-108 33, -108 34, -107 34, -107 33, -108 33))
36.1503	0.0533709	#0baac3	POLYGON ((-100 33, -100 34, -99 34, -99 33, -100 33))
21.4451	0.0770154	#0baac3	POLYGON ((-99 33, -99 34, -98 34, -98 33, -99 33))
-2.33011	0.0947502	#bee9c8	POLYGON ((-98 33, -98 34, -97 34, -97 33, -98 33))
3.135	0.195826	#65c9c5	POLYGON ((-97 33, -97 34, -96 34, -96 33, -97 33))
38.1435	-0.084	#0baad8	POLYGON ((-96 33, -96 34, -95 34, -95 33, -96 33))
-12.0492	-0.0373263	#f2f0e3	POLYGON ((-95 33, -95 34, -94 34, -94 33, -95 33))
5.61336	-0.111	#7fcdde	POLYGON ((-94 33, -94 34, -93 34, -93 33, -94 33))
-1.03307	0.0246391	#bee9c8	POLYGON ((-84 33, -84 34, -83 34, -83 33, -84 33))
10.6426	0.03	#65c9c5	POLYGON ((-81 33, -81 34, -80 34, -80 33, -81 33))
2.76561	0.283	#65c9c5	POLYGON ((-8 33, -8 34, -7 34, -7 33, -8 33))
-6.73604	0.034	#bee9c8	POLYGON ((-7 33, -7 34, -6 34, -6 33, -7 33))
-17.5977	0.117	#bee9c8	POLYGON ((-6 33, -6 34, -5 34, -5 33, -6 33))
13.5461	21.8803	#4bc6ad	POLYGON ((43 33, 43 34, 44 34, 44 33, 43 33))
20.0986	-12.595	#0baad8	POLYGON ((70 33, 70 34, 71 34, 71 33, 70 33))
-28.6692	11.439	#8ae1ad	POLYGON ((71 33, 71 34, 72 34, 72 33, 71 33))
16.4446	5.70859	#65c9c5	POLYGON ((73 33, 73 34, 74 34, 74 33, 73 33))
-3.97955	4.684	#bee9c8	POLYGON ((112 33, 112 34, 113 34, 113 33, 112 33))
1.94392	10.4869	#4bc6ad	POLYGON ((113 33, 113 34, 114 34, 114 33, 113 33))
-25.6298	12.102	#8ae1ad	POLYGON ((114 33, 114 34, 115 34, 115 33, 114 33))
-19.4414	6.79	#bee9c8	POLYGON ((116 33, 116 34, 117 34, 117 33, 116 33))
1.05878	20.82	#4bc6ad	POLYGON ((117 33, 117 34, 118 34, 118 33, 117 33))
6.48534	2.13919	#65c9c5	POLYGON ((118 33, 118 34, 119 34, 119 33, 118 33))
-0.0522757	2.48859	#bee9c8	POLYGON ((119 33, 119 34, 120 34, 120 33, 119 33))
37.4315	12.693	#0baaad	POLYGON ((120 33, 120 34, 121 34, 121 33, 120 33))
28.2859	-0.082	#0baad8	POLYGON ((-114 34, -114 35, -113 35, -113 34, -114 34))
15.0602	0.118	#65c9c5	POLYGON ((-105 34, -105 35, -104 35, -104 34, -105 34))
20.0712	0.039	#0baac3	POLYGON ((-100 34, -100 35, -99 35, -99 34, -100 34))
29.1242	0.0290073	#0baac3	POLYGON ((-99 34, -99 35, -98 35, -98 34, -99 34))
5.63984	-0.0182463	#7fcdde	POLYGON ((-96 34, -96 35, -95 35, -95 34, -96 34))
0.520263	0.054	#65c9c5	POLYGON ((-94 34, -94 35, -93 35, -93 34, -94 34))
3.14896	0.039	#65c9c5	POLYGON ((-92 34, -92 35, -91 35, -91 34, -92 34))
-6.13363	0.042	#bee9c8	POLYGON ((-91 34, -91 35, -90 35, -90 34, -91 34))
0.934634	-0.0076551	#7fcdde	POLYGON ((-90 34, -90 35, -89 35, -89 34, -90 34))
-4.35693	-0.012867	#f2f0e3	POLYGON ((-89 34, -89 35, -88 35, -88 34, -89 34))
-20.3085	0.06	#bee9c8	POLYGON ((-88 34, -88 35, -87 35, -87 34, -88 34))
-20.3085	0.06	#bee9c8	POLYGON ((-87 34, -87 35, -86 35, -86 34, -87 34))
-0.136911	0.015	#bee9c8	POLYGON ((-86 34, -86 35, -85 35, -85 34, -86 34))
-6.27054	0.129	#bee9c8	POLYGON ((-80 34, -80 35, -79 35, -79 34, -80 34))
-8.87633	0.0519408	#bee9c8	POLYGON ((-6 34, -6 35, -5 35, -5 34, -6 34))
-24.9544	-0.172	#f2f0e3	POLYGON ((-5 34, -5 35, -4 35, -4 34, -5 34))
17.5429	0.005	#65c9c5	POLYGON ((-3 34, -3 35, -2 35, -2 34, -3 34))
-12.0242	30.5126	#8ae1ad	POLYGON ((36 34, 36 35, 37 35, 37 34, 36 34))
4.54545	0.819	#65c9c5	POLYGON ((42 34, 42 35, 43 35, 43 34, 42 34))
2.01716	27.373	#4bc6ad	POLYGON ((44 34, 44 35, 45 35, 45 34, 44 34))
2.01716	27.373	#4bc6ad	POLYGON ((45 34, 45 35, 46 35, 46 34, 45 34))
-19.6696	11.905	#8ae1ad	POLYGON ((69 34, 69 35, 70 35, 70 34, 69 34))
2.10843	0.967	#65c9c5	POLYGON ((72 34, 72 35, 73 35, 73 34, 72 34))
-16.5936	0.466	#bee9c8	POLYGON ((112 34, 112 35, 113 35, 113 34, 112 34))
-11.3997	11.7082	#8ae1ad	POLYGON ((117 34, 117 35, 118 35, 118 34, 117 34))
-10.6523	24.0633	#8ae1ad	POLYGON ((118 34, 118 35, 119 35, 119 34, 118 34))
-10.3704	3.68549	#bee9c8	POLYGON ((119 34, 119 35, 120 35, 120 34, 119 34))
-10.46	0.058	#bee9c8	POLYGON ((-122 35, -122 36, -121 36, -121 35, -122 35))
-10.46	0.058	#bee9c8	POLYGON ((-121 35, -121 36, -120 36, -120 35, -121 35))
6.11537	-0.058	#7fcdde	POLYGON ((-107 35, -107 36, -106 36, -106 35, -107 35))
21.6959	-0.0437778	#0baad8	POLYGON ((-106 35, -106 36, -105 36, -105 35, -106 35))
21.09	0.0456238	#0baac3	POLYGON ((-105 35, -105 36, -104 36, -104 35, -105 35))
-5.72289	0.069	#bee9c8	POLYGON ((-104 35, -104 36, -103 36, -103 35, -104 35))
37.6506	0.089	#0baac3	POLYGON ((-102 35, -102 36, -101 36, -101 35, -102 35))
32.6579	0.034	#0baac3	POLYGON ((-100 35, -100 36, -99 36, -99 35, -100 35))
10.7711	0.0715644	#65c9c5	POLYGON ((-98 35, -98 36, -97 36, -97 35, -98 35))
-5.24827	0.144	#bee9c8	POLYGON ((-97 35, -97 36, -96 36, -96 35, -97 35))
9.94633	-0.0138717	#7fcdde	POLYGON ((-96 35, -96 36, -95 36, -95 35, -96 35))
26.6124	0.0110692	#0baac3	POLYGON ((-94 35, -94 36, -93 36, -93 35, -94 35))
-5.23914	-0.119	#f2f0e3	POLYGON ((-90 35, -90 36, -89 36, -89 35, -90 35))
5.63162	0.016	#65c9c5	POLYGON ((-89 35, -89 36, -88 36, -88 35, -89 35))
5.63162	0.016	#65c9c5	POLYGON ((-88 35, -88 36, -87 36, -87 35, -88 35))
-10.9255	0.045	#bee9c8	POLYGON ((-81 35, -81 36, -80 36, -80 35, -81 35))
-6.27054	0.129	#bee9c8	POLYGON ((-80 35, -80 36, -79 36, -79 35, -80 35))
-15.7904	0.001	#bee9c8	POLYGON ((-79 35, -79 36, -78 36, -78 35, -79 35))
19.4414	0.024	#65c9c5	POLYGON ((-4 35, -4 36, -3 36, -3 35, -4 35))
-9.11998	0.282389	#bee9c8	POLYGON ((0 35, 0 36, 1 36, 1 35, 0 35))
0	0.421	#bee9c8	POLYGON ((1 35, 1 36, 2 36, 2 35, 1 35))
32.6396	0.265	#0baac3	POLYGON ((9 35, 9 36, 10 36, 10 35, 9 35))
-20.2629	-0.007	#f2f0e3	POLYGON ((38 35, 38 36, 39 36, 39 35, 38 35))
1.41475	1.43	#65c9c5	POLYGON ((44 35, 44 36, 45 36, 45 35, 44 35))
-2.10576	0.250896	#bee9c8	POLYGON ((45 35, 45 36, 46 36, 46 35, 45 35))
-2.97554	14.192	#8ae1ad	POLYGON ((46 35, 46 36, 47 36, 47 35, 46 35))
-2.97554	14.192	#8ae1ad	POLYGON ((47 35, 47 36, 48 36, 48 35, 47 35))
-5.77766	3.242	#bee9c8	POLYGON ((103 35, 103 36, 104 36, 104 35, 103 35))
-21.4677	9.189	#bee9c8	POLYGON ((116 35, 116 36, 117 36, 117 35, 116 35))
-18.2268	22.6967	#8ae1ad	POLYGON ((117 35, 117 36, 118 36, 118 35, 117 35))
-15.4671	14.7953	#8ae1ad	POLYGON ((118 35, 118 36, 119 36, 119 35, 118 35))
9.94469	11.9265	#4bc6ad	POLYGON ((119 35, 119 36, 120 36, 120 35, 119 35))
3.76962	7.946	#65c9c5	POLYGON ((126 35, 126 36, 127 36, 127 35, 126 35))
-2.52592	3.89053	#bee9c8	POLYGON ((140 35, 140 36, 141 36, 141 35, 140 35))
-17.1687	0.312	#bee9c8	POLYGON ((-109 36, -109 37, -108 37, -108 36, -109 36))
10.5422	-0.011	#7fcdde	POLYGON ((-108 36, -108 37, -107 37, -107 36, -108 36))
15.0614	-0.0718984	#7fcdde	POLYGON ((-107 36, -107 37, -106 37, -106 36, -107 36))
18.3461	-0.183	#7fcdde	POLYGON ((-105 36, -105 37, -104 37, -104 36, -105 36))
37.6506	0.137	#0baac3	POLYGON ((-99 36, -99 37, -98 37, -98 36, -99 36))
-4.83041	0.0361183	#bee9c8	POLYGON ((-98 36, -98 37, -97 37, -97 36, -98 36))
19.14	0.0299658	#65c9c5	POLYGON ((-97 36, -97 37, -96 37, -96 36, -97 36))
-8.77455	-0.00811038	#f2f0e3	POLYGON ((-96 36, -96 37, -95 37, -95 36, -96 36))
5.63162	0.016	#65c9c5	POLYGON ((-89 36, -89 37, -88 37, -88 36, -89 36))
5.63162	0.016	#65c9c5	POLYGON ((-88 36, -88 37, -87 37, -87 36, -88 36))
-15.7904	0.001	#bee9c8	POLYGON ((-79 36, -79 37, -78 37, -78 36, -79 36))
-19.7335	-7.962	#f2f0e3	POLYGON ((-7 36, -7 37, -6 37, -6 36, -7 36))
-22.0492	-0.253396	#f2f0e3	POLYGON ((-6 36, -6 37, -5 37, -5 36, -6 36))
-11.0259	-3.465	#f2f0e3	POLYGON ((-5 36, -5 37, -4 37, -4 36, -5 36))
-25.1917	-2.831	#f2f0e3	POLYGON ((-4 36, -4 37, -3 37, -3 36, -4 36))
23.4392	0.059	#0baac3	POLYGON ((0 36, 0 37, 1 37, 1 36, 0 36))
7.4197	-0.101222	#7fcdde	POLYGON ((1 36, 1 37, 2 37, 2 36, 1 36))
-5.07484	0.338	#bee9c8	POLYGON ((2 36, 2 37, 3 37, 3 36, 2 36))
-19.5692	0.107	#bee9c8	POLYGON ((7 36, 7 37, 8 37, 8 36, 7 36))
-6.49487	0.00717203	#bee9c8	POLYGON ((8 36, 8 37, 9 37, 9 36, 8 36))
3.51089	0.0403735	#65c9c5	POLYGON ((9 36, 9 37, 10 37, 10 36, 9 36))
-22.2344	4.627	#bee9c8	POLYGON ((21 36, 21 37, 22 37, 22 36, 21 36))
-22.3987	-0.423	#f2f0e3	POLYGON ((28 36, 28 37, 29 37, 29 36, 28 36))
-18.9942	0.238	#bee9c8	POLYGON ((30 36, 30 37, 31 37, 31 36, 30 36))
15.4162	-2.341	#7fcdde	POLYGON ((31 36, 31 37, 32 37, 32 36, 31 36))
-15.9182	-5.516	#f2f0e3	POLYGON ((33 36, 33 37, 34 37, 34 36, 33 36))
19.2771	1.565	#65c9c5	POLYGON ((36 36, 36 37, 37 37, 37 36, 36 36))
-25.4655	-0.442	#f2f0e3	POLYGON ((37 36, 37 37, 38 37, 38 36, 37 36))
-22.1658	0.179835	#bee9c8	POLYGON ((38 36, 38 37, 39 37, 39 36, 38 36))
7.66703	1.946	#65c9c5	POLYGON ((42 36, 42 37, 43 37, 43 36, 42 36))
1.41475	1.43	#65c9c5	POLYGON ((44 36, 44 37, 45 37, 45 36, 44 36))
1.41475	1.43	#65c9c5	POLYGON ((45 36, 45 37, 46 37, 46 36, 45 36))
-0.547645	37.087	#8ae1ad	POLYGON ((106 36, 106 37, 107 37, 107 36, 106 36))
-14.2023	21.992	#8ae1ad	POLYGON ((112 36, 112 37, 113 37, 113 36, 112 36))
-19.5327	12.858	#8ae1ad	POLYGON ((113 36, 113 37, 114 37, 114 36, 113 36))
-21.4677	9.189	#bee9c8	POLYGON ((116 36, 116 37, 117 37, 117 36, 116 36))
-8.42428	19.9983	#8ae1ad	POLYGON ((118 36, 118 37, 119 37, 119 36, 118 36))
-16.0916	0.745	#bee9c8	POLYGON ((119 36, 119 37, 120 37, 120 36, 119 36))
2.36783	13.0835	#4bc6ad	POLYGON ((120 36, 120 37, 121 37, 121 36, 120 36))
30.8799	8.31186	#0baac3	POLYGON ((122 36, 122 37, 123 37, 123 36, 122 36))
-8.14166	-3.432	#f2f0e3	POLYGON ((136 36, 136 37, 137 37, 137 36, 136 36))
-4.38142	3.72791	#bee9c8	POLYGON ((140 36, 140 37, 141 37, 141 36, 140 36))
-10.6924	0.0365063	#bee9c8	POLYGON ((-122 37, -122 38, -121 38, -121 37, -122 37))
20.9294	-0.0137105	#0baad8	POLYGON ((-121 37, -121 38, -120 38, -120 37, -121 37))
10.5422	-0.011	#7fcdde	POLYGON ((-108 37, -108 38, -107 38, -107 37, -108 37))
21.4677	-0.264	#0baad8	POLYGON ((-106 37, -106 38, -105 38, -105 37, -106 37))
-5.97846	-0.048	#f2f0e3	POLYGON ((-97 37, -97 38, -96 38, -96 37, -97 37))
-12.9894	0.0103669	#bee9c8	POLYGON ((-89 37, -89 38, -88 38, -88 37, -89 37))
-20.9535	14.5939	#8ae1ad	POLYGON ((-8 37, -8 38, -7 38, -7 37, -8 37))
-19.5327	-0.379	#f2f0e3	POLYGON ((-3 37, -3 38, -2 38, -2 37, -3 37))
-19.1858	-11.737	#f2f0e3	POLYGON ((-1 37, -1 38, 0 38, 0 37, -1 37))
-24.7718	14.848	#8ae1ad	POLYGON ((13 37, 13 38, 14 38, 14 37, 13 37))
-13.0447	20.6433	#8ae1ad	POLYGON ((14 37, 14 38, 15 38, 15 37, 14 37))
-4.8923	-0.027	#f2f0e3	POLYGON ((21 37, 21 38, 22 38, 22 37, 21 37))
-1.0314	4.768	#bee9c8	POLYGON ((28 37, 28 38, 29 38, 29 37, 28 37))
20.5641	43.8	#0baaad	POLYGON ((29 37, 29 38, 30 38, 30 37, 29 37))
-12.6232	39.723	#8ae1ad	POLYGON ((30 37, 30 38, 31 38, 31 37, 30 37))
-14.7964	0.120747	#bee9c8	POLYGON ((35 37, 35 38, 36 38, 36 37, 35 37))
0.799464	3.83516	#65c9c5	POLYGON ((36 37, 36 38, 37 38, 37 37, 36 37))
-16.7685	7.80738	#bee9c8	POLYGON ((37 37, 37 38, 38 38, 38 37, 37 37))
4.22549	10.9458	#4bc6ad	POLYGON ((112 37, 112 38, 113 38, 113 37, 112 37))
-16.1738	34.293	#8ae1ad	POLYGON ((118 37, 118 38, 119 38, 119 37, 118 37))
-14.5856	-0.199	#f2f0e3	POLYGON ((119 37, 119 38, 120 38, 120 37, 119 37))
17.5612	17.425	#4bc6ad	POLYGON ((120 37, 120 38, 121 38, 121 37, 120 37))
16.9246	15.8309	#4bc6ad	POLYGON ((121 37, 121 38, 122 38, 122 37, 121 37))
-3.24023	0.107	#bee9c8	POLYGON ((140 37, 140 38, 141 38, 141 37, 140 37))
24.7444	-0.008	#0baad8	POLYGON ((-122 38, -122 39, -121 39, -121 38, -122 38))
-6.56038	-0.0508259	#f2f0e3	POLYGON ((-105 38, -105 39, -104 39, -104 38, -105 38))
5.25646	-0.0569606	#7fcdde	POLYGON ((-104 38, -104 39, -103 39, -103 38, -104 38))
23.1038	-0.0723899	#0baad8	POLYGON ((-103 38, -103 39, -102 39, -102 38, -103 38))
-23.3114	0.167	#bee9c8	POLYGON ((-100 38, -100 39, -99 39, -99 38, -100 38))
28.0275	0.0648017	#0baac3	POLYGON ((-99 38, -99 39, -98 39, -98 38, -99 38))
-17.1778	0.0596674	#bee9c8	POLYGON ((-98 38, -98 39, -97 39, -97 38, -98 38))
6.55425	0.0604433	#65c9c5	POLYGON ((-96 38, -96 39, -95 39, -95 38, -96 38))
-17.0911	0.0760908	#bee9c8	POLYGON ((-95 38, -95 39, -94 39, -94 38, -95 38))
-0.167571	-0.000147265	#f2f0e3	POLYGON ((-94 38, -94 39, -93 39, -93 38, -94 38))
-15.8994	0.017851	#bee9c8	POLYGON ((-90 38, -90 39, -89 39, -89 38, -90 38))
-16.0643	0.015	#bee9c8	POLYGON ((-89 38, -89 39, -88 39, -88 38, -89 38))
-20.199	-0.033	#f2f0e3	POLYGON ((-76 38, -76 39, -75 39, -75 38, -76 38))
30.6134	2.999	#0baac3	POLYGON ((-9 38, -9 39, -8 39, -8 38, -9 38))
21.6046	1.105	#0baac3	POLYGON ((-8 38, -8 39, -7 39, -7 38, -8 38))
-24.7718	0.146	#bee9c8	POLYGON ((-6 38, -6 39, -5 39, -5 38, -6 38))
-24.7718	0.146	#bee9c8	POLYGON ((-5 38, -5 39, -4 39, -4 38, -5 38))
-23.7313	16.766	#8ae1ad	POLYGON ((-4 38, -4 39, -3 39, -3 38, -4 38))
-25.1917	0.029	#bee9c8	POLYGON ((-3 38, -3 39, -2 39, -2 38, -3 38))
-12.3038	-0.718	#f2f0e3	POLYGON ((-2 38, -2 39, -1 39, -1 38, -2 38))
-17.6786	16.2566	#8ae1ad	POLYGON ((-1 38, -1 39, 0 39, 0 38, -1 38))
14.0927	-0.934	#7fcdde	POLYGON ((1 38, 1 39, 2 39, 2 38, 1 38))
-18.6199	3.044	#bee9c8	POLYGON ((8 38, 8 39, 9 39, 9 38, 8 38))
-24.7718	14.848	#8ae1ad	POLYGON ((13 38, 13 39, 14 39, 14 38, 13 38))
-19.9363	7.40598	#bee9c8	POLYGON ((20 38, 20 39, 21 39, 21 38, 20 38))
-5.49903	4.05971	#bee9c8	POLYGON ((21 38, 21 39, 22 39, 22 38, 21 38))
-8.08689	3.406	#bee9c8	POLYGON ((27 38, 27 39, 28 39, 28 38, 27 38))
3.21152	2.21109	#65c9c5	POLYGON ((28 38, 28 39, 29 39, 29 38, 28 38))
17.8624	16.913	#4bc6ad	POLYGON ((31 38, 31 39, 32 39, 32 38, 31 38))
-6.27427	4.32252	#bee9c8	POLYGON ((38 38, 38 39, 39 39, 39 38, 38 38))
1.25641	6.11691	#65c9c5	POLYGON ((39 38, 39 39, 40 39, 40 38, 39 38))
-7.42972	8.052	#bee9c8	POLYGON ((111 38, 111 39, 112 39, 112 38, 111 38))
-15.188	2.001	#bee9c8	POLYGON ((114 38, 114 39, 115 39, 115 38, 114 38))
-16.8675	0.179	#bee9c8	POLYGON ((117 38, 117 39, 118 39, 118 38, 117 38))
-16.8675	0.179	#bee9c8	POLYGON ((118 38, 118 39, 119 39, 119 38, 118 38))
-10.8525	-0.018	#f2f0e3	POLYGON ((-123 39, -123 40, -122 40, -122 39, -123 39))
-2.20884	-0.049	#f2f0e3	POLYGON ((-106 39, -106 40, -105 40, -105 39, -106 39))
4.25338	0.03	#65c9c5	POLYGON ((-105 39, -105 40, -104 40, -104 39, -105 39))
-14.9308	-0.00809826	#f2f0e3	POLYGON ((-100 39, -100 40, -99 40, -99 39, -100 39))
-5.72025	0.0469626	#bee9c8	POLYGON ((-99 39, -99 40, -98 40, -98 39, -99 39))
-1.75246	0.085	#bee9c8	POLYGON ((-98 39, -98 40, -97 40, -97 39, -98 39))
-1.75246	0.085	#bee9c8	POLYGON ((-97 39, -97 40, -96 40, -96 39, -97 39))
9.50164	0.065	#65c9c5	POLYGON ((-96 39, -96 40, -95 40, -95 39, -96 39))
-8.8285	-0.0851998	#f2f0e3	POLYGON ((-93 39, -93 40, -92 40, -92 39, -93 39))
-3.95217	0.029	#bee9c8	POLYGON ((-92 39, -92 40, -91 40, -91 39, -92 39))
-11.6557	0.072	#bee9c8	POLYGON ((-89 39, -89 40, -88 40, -88 39, -89 39))
18.5652	-0.023	#7fcdde	POLYGON ((-82 39, -82 40, -81 40, -81 39, -82 39))
-24.8083	9.977	#bee9c8	POLYGON ((-9 39, -9 40, -8 40, -8 39, -9 39))
7.55548	0.785688	#65c9c5	POLYGON ((-8 39, -8 40, -7 40, -7 39, -8 39))
-14.0806	0.604184	#bee9c8	POLYGON ((-7 39, -7 40, -6 40, -6 39, -7 39))
-15.8956	4.99148	#bee9c8	POLYGON ((-6 39, -6 40, -5 40, -5 39, -6 39))
-19.2125	1.3524	#bee9c8	POLYGON ((-5 39, -5 40, -4 40, -4 39, -5 39))
-21.2981	21.5629	#8ae1ad	POLYGON ((-4 39, -4 40, -3 40, -3 39, -4 39))
0	-5.486	#f2f0e3	POLYGON ((-3 39, -3 40, -2 40, -2 39, -3 39))
-3.97955	-0.435	#f2f0e3	POLYGON ((-2 39, -2 40, -1 40, -1 39, -2 39))
-15.6079	6.499	#bee9c8	POLYGON ((-1 39, -1 40, 0 40, 0 39, -1 39))
-9.55198	9.63817	#bee9c8	POLYGON ((9 39, 9 40, 10 40, 10 39, 9 39))
-14.9507	3.196	#bee9c8	POLYGON ((20 39, 20 40, 21 40, 21 39, 20 39))
11.5279	0.086	#65c9c5	POLYGON ((21 39, 21 40, 22 40, 22 39, 21 39))
8.36984	0.107	#65c9c5	POLYGON ((28 39, 28 40, 29 40, 29 39, 28 39))
-4.39029	0.549	#bee9c8	POLYGON ((32 39, 32 40, 33 40, 33 39, 32 39))
0	4.959	#bee9c8	POLYGON ((33 39, 33 40, 34 40, 34 39, 33 39))
0.648047	7.263	#65c9c5	POLYGON ((38 39, 38 40, 39 40, 39 39, 38 39))
1.87112	9.233	#65c9c5	POLYGON ((40 39, 40 40, 41 40, 41 39, 40 39))
-6.62651	7.265	#bee9c8	POLYGON ((42 39, 42 40, 43 40, 43 39, 42 39))
-11.1172	13.684	#8ae1ad	POLYGON ((112 39, 112 40, 113 40, 113 39, 112 39))
18.3461	33.846	#4bc6ad	POLYGON ((113 39, 113 40, 114 40, 114 39, 113 39))
17.2782	-6.221	#7fcdde	POLYGON ((114 39, 114 40, 115 40, 115 39, 114 39))
0.22399	2.32119	#65c9c5	POLYGON ((117 39, 117 40, 118 40, 118 39, 117 39))
1.60643	0.191	#65c9c5	POLYGON ((118 39, 118 40, 119 40, 119 39, 118 39))
-5.2939	5.258	#bee9c8	POLYGON ((119 39, 119 40, 120 40, 120 39, 119 39))
-4.38261	5.1419	#bee9c8	POLYGON ((121 39, 121 40, 122 40, 122 39, 121 39))
-4.18493	3.79774	#bee9c8	POLYGON ((122 39, 122 40, 123 40, 123 39, 122 39))
7.22901	2.12274	#65c9c5	POLYGON ((123 39, 123 40, 124 40, 124 39, 123 39))
16.8857	22.474	#4bc6ad	POLYGON ((125 39, 125 40, 126 40, 126 39, 125 39))
9.99143	-1.12126	#7fcdde	POLYGON ((127 39, 127 40, 128 40, 128 39, 127 39))
25.2738	0.023	#0baac3	POLYGON ((-113 40, -113 41, -112 41, -112 40, -113 40))
25.2738	0.023	#0baac3	POLYGON ((-112 40, -112 41, -111 41, -111 40, -112 40))
-7.13503	0.0549426	#bee9c8	POLYGON ((-106 40, -106 41, -105 41, -105 40, -106 40))
-0.0613676	-0.115283	#f2f0e3	POLYGON ((-105 40, -105 41, -104 41, -104 40, -105 40))
10.8001	0.0865193	#65c9c5	POLYGON ((-102 40, -102 41, -101 41, -101 40, -102 40))
2.84964	0.076234	#65c9c5	POLYGON ((-100 40, -100 41, -99 41, -99 40, -100 40))
2.53649	0.0825561	#65c9c5	POLYGON ((-97 40, -97 41, -96 41, -96 40, -97 40))
-14.7499	-0.015	#f2f0e3	POLYGON ((-94 40, -94 41, -93 41, -93 40, -94 40))
-14.7499	-0.015	#f2f0e3	POLYGON ((-93 40, -93 41, -92 41, -92 40, -93 40))
-9.95801	-0.055	#f2f0e3	POLYGON ((-90 40, -90 41, -89 41, -89 40, -90 40))
0	0.066	#bee9c8	POLYGON ((-86 40, -86 41, -85 41, -85 40, -86 40))
6.65389	0.045	#65c9c5	POLYGON ((-84 40, -84 41, -83 41, -83 40, -84 40))
-13.5725	-7.141	#f2f0e3	POLYGON ((-7 40, -7 41, -6 41, -6 40, -7 40))
9.70853	0.69076	#65c9c5	POLYGON ((-3 40, -3 41, -2 41, -2 40, -3 40))
-7.4395	4.31621	#bee9c8	POLYGON ((0 40, 0 41, 1 41, 1 40, 0 40))
-25.0456	0.297	#bee9c8	POLYGON ((9 40, 9 41, 10 41, 10 40, 9 40))
-20.8575	12.8237	#8ae1ad	POLYGON ((16 40, 16 41, 17 41, 17 40, 16 40))
-17.0893	0.970928	#bee9c8	POLYGON ((19 40, 19 41, 20 41, 20 40, 19 40))
20.0347	1.46	#0baac3	POLYGON ((20 40, 20 41, 21 41, 21 40, 20 40))
-25.356	-0.025	#f2f0e3	POLYGON ((21 40, 21 41, 22 41, 22 40, 21 40))
-24.6422	-0.31481	#f2f0e3	POLYGON ((22 40, 22 41, 23 41, 23 40, 22 40))
-24.9361	11.637	#8ae1ad	POLYGON ((23 40, 23 41, 24 41, 24 40, 23 40))
-21.3658	-1.04604	#f2f0e3	POLYGON ((25 40, 25 41, 26 41, 26 40, 25 40))
-0.539375	-1.87919	#f2f0e3	POLYGON ((26 40, 26 41, 27 41, 27 40, 26 40))
7.60365	8.89967	#65c9c5	POLYGON ((27 40, 27 41, 28 41, 28 40, 27 40))
10.8631	11.924	#4bc6ad	POLYGON ((28 40, 28 41, 29 41, 29 40, 28 40))
-19.5235	0.222	#bee9c8	POLYGON ((29 40, 29 41, 30 41, 30 40, 29 40))
7.14677	0.297	#65c9c5	POLYGON ((31 40, 31 41, 32 41, 32 40, 31 40))
-10.3049	10.177	#8ae1ad	POLYGON ((32 40, 32 41, 33 41, 33 40, 32 40))
11.3089	0.864	#65c9c5	POLYGON ((35 40, 35 41, 36 41, 36 40, 35 40))
-16.6849	0.173	#bee9c8	POLYGON ((38 40, 38 41, 39 41, 39 40, 38 40))
-13.8504	15.5411	#8ae1ad	POLYGON ((108 40, 108 41, 109 41, 109 40, 108 40))
-8.67622	-1.76259	#f2f0e3	POLYGON ((110 40, 110 41, 111 41, 111 40, 110 40))
15.8543	14.21	#4bc6ad	POLYGON ((112 40, 112 41, 113 41, 113 40, 112 40))
6.29792	19.827	#4bc6ad	POLYGON ((115 40, 115 41, 116 41, 116 40, 115 40))
0.520263	0.155	#65c9c5	POLYGON ((117 40, 117 41, 118 41, 118 40, 117 40))
-5.2939	5.258	#bee9c8	POLYGON ((119 40, 119 41, 120 41, 120 40, 119 40))
-9.9588	9.82926	#bee9c8	POLYGON ((120 40, 120 41, 121 41, 121 40, 120 40))
-17.8167	4.308	#bee9c8	POLYGON ((121 40, 121 41, 122 41, 122 40, 121 40))
-9.73885	8.28471	#bee9c8	POLYGON ((122 40, 122 41, 123 41, 123 40, 122 40))
-9.65957	2.12227	#bee9c8	POLYGON ((123 40, 123 41, 124 41, 124 40, 123 40))
-4.45418	1.714	#bee9c8	POLYGON ((124 40, 124 41, 125 41, 125 40, 124 40))
21.7488	0.0175231	#0baac3	POLYGON ((141 40, 141 41, 142 41, 142 40, 141 40))
-18.839	0.04	#bee9c8	POLYGON ((-122 41, -122 42, -121 42, -121 41, -122 41))
5.81417	0.214	#65c9c5	POLYGON ((-116 41, -116 42, -115 42, -115 41, -116 41))
25.2738	0.023	#0baac3	POLYGON ((-114 41, -114 42, -113 42, -113 41, -114 41))
25.2738	0.023	#0baac3	POLYGON ((-113 41, -113 42, -112 42, -112 41, -113 41))
25.2738	0.023	#0baac3	POLYGON ((-112 41, -112 42, -111 42, -111 41, -112 41))
16.1829	-0.19	#7fcdde	POLYGON ((-110 41, -110 42, -109 42, -109 41, -110 41))
-11.5005	0.114	#bee9c8	POLYGON ((-107 41, -107 42, -106 42, -106 41, -107 41))
-4.3264	0.146	#bee9c8	POLYGON ((-106 41, -106 42, -105 42, -105 41, -106 41))
1.50602	-0.017	#7fcdde	POLYGON ((-105 41, -105 42, -104 42, -104 41, -105 41))
2.99379	0.171	#65c9c5	POLYGON ((-104 41, -104 42, -103 42, -103 41, -104 41))
3.63574	-0.0194435	#7fcdde	POLYGON ((-103 41, -103 42, -102 42, -102 41, -103 41))
-1.15155	0.0635068	#bee9c8	POLYGON ((-102 41, -102 42, -101 42, -101 41, -102 41))
4.96532	0.044	#65c9c5	POLYGON ((-101 41, -101 42, -100 42, -100 41, -101 41))
-20.8835	0.087	#bee9c8	POLYGON ((-94 41, -94 42, -93 42, -93 41, -94 41))
-20.8835	0.087	#bee9c8	POLYGON ((-93 41, -93 42, -92 42, -92 41, -93 41))
-10.9255	0.024	#bee9c8	POLYGON ((-92 41, -92 42, -91 42, -91 41, -92 41))
17.02	0.54245	#65c9c5	POLYGON ((-7 41, -7 42, -6 42, -6 41, -7 41))
14.8594	1.886	#65c9c5	POLYGON ((-6 41, -6 42, -5 42, -5 41, -6 41))
-24.0781	-0.424	#f2f0e3	POLYGON ((-4 41, -4 42, -3 42, -3 41, -4 41))
17.5347	1.65099	#65c9c5	POLYGON ((-1 41, -1 42, 0 42, 0 41, -1 41))
11.651	1.4768	#65c9c5	POLYGON ((0 41, 0 42, 1 42, 1 41, 0 41))
5.66938	5.68397	#65c9c5	POLYGON ((14 41, 14 42, 15 42, 15 41, 14 41))
-13.6729	0.053	#bee9c8	POLYGON ((15 41, 15 42, 16 42, 16 41, 15 41))
-11.7835	-0.489	#f2f0e3	POLYGON ((16 41, 16 42, 17 42, 17 41, 16 41))
9.04974	0.9676	#65c9c5	POLYGON ((19 41, 19 42, 20 42, 20 41, 19 41))
12.3859	3.547	#65c9c5	POLYGON ((20 41, 20 42, 21 42, 21 41, 20 41))
-15.5988	10.492	#8ae1ad	POLYGON ((23 41, 23 42, 24 42, 24 41, 23 41))
6.90456	2.87449	#65c9c5	POLYGON ((25 41, 25 42, 26 42, 26 41, 25 41))
-12.709	1.59442	#bee9c8	POLYGON ((28 41, 28 42, 29 42, 29 41, 28 41))
-5.33041	7.232	#bee9c8	POLYGON ((36 41, 36 42, 37 42, 37 41, 36 41))
-13.8372	15.411	#8ae1ad	POLYGON ((108 41, 108 42, 109 42, 109 41, 108 41))
-9.49252	14.284	#8ae1ad	POLYGON ((115 41, 115 42, 116 42, 116 41, 115 41))
-3.21285	1.3	#bee9c8	POLYGON ((118 41, 118 42, 119 42, 119 41, 118 41))
0	6.729	#bee9c8	POLYGON ((120 41, 120 42, 121 42, 121 41, 120 41))
9.36473	-4.058	#7fcdde	POLYGON ((121 41, 121 42, 122 42, 122 41, 121 41))
0	17.721	#8ae1ad	POLYGON ((122 41, 122 42, 123 42, 123 41, 122 41))
-13.7276	2.117	#bee9c8	POLYGON ((123 41, 123 42, 124 42, 124 41, 123 41))
16.5298	0.023	#65c9c5	POLYGON ((129 41, 129 42, 130 42, 130 41, 129 41))
-14.9233	-0.011	#f2f0e3	POLYGON ((-123 42, -123 43, -122 43, -122 42, -123 42))
-14.9233	-0.011	#f2f0e3	POLYGON ((-122 42, -122 43, -121 43, -121 42, -122 42))
14.5217	-0.019	#7fcdde	POLYGON ((-121 42, -121 43, -120 43, -120 42, -121 42))
4.96532	0.061	#65c9c5	POLYGON ((-116 42, -116 43, -115 43, -115 42, -116 42))
-9.61117	0.074	#bee9c8	POLYGON ((-114 42, -114 43, -113 43, -113 42, -114 42))
-7.46623	0.09	#bee9c8	POLYGON ((-113 42, -113 43, -112 43, -112 42, -113 42))
-4.34465	0.119	#bee9c8	POLYGON ((-112 42, -112 43, -111 43, -111 42, -112 42))
-15.2428	0.006	#bee9c8	POLYGON ((-111 42, -111 43, -110 43, -110 42, -111 42))
-2.69259	-0.052	#f2f0e3	POLYGON ((-110 42, -110 43, -109 43, -109 42, -110 42))
-3.7605	0.003	#bee9c8	POLYGON ((-108 42, -108 43, -107 43, -107 42, -108 42))
-3.7605	0.003	#bee9c8	POLYGON ((-107 42, -107 43, -106 43, -106 42, -107 42))
-13.0705	0.017	#bee9c8	POLYGON ((-106 42, -106 43, -105 43, -105 42, -106 42))
-6.14155	-0.0110601	#f2f0e3	POLYGON ((-105 42, -105 43, -104 43, -104 42, -105 42))
-5.39644	-0.00803979	#f2f0e3	POLYGON ((-103 42, -103 43, -102 43, -102 42, -103 42))
0.0420727	0.0126319	#65c9c5	POLYGON ((-102 42, -102 43, -101 43, -101 42, -102 42))
4.35452	-0.0111652	#7fcdde	POLYGON ((-101 42, -101 43, -100 43, -100 42, -101 42))
0	0.02	#bee9c8	POLYGON ((-100 42, -100 43, -99 43, -99 42, -100 42))
22.7273	-0.01	#0baad8	POLYGON ((-98 42, -98 43, -97 43, -97 42, -98 42))
2.74735	-0.018	#7fcdde	POLYGON ((-96 42, -96 43, -95 43, -95 42, -96 42))
-16.6119	0.066	#bee9c8	POLYGON ((-95 42, -95 43, -94 43, -94 42, -95 42))
-1.07415	0.000558703	#bee9c8	POLYGON ((-89 42, -89 43, -88 43, -88 42, -89 42))
-0.757576	0.107	#bee9c8	POLYGON ((-2 42, -2 43, -1 43, -1 42, -2 42))
-6.51698	-2.648	#f2f0e3	POLYGON ((-1 42, -1 43, 0 43, 0 42, -1 42))
-9.16999	1.38884	#bee9c8	POLYGON ((0 42, 0 43, 1 43, 1 42, 0 42))
-3.77875	-6.363	#f2f0e3	POLYGON ((2 42, 2 43, 3 43, 3 42, 2 42))
-3.93628	-0.0644465	#f2f0e3	POLYGON ((9 42, 9 43, 10 43, 10 42, 9 42))
-1.14093	-0.487	#f2f0e3	POLYGON ((11 42, 11 43, 12 43, 12 42, 11 42))
6.79993	-1.333	#7fcdde	POLYGON ((19 42, 19 43, 20 43, 20 42, 19 42))
-21.4904	6.10238	#bee9c8	POLYGON ((27 42, 27 43, 28 43, 28 42, 27 42))
17.8076	-0.087	#7fcdde	POLYGON ((41 42, 41 43, 42 43, 42 42, 41 42))
-9.00101	-2.10197	#f2f0e3	POLYGON ((42 42, 42 43, 43 43, 43 42, 42 42))
20.1168	-4.219	#0baad8	POLYGON ((47 42, 47 43, 48 43, 48 42, 47 42))
15.9365	3.983	#65c9c5	POLYGON ((48 42, 48 43, 49 43, 49 42, 48 42))
16.8446	-0.417636	#7fcdde	POLYGON ((119 42, 119 43, 120 43, 120 42, 119 42))
10.3414	11.958	#4bc6ad	POLYGON ((121 42, 121 43, 122 43, 122 42, 121 42))
0.532686	8.45958	#65c9c5	POLYGON ((122 42, 122 43, 123 43, 123 42, 122 42))
9.00021	4.49938	#65c9c5	POLYGON ((123 42, 123 43, 124 43, 124 42, 123 42))
3.53963	1.83078	#65c9c5	POLYGON ((124 42, 124 43, 125 43, 125 42, 124 42))
2.07015	0.669701	#65c9c5	POLYGON ((125 42, 125 43, 126 43, 126 42, 125 42))
2.94453	-1.57348	#7fcdde	POLYGON ((130 42, 130 43, 131 43, 131 42, 130 42))
-12.2581	0.026	#bee9c8	POLYGON ((-117 43, -117 44, -116 44, -116 43, -117 43))
4.96532	0.061	#65c9c5	POLYGON ((-116 43, -116 44, -115 44, -115 43, -116 43))
-7.46623	0.09	#bee9c8	POLYGON ((-113 43, -113 44, -112 44, -112 43, -113 43))
-4.34465	0.119	#bee9c8	POLYGON ((-112 43, -112 44, -111 44, -111 43, -112 43))
-4.07862	-0.00436718	#f2f0e3	POLYGON ((-109 43, -109 44, -108 44, -108 43, -109 43))
0	0.052	#bee9c8	POLYGON ((-107 43, -107 44, -106 44, -106 43, -107 43))
-4.76451	0.006	#bee9c8	POLYGON ((-104 43, -104 44, -103 44, -103 43, -104 43))
7.47958	0.00816254	#65c9c5	POLYGON ((-96 43, -96 44, -95 44, -95 43, -96 43))
-11.7014	-0.017	#f2f0e3	POLYGON ((-95 43, -95 44, -94 44, -94 43, -95 43))
-11.2997	0.091	#bee9c8	POLYGON ((-94 43, -94 44, -93 44, -93 43, -94 43))
10.0584	0.01	#65c9c5	POLYGON ((-89 43, -89 44, -88 44, -88 43, -89 43))
-18.1453	0.377	#bee9c8	POLYGON ((-85 43, -85 44, -84 44, -84 43, -85 43))
-25.1004	0	#f2f0e3	POLYGON ((-2 43, -2 44, -1 44, -1 43, -2 43))
-24.2607	16.513	#8ae1ad	POLYGON ((2 43, 2 44, 3 44, 3 43, 2 43))
-8.25002	-0.177078	#f2f0e3	POLYGON ((3 43, 3 44, 4 44, 4 43, 3 43))
4.92093	4.44985	#65c9c5	POLYGON ((4 43, 4 44, 5 44, 5 43, 4 43))
12.6597	0.561	#65c9c5	POLYGON ((5 43, 5 44, 6 44, 6 43, 5 43))
4.11647	0.622	#65c9c5	POLYGON ((6 43, 6 44, 7 44, 7 43, 6 43))
-20.8105	-10.065	#f2f0e3	POLYGON ((10 43, 10 44, 11 44, 11 43, 10 43))
-19.4597	13.702	#8ae1ad	POLYGON ((11 43, 11 44, 12 44, 12 43, 11 43))
-5.4582	25.488	#8ae1ad	POLYGON ((12 43, 12 44, 13 44, 13 43, 12 43))
2.38226	-3.83	#7fcdde	POLYGON ((17 43, 17 44, 18 44, 18 43, 17 43))
11.5279	11.414	#4bc6ad	POLYGON ((25 43, 25 44, 26 44, 26 43, 25 43))
3.40153	3.5685	#65c9c5	POLYGON ((47 43, 47 44, 48 44, 48 43, 47 43))
17.2565	9.64308	#65c9c5	POLYGON ((51 43, 51 44, 52 44, 52 43, 51 43))
18.2076	3.43509	#65c9c5	POLYGON ((119 43, 119 44, 120 44, 120 43, 119 43))
18.7847	0.244022	#65c9c5	POLYGON ((120 43, 120 44, 121 44, 121 43, 120 43))
12.5022	8.49201	#65c9c5	POLYGON ((121 43, 121 44, 122 44, 122 43, 121 43))
6.92771	1.263	#65c9c5	POLYGON ((122 43, 122 44, 123 44, 123 43, 122 43))
-0.384771	6.23934	#bee9c8	POLYGON ((124 43, 124 44, 125 44, 125 43, 124 43))
3.98824	6.39719	#65c9c5	POLYGON ((125 43, 125 44, 126 44, 126 43, 125 43))
1.82544	0.804694	#65c9c5	POLYGON ((126 43, 126 44, 127 44, 127 43, 126 43))
2.10135	0.756125	#65c9c5	POLYGON ((127 43, 127 44, 128 44, 128 43, 127 43))
-3.26383	0.0868406	#bee9c8	POLYGON ((128 43, 128 44, 129 44, 129 43, 128 43))
-3.40453	0.152	#bee9c8	POLYGON ((129 43, 129 44, 130 44, 130 43, 129 43))
-10.6426	-2.182	#f2f0e3	POLYGON ((132 43, 132 44, 133 44, 133 43, 132 43))
-18.8207	0.145	#bee9c8	POLYGON ((-105 44, -105 45, -104 45, -104 44, -105 44))
-13.5816	0.114	#bee9c8	POLYGON ((-104 44, -104 45, -103 45, -103 44, -104 44))
-14.3666	0.07	#bee9c8	POLYGON ((-101 44, -101 45, -100 45, -100 44, -101 44))
-14.3181	0.0695138	#bee9c8	POLYGON ((-100 44, -100 45, -99 45, -99 44, -100 44))
0	0.109	#bee9c8	POLYGON ((-99 44, -99 45, -98 45, -98 44, -99 44))
-9.15021	0.0230469	#bee9c8	POLYGON ((-98 44, -98 45, -97 45, -97 44, -98 44))
-13.5617	-0.015043	#f2f0e3	POLYGON ((-96 44, -96 45, -95 45, -95 44, -96 44))
10.0584	0.01	#65c9c5	POLYGON ((-89 44, -89 45, -88 45, -88 44, -89 44))
-2.64695	-0.009	#f2f0e3	POLYGON ((-79 44, -79 45, -78 45, -78 44, -79 44))
6.92771	0.007	#65c9c5	POLYGON ((-77 44, -77 45, -76 45, -76 44, -77 44))
-21.3399	-0.131	#f2f0e3	POLYGON ((-2 44, -2 45, -1 45, -1 44, -2 44))
-15.5349	1.607	#bee9c8	POLYGON ((11 44, 11 45, 12 45, 12 44, 11 44))
14.0682	-1.73605	#7fcdde	POLYGON ((12 44, 12 45, 13 45, 13 44, 12 44))
25.2738	0.522	#0baac3	POLYGON ((19 44, 19 45, 20 45, 20 44, 19 44))
19.1219	3.584	#65c9c5	POLYGON ((21 44, 21 45, 22 45, 22 44, 21 44))
5.57474	1.9104	#65c9c5	POLYGON ((22 44, 22 45, 23 45, 23 44, 22 44))
27.793	1.213	#0baac3	POLYGON ((24 44, 24 45, 25 45, 25 44, 24 44))
-22.9646	10.492	#8ae1ad	POLYGON ((26 44, 26 45, 27 45, 27 44, 26 44))
8.8457	0.332333	#65c9c5	POLYGON ((28 44, 28 45, 29 45, 29 44, 28 44))
6.9916	12.485	#4bc6ad	POLYGON ((29 44, 29 45, 30 45, 30 44, 29 44))
26.506	2.506	#0baac3	POLYGON ((37 44, 37 45, 38 45, 38 44, 37 44))
26.6126	3.44428	#0baac3	POLYGON ((38 44, 38 45, 39 45, 39 44, 38 44))
24.5893	1.179	#0baac3	POLYGON ((39 44, 39 45, 40 45, 40 44, 39 44))
-12.4315	-0.682	#f2f0e3	POLYGON ((41 44, 41 45, 42 45, 42 44, 41 44))
-8.64388	2.60519	#bee9c8	POLYGON ((42 44, 42 45, 43 45, 43 44, 42 44))
8.39808	3.18575	#65c9c5	POLYGON ((119 44, 119 45, 120 45, 120 44, 119 44))
17.1413	-0.877	#7fcdde	POLYGON ((120 44, 120 45, 121 45, 121 44, 120 44))
0	-1.943	#f2f0e3	POLYGON ((121 44, 121 45, 122 45, 122 44, 121 44))
5.68817	0.65606	#65c9c5	POLYGON ((123 44, 123 45, 124 45, 124 44, 123 44))
-5.33914	23.7439	#8ae1ad	POLYGON ((124 44, 124 45, 125 45, 125 44, 124 44))
-5.28365	5.9478	#bee9c8	POLYGON ((126 44, 126 45, 127 45, 127 44, 126 44))
-7.97736	9.664	#bee9c8	POLYGON ((127 44, 127 45, 128 45, 128 44, 127 44))
-3.40453	0.152	#bee9c8	POLYGON ((128 44, 128 45, 129 45, 129 44, 128 44))
-3.40453	0.152	#bee9c8	POLYGON ((129 44, 129 45, 130 45, 130 44, 129 44))
30.0018	-0.028	#0baad8	POLYGON ((-121 45, -121 46, -120 46, -120 45, -121 45))
-8.07777	0.254	#bee9c8	POLYGON ((-120 45, -120 46, -119 46, -119 45, -120 45))
-14.9507	0.027	#bee9c8	POLYGON ((-119 45, -119 46, -118 46, -118 45, -119 45))
-19.1311	-0.035	#f2f0e3	POLYGON ((-107 45, -107 46, -106 46, -106 45, -107 45))
-0.264695	0.011	#bee9c8	POLYGON ((-104 45, -104 46, -103 46, -103 45, -104 45))
6.05148	-0.022	#7fcdde	POLYGON ((-103 45, -103 46, -102 46, -102 45, -103 45))
-1.82186	-0.0353234	#f2f0e3	POLYGON ((-99 45, -99 46, -98 46, -98 45, -99 45))
-11.2026	-0.011114	#f2f0e3	POLYGON ((-98 45, -98 46, -97 46, -97 45, -98 45))
-9.72939	-0.0321229	#f2f0e3	POLYGON ((-97 45, -97 46, -96 46, -96 45, -97 45))
-7.62462	-0.0173313	#f2f0e3	POLYGON ((-96 45, -96 46, -95 46, -95 45, -96 45))
-7.91347	-0.014	#f2f0e3	POLYGON ((-95 45, -95 46, -94 46, -94 45, -95 45))
7.95911	0.216	#65c9c5	POLYGON ((-87 45, -87 46, -86 46, -86 45, -87 45))
12.1942	-0.033	#7fcdde	POLYGON ((-75 45, -75 46, -74 46, -74 45, -75 45))
12.1942	-0.033	#7fcdde	POLYGON ((-74 45, -74 46, -73 46, -73 45, -74 45))
-11.7611	4.40509	#bee9c8	POLYGON ((-2 45, -2 46, -1 46, -1 45, -2 45))
10.6426	0.143	#65c9c5	POLYGON ((5 45, 5 46, 6 46, 6 45, 5 45))
-5.20263	-0.025	#f2f0e3	POLYGON ((6 45, 6 46, 7 46, 7 45, 6 45))
-11.7379	-0.045	#f2f0e3	POLYGON ((9 45, 9 46, 10 46, 10 45, 9 45))
-13.6272	-0.233	#f2f0e3	POLYGON ((12 45, 12 46, 13 46, 13 45, 12 45))
-17.3786	-1.869	#f2f0e3	POLYGON ((21 45, 21 46, 22 46, 22 45, 21 45))
12.6689	9.468	#65c9c5	POLYGON ((24 45, 24 46, 25 46, 25 45, 24 45))
2.20589	6.38472	#65c9c5	POLYGON ((27 45, 27 46, 28 46, 28 45, 27 45))
9.68837	15.2936	#4bc6ad	POLYGON ((28 45, 28 46, 29 46, 29 45, 28 45))
10.8642	0.760587	#65c9c5	POLYGON ((29 45, 29 46, 30 46, 30 45, 29 45))
-3.82439	18.089	#8ae1ad	POLYGON ((30 45, 30 46, 31 46, 31 45, 30 45))
-20.5047	4.40054	#bee9c8	POLYGON ((32 45, 32 46, 33 46, 33 45, 32 45))
9.03782	-3.31752	#7fcdde	POLYGON ((33 45, 33 46, 34 46, 34 45, 33 45))
-9.87268	19.0294	#8ae1ad	POLYGON ((34 45, 34 46, 35 46, 35 45, 34 45))
-8.36903	19.4656	#8ae1ad	POLYGON ((35 45, 35 46, 36 46, 36 45, 35 45))
14.1306	-2.8876	#7fcdde	POLYGON ((36 45, 36 46, 37 46, 37 45, 36 45))
15.2268	12.373	#4bc6ad	POLYGON ((37 45, 37 46, 38 46, 38 45, 37 45))
17.3589	8.09781	#65c9c5	POLYGON ((38 45, 38 46, 39 46, 39 45, 38 45))
25.5962	2.41538	#0baac3	POLYGON ((39 45, 39 46, 40 46, 40 45, 39 45))
-6.69262	0.916314	#bee9c8	POLYGON ((41 45, 41 46, 42 46, 42 45, 41 45))
1.89847	4.41095	#65c9c5	POLYGON ((42 45, 42 46, 43 46, 43 45, 42 45))
19.5354	14.0586	#4bc6ad	POLYGON ((43 45, 43 46, 44 46, 44 45, 43 45))
-17.4881	7.744	#bee9c8	POLYGON ((44 45, 44 46, 45 46, 45 45, 44 45))
19.5317	-1.25822	#7fcdde	POLYGON ((47 45, 47 46, 48 46, 48 45, 47 45))
21.481	-0.339996	#0baad8	POLYGON ((48 45, 48 46, 49 46, 49 45, 48 45))
8.91299	5.80068	#65c9c5	POLYGON ((121 45, 121 46, 122 46, 122 45, 121 45))
1.09279	7.14319	#65c9c5	POLYGON ((122 45, 122 46, 123 46, 123 45, 122 45))
0.129176	-3.30574	#7fcdde	POLYGON ((123 45, 123 46, 124 46, 124 45, 123 45))
-0.264002	3.26695	#bee9c8	POLYGON ((124 45, 124 46, 125 46, 125 45, 124 45))
2.30944	10.3845	#4bc6ad	POLYGON ((125 45, 125 46, 126 46, 126 45, 125 45))
-9.64814	13.2862	#8ae1ad	POLYGON ((126 45, 126 46, 127 46, 127 45, 126 45))
-1.51515	10.49	#8ae1ad	POLYGON ((127 45, 127 46, 128 46, 128 45, 127 45))
-0.183421	-0.63289	#f2f0e3	POLYGON ((128 45, 128 46, 129 46, 129 45, 128 45))
10.0493	4.972	#65c9c5	POLYGON ((129 45, 129 46, 130 46, 130 45, 129 45))
-2.39187	0.511999	#bee9c8	POLYGON ((130 45, 130 46, 131 46, 131 45, 130 45))
-2.27014	0.205439	#bee9c8	POLYGON ((131 45, 131 46, 132 46, 132 45, 131 45))
-2.03982	-1.21678	#f2f0e3	POLYGON ((132 45, 132 46, 133 46, 133 45, 132 45))
-3.41365	0.057	#bee9c8	POLYGON ((-111 46, -111 47, -110 47, -110 46, -111 46))
-0.264695	0.011	#bee9c8	POLYGON ((-104 46, -104 47, -103 47, -103 46, -104 46))
-20.847	0.056	#bee9c8	POLYGON ((-102 46, -102 47, -101 47, -101 46, -102 46))
-11.2085	0.125	#bee9c8	POLYGON ((-101 46, -101 47, -100 47, -100 46, -101 46))
-12.6401	0.0932602	#bee9c8	POLYGON ((-100 46, -100 47, -99 47, -99 46, -100 46))
-10.4326	-0.039	#f2f0e3	POLYGON ((-98 46, -98 47, -97 47, -97 46, -98 46))
-11.2632	0.002	#bee9c8	POLYGON ((-97 46, -97 47, -96 47, -96 46, -97 46))
0.273823	-0.041	#7fcdde	POLYGON ((-96 46, -96 47, -95 47, -95 46, -96 46))
7.56663	-0.01	#7fcdde	POLYGON ((-95 46, -95 47, -94 47, -94 46, -95 46))
11.0898	-0.013	#7fcdde	POLYGON ((-74 46, -74 47, -73 47, -73 46, -74 46))
11.0898	-0.013	#7fcdde	POLYGON ((-73 46, -73 47, -72 47, -72 46, -73 46))
-25.3195	-0.017	#f2f0e3	POLYGON ((6 46, 6 47, 7 47, 7 46, 6 46))
-25.3195	-0.017	#f2f0e3	POLYGON ((7 46, 7 47, 8 47, 8 46, 7 46))
2.38226	1.14	#65c9c5	POLYGON ((9 46, 9 47, 10 47, 10 46, 9 46))
9.78728	0.599607	#65c9c5	POLYGON ((11 46, 11 47, 12 47, 12 46, 11 46))
7.74005	-0.035	#7fcdde	POLYGON ((16 46, 16 47, 17 47, 17 46, 16 46))
-15.5714	-2.388	#f2f0e3	POLYGON ((17 46, 17 47, 18 47, 18 46, 17 46))
-15.5714	-2.388	#f2f0e3	POLYGON ((18 46, 18 47, 19 47, 19 46, 18 46))
-2.35487	10.699	#8ae1ad	POLYGON ((26 46, 26 47, 27 47, 27 46, 26 46))
-7.79781	4.6854	#bee9c8	POLYGON ((27 46, 27 47, 28 47, 28 46, 27 46))
15.316	0.337319	#65c9c5	POLYGON ((30 46, 30 47, 31 47, 31 46, 30 46))
34.4469	0.483	#0baac3	POLYGON ((31 46, 31 47, 32 47, 32 46, 31 46))
-13.8189	3.362	#bee9c8	POLYGON ((32 46, 32 47, 33 47, 33 46, 32 46))
3.60328	1.21745	#65c9c5	POLYGON ((33 46, 33 47, 34 47, 34 46, 33 46))
-9.69946	18.0133	#8ae1ad	POLYGON ((34 46, 34 47, 35 47, 35 46, 34 46))
29.8282	38.8883	#0baaad	POLYGON ((35 46, 35 47, 36 47, 36 46, 35 46))
-5.01548	1.97634	#bee9c8	POLYGON ((36 46, 36 47, 37 47, 37 46, 36 46))
5.54034	13.069	#4bc6ad	POLYGON ((37 46, 37 47, 38 47, 38 46, 37 46))
19.1473	3.30908	#65c9c5	POLYGON ((38 46, 38 47, 39 47, 39 46, 38 46))
-10.2193	5.60104	#bee9c8	POLYGON ((41 46, 41 47, 42 47, 42 46, 41 46))
17.6187	11.0939	#4bc6ad	POLYGON ((42 46, 42 47, 43 47, 43 46, 42 46))
18.1544	12.542	#4bc6ad	POLYGON ((43 46, 43 47, 44 47, 44 46, 43 46))
20.0018	7.13614	#0baac3	POLYGON ((49 46, 49 47, 50 47, 50 46, 49 46))
-0.951824	1.4139	#bee9c8	POLYGON ((123 46, 123 47, 124 47, 124 46, 123 46))
6.52696	1.35113	#65c9c5	POLYGON ((124 46, 124 47, 125 47, 125 46, 124 46))
-4.39511	3.67293	#bee9c8	POLYGON ((125 46, 125 47, 126 47, 126 46, 125 46))
-6.82731	2.48	#bee9c8	POLYGON ((126 46, 126 47, 127 47, 127 46, 126 46))
-2.37347	0.500833	#bee9c8	POLYGON ((127 46, 127 47, 128 47, 128 46, 127 46))
10.0493	4.972	#65c9c5	POLYGON ((129 46, 129 47, 130 47, 130 46, 129 46))
-1.77345	-1.44478	#f2f0e3	POLYGON ((130 46, 130 47, 131 47, 131 46, 130 46))
1.57856	3.99378	#65c9c5	POLYGON ((132 46, 132 47, 133 47, 133 46, 132 46))
-1.29609	0.665	#bee9c8	POLYGON ((134 46, 134 47, 135 47, 135 46, 134 46))
4.42054	-0.106481	#7fcdde	POLYGON ((-113 47, -113 48, -112 48, -112 47, -113 47))
-14.7499	-0.044	#f2f0e3	POLYGON ((-103 47, -103 48, -102 48, -102 47, -103 47))
-15.188	0.159	#bee9c8	POLYGON ((-102 47, -102 48, -101 48, -101 47, -102 47))
-14.8045	0.0204685	#bee9c8	POLYGON ((-101 47, -101 48, -100 48, -100 47, -101 47))
-14.1274	0.0898561	#bee9c8	POLYGON ((-99 47, -99 48, -98 48, -98 47, -99 47))
-11.5043	0.0556933	#bee9c8	POLYGON ((-98 47, -98 48, -97 48, -97 47, -98 47))
-4.226	-0.034	#f2f0e3	POLYGON ((-96 47, -96 48, -95 48, -95 47, -96 47))
-4.21557	-0.0340326	#f2f0e3	POLYGON ((-95 47, -95 48, -94 48, -94 47, -95 47))
-11.2632	0.001	#bee9c8	POLYGON ((-94 47, -94 48, -93 48, -93 47, -94 47))
-11.2632	0.001	#bee9c8	POLYGON ((-93 47, -93 48, -92 48, -92 47, -93 47))
-25.3195	-0.017	#f2f0e3	POLYGON ((6 47, 6 48, 7 48, 7 47, 6 47))
-25.3195	-0.017	#f2f0e3	POLYGON ((7 47, 7 48, 8 48, 8 47, 7 47))
21.0296	0.023	#0baac3	POLYGON ((8 47, 8 48, 9 48, 9 47, 8 47))
21.0296	0.023	#0baac3	POLYGON ((9 47, 9 48, 10 48, 10 47, 9 47))
-17.5429	5.508	#bee9c8	POLYGON ((17 47, 17 48, 18 48, 18 47, 17 47))
-13.6106	-1.15833	#f2f0e3	POLYGON ((18 47, 18 48, 19 48, 19 47, 18 47))
7.63249	1.38159	#65c9c5	POLYGON ((20 47, 20 48, 21 48, 21 47, 20 47))
-18.2548	-7.747	#f2f0e3	POLYGON ((21 47, 21 48, 22 48, 22 47, 21 47))
12.1668	0.101	#65c9c5	POLYGON ((23 47, 23 48, 24 48, 24 47, 23 47))
28.149	9.139	#0baac3	POLYGON ((26 47, 26 48, 27 48, 27 47, 26 47))
-4.5788	-0.724128	#f2f0e3	POLYGON ((27 47, 27 48, 28 48, 28 47, 27 47))
22.8642	1.666	#0baac3	POLYGON ((28 47, 28 48, 29 48, 29 47, 28 47))
7.84045	7.102	#65c9c5	POLYGON ((29 47, 29 48, 30 48, 30 47, 29 47))
34.4469	0.483	#0baac3	POLYGON ((30 47, 30 48, 31 48, 31 47, 30 47))
34.4469	0.483	#0baac3	POLYGON ((31 47, 31 48, 32 48, 32 47, 31 47))
-0.684861	3.14245	#bee9c8	POLYGON ((33 47, 33 48, 34 48, 34 47, 33 47))
-0.191887	3.14832	#bee9c8	POLYGON ((34 47, 34 48, 35 48, 35 47, 34 47))
-0.191676	3.15	#bee9c8	POLYGON ((35 47, 35 48, 36 48, 36 47, 35 47))
-15.4071	22.663	#8ae1ad	POLYGON ((38 47, 38 48, 39 48, 39 47, 38 47))
-16.1006	1.44669	#bee9c8	POLYGON ((40 47, 40 48, 41 48, 41 47, 40 47))
-18.2913	1.681	#bee9c8	POLYGON ((41 47, 41 48, 42 48, 42 47, 41 47))
14.6221	0.537	#65c9c5	POLYGON ((42 47, 42 48, 43 48, 43 47, 42 47))
14.6221	0.537	#65c9c5	POLYGON ((43 47, 43 48, 44 48, 44 47, 43 47))
-15.2245	1.574	#bee9c8	POLYGON ((83 47, 83 48, 84 48, 84 47, 83 47))
-15.2107	1.57352	#bee9c8	POLYGON ((84 47, 84 48, 85 48, 85 47, 84 47))
-13.5451	6.736	#bee9c8	POLYGON ((86 47, 86 48, 87 48, 87 47, 86 47))
13.3899	-1.956	#7fcdde	POLYGON ((112 47, 112 48, 113 48, 113 47, 112 47))
-6.47572	8.72395	#bee9c8	POLYGON ((117 47, 117 48, 118 48, 118 47, 117 47))
6.62651	1.253	#65c9c5	POLYGON ((118 47, 118 48, 119 48, 119 47, 118 47))
7.53819	0.300416	#65c9c5	POLYGON ((119 47, 119 48, 120 48, 120 47, 119 47))
1.77882	0.661508	#65c9c5	POLYGON ((123 47, 123 48, 124 48, 124 47, 123 47))
-0.539605	4.75937	#bee9c8	POLYGON ((124 47, 124 48, 125 48, 125 47, 124 47))
-5.64074	0.791	#bee9c8	POLYGON ((125 47, 125 48, 126 48, 126 47, 125 47))
-4.2066	2.93977	#bee9c8	POLYGON ((126 47, 126 48, 127 48, 127 47, 126 47))
0.874629	-2.43119	#7fcdde	POLYGON ((127 47, 127 48, 128 48, 128 47, 127 47))
-5.87806	-0.035	#f2f0e3	POLYGON ((-111 48, -111 49, -110 49, -110 48, -111 48))
-5.87806	-0.035	#f2f0e3	POLYGON ((-110 48, -110 49, -109 49, -109 48, -110 48))
-4.07396	0.041673	#bee9c8	POLYGON ((-108 48, -108 49, -107 49, -107 48, -108 48))
-15.3518	0.0443001	#bee9c8	POLYGON ((-105 48, -105 49, -104 49, -104 48, -105 48))
-12.7881	0.0360889	#bee9c8	POLYGON ((-103 48, -103 49, -102 49, -102 48, -103 48))
-14.325	0.045132	#bee9c8	POLYGON ((-101 48, -101 49, -100 49, -100 48, -101 48))
-14.2888	0.0971828	#bee9c8	POLYGON ((-100 48, -100 49, -99 49, -99 48, -100 48))
-4.226	-0.034	#f2f0e3	POLYGON ((-96 48, -96 49, -95 49, -95 48, -96 48))
-4.226	-0.034	#f2f0e3	POLYGON ((-95 48, -95 49, -94 49, -94 48, -95 48))
-2.28065	3.7128	#bee9c8	POLYGON ((17 48, 17 49, 18 49, 18 48, 17 48))
-3.39367	8.09708	#bee9c8	POLYGON ((33 48, 33 49, 34 49, 34 48, 33 48))
14.6221	0.537	#65c9c5	POLYGON ((42 48, 42 49, 43 49, 43 48, 42 48))
14.6221	0.537	#65c9c5	POLYGON ((43 48, 43 49, 44 49, 44 48, 43 48))
5.26715	4.16225	#65c9c5	POLYGON ((80 48, 80 49, 81 49, 81 48, 80 48))
-15.2245	1.574	#bee9c8	POLYGON ((82 48, 82 49, 83 49, 83 48, 82 48))
-15.1955	1.56967	#bee9c8	POLYGON ((83 48, 83 49, 84 49, 84 48, 83 48))
-15.2245	1.574	#bee9c8	POLYGON ((84 48, 84 49, 85 49, 85 48, 84 48))
13.9376	-0.216	#7fcdde	POLYGON ((116 48, 116 49, 117 49, 117 48, 116 48))
13.4659	-0.218117	#7fcdde	POLYGON ((117 48, 117 49, 118 49, 118 48, 117 48))
-10.5562	-3.00831	#f2f0e3	POLYGON ((119 48, 119 49, 120 49, 120 48, 119 48))
-2.08105	-8.369	#f2f0e3	POLYGON ((123 48, 123 49, 124 49, 124 48, 123 48))
-0.56392	-1.17739	#f2f0e3	POLYGON ((125 48, 125 49, 126 49, 126 48, 125 48))
-6.09714	1.04419	#bee9c8	POLYGON ((126 48, 126 49, 127 49, 127 48, 126 48))
-8.65279	-0.341	#f2f0e3	POLYGON ((128 48, 128 49, 129 49, 129 48, 128 48))
-7.88779	-0.946462	#f2f0e3	POLYGON ((134 48, 134 49, 135 49, 135 48, 134 48))
4.20809	-2.83873	#7fcdde	POLYGON ((135 48, 135 49, 136 49, 136 48, 135 48))
1.94397	-1.06012	#7fcdde	POLYGON ((136 48, 136 49, 137 49, 137 48, 136 48))
-12.0482	-0.066	#f2f0e3	POLYGON ((-120 49, -120 50, -119 50, -119 49, -120 49))
-8.39723	0.05	#bee9c8	POLYGON ((-113 49, -113 50, -112 50, -112 49, -113 49))
-8.39723	0.05	#bee9c8	POLYGON ((-112 49, -112 50, -111 50, -111 49, -112 49))
-0.958379	0.005	#bee9c8	POLYGON ((-111 49, -111 50, -110 50, -110 49, -111 49))
-12.3038	0.119	#bee9c8	POLYGON ((-110 49, -110 50, -109 50, -109 49, -110 49))
-14.7134	0.054	#bee9c8	POLYGON ((-106 49, -106 50, -105 50, -105 49, -106 49))
-4.51627	0.0999321	#bee9c8	POLYGON ((-105 49, -105 50, -104 50, -104 49, -105 49))
-13.4482	-0.02954	#f2f0e3	POLYGON ((-101 49, -101 50, -100 50, -100 49, -101 49))
-8.71669	0.017	#bee9c8	POLYGON ((-99 49, -99 50, -98 50, -98 49, -99 49))
-9.54728	-0.07	#f2f0e3	POLYGON ((-96 49, -96 50, -95 50, -95 49, -96 49))
-15.4618	0.237	#bee9c8	POLYGON ((17 49, 17 50, 18 50, 18 49, 17 49))
-1.40562	0.114	#bee9c8	POLYGON ((18 49, 18 50, 19 50, 19 49, 18 49))
-15.7539	1.438	#bee9c8	POLYGON ((31 49, 31 50, 32 50, 32 49, 31 49))
-15.7539	1.438	#bee9c8	POLYGON ((32 49, 32 50, 33 50, 33 49, 32 49))
-15.5178	1.70253	#bee9c8	POLYGON ((33 49, 33 50, 34 50, 34 49, 33 49))
-3.45016	5.42	#bee9c8	POLYGON ((78 49, 78 50, 79 50, 79 49, 78 49))
-3.45016	5.42	#bee9c8	POLYGON ((79 49, 79 50, 80 50, 80 49, 79 49))
0.290032	10.3672	#4bc6ad	POLYGON ((80 49, 80 50, 81 50, 81 49, 80 49))
8.16555	5.89028	#65c9c5	POLYGON ((81 49, 81 50, 82 50, 82 49, 81 49))
-15.2245	1.574	#bee9c8	POLYGON ((83 49, 83 50, 84 50, 84 49, 83 49))
-15.2245	1.574	#bee9c8	POLYGON ((84 49, 84 50, 85 50, 85 49, 84 49))
13.2256	-1.686	#7fcdde	POLYGON ((102 49, 102 50, 103 50, 103 49, 102 49))
13.7185	0.716	#65c9c5	POLYGON ((105 49, 105 50, 106 50, 106 49, 105 49))
13.4304	-0.0516814	#7fcdde	POLYGON ((117 49, 117 50, 118 50, 118 49, 117 49))
-2.16693	1.87412	#bee9c8	POLYGON ((118 49, 118 50, 119 50, 119 49, 118 49))
-1.86874	-3.11867	#f2f0e3	POLYGON ((119 49, 119 50, 120 50, 120 49, 119 49))
-2.33678	1.10161	#bee9c8	POLYGON ((129 49, 129 50, 130 50, 130 49, 129 49))
2.4158	-0.287437	#7fcdde	POLYGON ((136 49, 136 50, 137 50, 137 49, 136 49))
2.02044	0.195521	#65c9c5	POLYGON ((137 49, 137 50, 138 50, 138 49, 137 49))
-12.0482	-0.066	#f2f0e3	POLYGON ((-120 50, -120 51, -119 51, -119 50, -120 50))
-1.75309	0.0451382	#bee9c8	POLYGON ((-113 50, -113 51, -112 51, -112 50, -113 50))
21.5225	0.015	#0baac3	POLYGON ((-112 50, -112 51, -111 51, -111 50, -112 50))
-14.3848	0.066	#bee9c8	POLYGON ((-104 50, -104 51, -103 51, -103 50, -104 50))
-11.8565	-0.01	#f2f0e3	POLYGON ((-100 50, -100 51, -99 51, -99 50, -100 50))
-4.76592	0.0223617	#bee9c8	POLYGON ((-99 50, -99 51, -98 51, -98 50, -99 50))
-7.97342	0.011382	#bee9c8	POLYGON ((-98 50, -98 51, -97 51, -97 50, -98 50))
17.3604	0.535	#65c9c5	POLYGON ((30 50, 30 51, 31 51, 31 50, 30 50))
16.3008	-1.41434	#7fcdde	POLYGON ((71 50, 71 51, 72 51, 72 50, 71 50))
-6.88207	14.552	#8ae1ad	POLYGON ((79 50, 79 51, 80 51, 80 50, 79 50))
-12.2991	13.8114	#8ae1ad	POLYGON ((81 50, 81 51, 82 51, 82 50, 81 50))
10.1583	2.43672	#65c9c5	POLYGON ((105 50, 105 51, 106 51, 106 50, 105 50))
15.1373	-4.67183	#7fcdde	POLYGON ((114 50, 114 51, 115 51, 115 50, 114 50))
12.7054	5.406	#65c9c5	POLYGON ((115 50, 115 51, 116 51, 116 50, 115 50))
-6.90033	-0.14	#f2f0e3	POLYGON ((116 50, 116 51, 117 51, 117 50, 116 50))
-8.1234	6.931	#bee9c8	POLYGON ((117 50, 117 51, 118 51, 118 50, 117 50))
-4.25593	-4.74676	#f2f0e3	POLYGON ((118 50, 118 51, 119 51, 119 50, 118 50))
2.47826	4.33414	#65c9c5	POLYGON ((136 50, 136 51, 137 51, 137 50, 136 50))
1.06791	0.477	#65c9c5	POLYGON ((137 50, 137 51, 138 51, 138 50, 137 50))
1.75952	0.0867768	#65c9c5	POLYGON ((-106 51, -106 52, -105 52, -105 51, -106 51))
-4.68163	0.0210804	#bee9c8	POLYGON ((-100 51, -100 52, -99 52, -99 51, -100 51))
-5.82085	0.0473929	#bee9c8	POLYGON ((-99 51, -99 52, -98 52, -98 51, -99 51))
-1.70823	-0.0671941	#f2f0e3	POLYGON ((-98 51, -98 52, -97 52, -97 51, -98 51))
-1.433	-0.042	#f2f0e3	POLYGON ((-97 51, -97 52, -96 52, -96 51, -97 51))
21.4768	0.079	#0baac3	POLYGON ((14 51, 14 52, 15 52, 15 51, 14 51))
14.8959	6.586	#65c9c5	POLYGON ((16 51, 16 52, 17 52, 17 51, 16 51))
2.19058	0.134	#65c9c5	POLYGON ((23 51, 23 52, 24 52, 24 51, 23 51))
17.3604	0.535	#65c9c5	POLYGON ((30 51, 30 52, 31 52, 31 51, 30 51))
-11.9387	-5.833	#f2f0e3	POLYGON ((37 51, 37 52, 38 52, 38 51, 37 51))
1.50602	1.631	#65c9c5	POLYGON ((68 51, 68 52, 69 52, 69 51, 68 51))
4.33181	-1.65413	#7fcdde	POLYGON ((69 51, 69 52, 70 52, 70 51, 69 51))
-4.60768	2.76747	#bee9c8	POLYGON ((70 51, 70 52, 71 52, 71 51, 70 51))
10.55	-0.484057	#7fcdde	POLYGON ((71 51, 71 52, 72 52, 72 51, 71 51))
19.0854	-3.817	#7fcdde	POLYGON ((77 51, 77 52, 78 52, 78 51, 77 51))
-4.17715	17.1587	#8ae1ad	POLYGON ((81 51, 81 52, 82 52, 82 51, 81 51))
-1.1853	6.78334	#bee9c8	POLYGON ((82 51, 82 52, 83 52, 83 51, 82 51))
-10.6426	-0.056	#f2f0e3	POLYGON ((91 51, 91 52, 92 52, 92 51, 91 51))
-10.6426	-0.056	#f2f0e3	POLYGON ((92 51, 92 52, 93 52, 93 51, 92 51))
-7.092	0.091	#bee9c8	POLYGON ((106 51, 106 52, 107 52, 107 51, 106 51))
-5.76853	4.887	#bee9c8	POLYGON ((115 51, 115 52, 116 52, 116 51, 115 51))
-6.5774	-1.37188	#f2f0e3	POLYGON ((136 51, 136 52, 137 52, 137 51, 136 51))
-0.237313	-0.032	#f2f0e3	POLYGON ((138 51, 138 52, 139 52, 139 51, 138 51))
-12.4681	-0.046	#f2f0e3	POLYGON ((141 51, 141 52, 142 52, 142 51, 141 51))
-3.83776	-0.0435402	#f2f0e3	POLYGON ((-101 52, -101 53, -100 53, -100 52, -101 52))
-7.65617	0.0386862	#bee9c8	POLYGON ((-100 52, -100 53, -99 53, -99 52, -100 52))
-9.87846	-0.0632044	#f2f0e3	POLYGON ((-99 52, -99 53, -98 53, -98 52, -99 52))
-9.01789	0.259	#bee9c8	POLYGON ((-98 52, -98 53, -97 53, -97 52, -98 52))
-4.73713	-0.131	#f2f0e3	POLYGON ((1 52, 1 53, 2 53, 2 52, 1 52))
-11.1263	5.228	#bee9c8	POLYGON ((4 52, 4 53, 5 53, 5 52, 4 52))
-11.1263	5.228	#bee9c8	POLYGON ((5 52, 5 53, 6 53, 6 52, 5 52))
-10.2227	2.391	#bee9c8	POLYGON ((35 52, 35 53, 36 53, 36 52, 35 52))
1.46039	5.601	#65c9c5	POLYGON ((60 52, 60 53, 61 53, 61 52, 60 52))
-1.12902	-2.04043	#f2f0e3	POLYGON ((61 52, 61 53, 62 53, 62 52, 61 52))
6.82279	4.25653	#65c9c5	POLYGON ((62 52, 62 53, 63 53, 63 52, 62 52))
10.8708	9.138	#65c9c5	POLYGON ((63 52, 63 53, 64 53, 64 52, 63 52))
20.3187	-1.41632	#0baad8	POLYGON ((64 52, 64 53, 65 53, 65 52, 64 52))
-8.55889	10.2827	#8ae1ad	POLYGON ((66 52, 66 53, 67 53, 67 52, 66 52))
12.0482	1.588	#65c9c5	POLYGON ((67 52, 67 53, 68 53, 68 52, 67 52))
11.4458	0.007	#65c9c5	POLYGON ((76 52, 76 53, 77 53, 77 52, 76 52))
-12.4431	5.74493	#bee9c8	POLYGON ((81 52, 81 53, 82 53, 82 52, 81 52))
-6.4761	-3.03643	#f2f0e3	POLYGON ((82 52, 82 53, 83 53, 83 52, 82 52))
-10.6426	-0.056	#f2f0e3	POLYGON ((91 52, 91 53, 92 53, 92 52, 91 52))
-10.6426	-0.056	#f2f0e3	POLYGON ((92 52, 92 53, 93 53, 93 52, 92 52))
14.4578	0.038	#65c9c5	POLYGON ((107 52, 107 53, 108 53, 108 52, 107 52))
4.40854	-0.002	#7fcdde	POLYGON ((108 52, 108 53, 109 53, 109 52, 108 52))
-12.6323	-0.988	#f2f0e3	POLYGON ((136 52, 136 53, 137 53, 137 52, 136 52))
-3.41365	0.012	#bee9c8	POLYGON ((141 52, 141 53, 142 53, 142 52, 141 52))
-5.3874	-0.0220134	#f2f0e3	POLYGON ((-101 53, -101 54, -100 54, -100 53, -101 53))
-5.67904	-0.0209688	#f2f0e3	POLYGON ((-100 53, -100 54, -99 54, -99 53, -100 53))
-11.1263	5.228	#bee9c8	POLYGON ((5 53, 5 54, 6 54, 6 53, 5 53))
-8.02871	5.72644	#bee9c8	POLYGON ((61 53, 61 54, 62 54, 62 53, 61 53))
-9.51314	2.26728	#bee9c8	POLYGON ((62 53, 62 54, 63 54, 63 53, 62 53))
10.8448	4.01633	#65c9c5	POLYGON ((63 53, 63 54, 64 54, 64 53, 63 53))
2.22384	4.27298	#65c9c5	POLYGON ((64 53, 64 54, 65 54, 65 53, 64 53))
12.2579	0.328484	#65c9c5	POLYGON ((65 53, 65 54, 66 54, 66 53, 65 53))
13.8682	0.59982	#65c9c5	POLYGON ((67 53, 67 54, 68 54, 68 53, 67 53))
1.07704	16.909	#4bc6ad	POLYGON ((68 53, 68 54, 69 54, 69 53, 68 53))
10.1588	3.04	#65c9c5	POLYGON ((81 53, 81 54, 82 54, 82 53, 81 53))
0.0273823	-2.347	#7fcdde	POLYGON ((90 53, 90 54, 91 54, 91 53, 90 53))
2.5956	7.16419	#65c9c5	POLYGON ((91 53, 91 54, 92 54, 92 53, 91 53))
-12.6482	1.63816	#bee9c8	POLYGON ((108 53, 108 54, 109 54, 109 53, 108 53))
-12.1091	-2.27998	#f2f0e3	POLYGON ((109 53, 109 54, 110 54, 110 53, 109 53))
-8.67105	0.093	#bee9c8	POLYGON ((127 53, 127 54, 128 54, 128 53, 127 53))
1.01991	-4.05343	#7fcdde	POLYGON ((61 54, 61 55, 62 55, 62 54, 61 54))
-2.70981	-1.7917	#f2f0e3	POLYGON ((62 54, 62 55, 63 55, 63 54, 62 54))
0.316842	-1.62884	#7fcdde	POLYGON ((63 54, 63 55, 64 55, 64 54, 63 54))
8.35461	2.98397	#65c9c5	POLYGON ((64 54, 64 55, 65 55, 65 54, 64 54))
-2.08879	9.59774	#bee9c8	POLYGON ((68 54, 68 55, 69 55, 69 54, 68 54))
11.2085	10.428	#4bc6ad	POLYGON ((74 54, 74 55, 75 55, 75 54, 74 54))
10.1588	3.04	#65c9c5	POLYGON ((81 54, 81 55, 82 55, 82 54, 81 54))
10.1588	3.04	#65c9c5	POLYGON ((82 54, 82 55, 83 55, 83 54, 82 54))
10.1588	3.04	#65c9c5	POLYGON ((83 54, 83 55, 84 55, 84 54, 83 54))
-15.8452	0.046	#bee9c8	POLYGON ((90 54, 90 55, 91 55, 91 54, 90 54))
-15.8452	0.046	#bee9c8	POLYGON ((91 54, 91 55, 92 55, 92 54, 91 54))
-8.67105	0.093	#bee9c8	POLYGON ((127 54, 127 55, 128 55, 128 54, 127 54))
-8.67105	0.093	#bee9c8	POLYGON ((128 54, 128 55, 129 55, 129 54, 128 54))
-8.67105	0.093	#bee9c8	POLYGON ((129 54, 129 55, 130 55, 130 54, 129 54))
6.85469	2.658	#65c9c5	POLYGON ((138 54, 138 55, 139 55, 139 54, 138 54))
-18.4191	0.153	#bee9c8	POLYGON ((-7 55, -7 56, -6 56, -6 55, -7 55))
-10.8799	0.037	#bee9c8	POLYGON ((64 55, 64 56, 65 56, 65 55, 64 55))
-10.8799	0.037	#bee9c8	POLYGON ((65 55, 65 56, 66 56, 66 55, 65 55))
-15.8452	0.046	#bee9c8	POLYGON ((90 55, 90 56, 91 56, 91 55, 90 55))
-15.8452	0.046	#bee9c8	POLYGON ((91 55, 91 56, 92 56, 92 55, 91 55))
-15.8452	0.046	#bee9c8	POLYGON ((92 55, 92 56, 93 56, 93 55, 92 55))
-20.7375	-5.385	#f2f0e3	POLYGON ((8 56, 8 57, 9 57, 9 56, 8 56))
8.023	-0.029	#7fcdde	POLYGON ((23 56, 23 57, 24 57, 24 56, 23 56))
10.67	5.007	#65c9c5	POLYGON ((18 57, 18 58, 19 58, 19 57, 18 57))
7.41638	-0.0458256	#7fcdde	POLYGON ((23 57, 23 58, 24 58, 24 57, 23 57))
13.6455	-0.283	#7fcdde	POLYGON ((22 58, 22 59, 23 59, 23 58, 22 58))
2.93226	-0.507978	#7fcdde	POLYGON ((9 59, 9 60, 10 60, 10 59, 9 59))
-8.80796	-0.381	#f2f0e3	POLYGON ((10 59, 10 60, 11 60, 11 59, 10 59))
-11.7982	-1.67753	#f2f0e3	POLYGON ((11 59, 11 60, 12 60, 12 59, 11 59))
-12.8149	-1.641	#f2f0e3	POLYGON ((13 59, 13 60, 14 60, 14 59, 13 59))
-4.40153	-0.898614	#f2f0e3	POLYGON ((15 59, 15 60, 16 60, 16 59, 15 59))
-0.227322	-3.647	#f2f0e3	POLYGON ((16 59, 16 60, 17 60, 17 59, 16 59))
3.15809	-9.377	#7fcdde	POLYGON ((17 59, 17 60, 18 60, 18 59, 17 59))
-4.43593	0.238	#bee9c8	POLYGON ((18 59, 18 60, 19 60, 19 59, 18 59))
-2.02629	11.336	#8ae1ad	POLYGON ((23 59, 23 60, 24 60, 24 59, 23 59))
11.9387	-0.313	#7fcdde	POLYGON ((31 59, 31 60, 32 60, 32 59, 31 59))
12.001	2.36974	#65c9c5	POLYGON ((38 59, 38 60, 39 60, 39 59, 38 59))
-7.18328	-0.079	#f2f0e3	POLYGON ((9 60, 9 61, 10 61, 10 60, 9 60))
-9.51964	-0.218616	#f2f0e3	POLYGON ((10 60, 10 61, 11 61, 11 60, 10 60))
-11.5039	-0.142926	#f2f0e3	POLYGON ((11 60, 11 61, 12 61, 12 60, 11 60))
-15.3523	-4.625	#f2f0e3	POLYGON ((12 60, 12 61, 13 61, 13 60, 12 60))
2.39138	-0.183	#7fcdde	POLYGON ((14 60, 14 61, 15 61, 15 60, 14 60))
-1.84955	-0.515573	#f2f0e3	POLYGON ((15 60, 15 61, 16 61, 16 60, 15 60))
5.25495	-4.89588	#7fcdde	POLYGON ((16 60, 16 61, 17 61, 17 60, 16 60))
-4.44328	-2.95826	#f2f0e3	POLYGON ((17 60, 17 61, 18 61, 18 60, 17 60))
20.8196	9.244	#0baac3	POLYGON ((19 60, 19 61, 20 61, 20 60, 19 60))
17.1442	0.215619	#65c9c5	POLYGON ((21 60, 21 61, 22 61, 22 60, 21 60))
-9.82671	4.81735	#bee9c8	POLYGON ((22 60, 22 61, 23 61, 23 60, 22 60))
9.63001	-3.16043	#7fcdde	POLYGON ((23 60, 23 61, 24 61, 24 60, 23 60))
12.9268	-0.383525	#7fcdde	POLYGON ((24 60, 24 61, 25 61, 25 60, 24 60))
9.92203	0.117892	#65c9c5	POLYGON ((25 60, 25 61, 26 61, 26 60, 25 60))
4.71936	-0.0936247	#7fcdde	POLYGON ((26 60, 26 61, 27 61, 27 60, 26 60))
4.79506	-0.556615	#7fcdde	POLYGON ((27 60, 27 61, 28 61, 28 60, 27 60))
3.65993	-1.25598	#7fcdde	POLYGON ((28 60, 28 61, 29 61, 29 60, 28 60))
12.6198	-1.79297	#7fcdde	POLYGON ((29 60, 29 61, 30 61, 30 60, 29 60))
10.5301	-0.382448	#7fcdde	POLYGON ((30 60, 30 61, 31 61, 31 60, 30 60))
11.9387	-0.313	#7fcdde	POLYGON ((31 60, 31 61, 32 61, 32 60, 31 60))
11.9387	-0.313	#7fcdde	POLYGON ((32 60, 32 61, 33 61, 33 60, 32 60))
-9.64768	-0.499	#f2f0e3	POLYGON ((9 61, 9 62, 10 62, 10 61, 9 61))
-1.42641	-0.519953	#f2f0e3	POLYGON ((10 61, 10 62, 11 62, 11 61, 10 61))
2.39138	-0.183	#7fcdde	POLYGON ((14 61, 14 62, 15 62, 15 61, 14 61))
0.881745	-0.173751	#7fcdde	POLYGON ((16 61, 16 62, 17 62, 17 61, 16 61))
-7.95779	-0.308934	#f2f0e3	POLYGON ((17 61, 17 62, 18 62, 18 61, 17 61))
3.2704	-2.29044	#7fcdde	POLYGON ((21 61, 21 62, 22 62, 22 61, 21 61))
-7.26694	1.35381	#bee9c8	POLYGON ((22 61, 22 62, 23 62, 23 61, 22 61))
-2.32461	-0.306	#f2f0e3	POLYGON ((23 61, 23 62, 24 62, 24 61, 23 61))
-0.943237	-0.124319	#f2f0e3	POLYGON ((24 61, 24 62, 25 62, 25 61, 24 61))
6.76768	0.111544	#65c9c5	POLYGON ((25 61, 25 62, 26 62, 26 61, 25 61))
5.12752	-0.0570317	#7fcdde	POLYGON ((26 61, 26 62, 27 62, 27 61, 26 61))
5.58116	-0.118923	#7fcdde	POLYGON ((27 61, 27 62, 28 62, 28 61, 27 61))
6.44883	-0.106313	#7fcdde	POLYGON ((28 61, 28 62, 29 62, 29 61, 28 61))
5.00364	-0.107109	#7fcdde	POLYGON ((29 61, 29 62, 30 62, 30 61, 29 61))
11.2178	-0.337334	#7fcdde	POLYGON ((30 61, 30 62, 31 62, 31 61, 30 61))
11.9387	-0.313	#7fcdde	POLYGON ((31 61, 31 62, 32 62, 32 61, 31 61))
11.9387	-0.313	#7fcdde	POLYGON ((32 61, 32 62, 33 62, 33 61, 32 61))
-9.83936	-0.249	#f2f0e3	POLYGON ((7 62, 7 63, 8 63, 8 62, 7 62))
12.6832	-0.0884715	#7fcdde	POLYGON ((14 62, 14 63, 15 63, 15 62, 14 62))
-2.13514	-0.222331	#f2f0e3	POLYGON ((17 62, 17 63, 18 63, 18 62, 17 62))
-4.00932	0.190159	#bee9c8	POLYGON ((18 62, 18 63, 19 63, 19 62, 18 62))
6.93042	0.929739	#65c9c5	POLYGON ((21 62, 21 63, 22 63, 22 62, 21 62))
-1.92437	-0.848451	#f2f0e3	POLYGON ((22 62, 22 63, 23 63, 23 62, 22 62))
-3.0054	-0.904641	#f2f0e3	POLYGON ((23 62, 23 63, 24 63, 24 62, 23 62))
7.24357	-0.575818	#7fcdde	POLYGON ((25 62, 25 63, 26 63, 26 62, 25 62))
5.14884	-0.437106	#7fcdde	POLYGON ((26 62, 26 63, 27 63, 27 62, 26 62))
6.17215	-0.725568	#7fcdde	POLYGON ((27 62, 27 63, 28 63, 28 62, 27 62))
6.34498	-0.341578	#7fcdde	POLYGON ((28 62, 28 63, 29 63, 29 62, 28 62))
3.62121	-0.121423	#7fcdde	POLYGON ((29 62, 29 63, 30 63, 30 62, 29 62))
3.41172	-0.44326	#7fcdde	POLYGON ((30 62, 30 63, 31 63, 31 62, 30 62))
-4.87404	1.678	#bee9c8	POLYGON ((-22 63, -22 64, -21 64, -21 63, -22 63))
-1.26961	-0.230749	#f2f0e3	POLYGON ((9 63, 9 64, 10 64, 10 63, 9 63))
3.34809	-0.18731	#7fcdde	POLYGON ((10 63, 10 64, 11 64, 11 63, 10 63))
16.4352	-0.733702	#7fcdde	POLYGON ((11 63, 11 64, 12 64, 12 63, 11 63))
12.9839	-0.171716	#7fcdde	POLYGON ((13 63, 13 64, 14 64, 14 63, 13 63))
11.895	-0.179862	#7fcdde	POLYGON ((14 63, 14 64, 15 64, 15 63, 14 63))
8.3131	-0.0964441	#7fcdde	POLYGON ((15 63, 15 64, 16 64, 16 63, 15 63))
-1.08591	-0.178648	#f2f0e3	POLYGON ((17 63, 17 64, 18 64, 18 63, 17 63))
-0.240728	-0.655204	#f2f0e3	POLYGON ((18 63, 18 64, 19 64, 19 63, 18 63))
-1.56079	-0.041	#f2f0e3	POLYGON ((19 63, 19 64, 20 64, 20 63, 19 63))
1.08047	-2.81337	#7fcdde	POLYGON ((20 63, 20 64, 21 64, 21 63, 20 63))
9.58379	-5.366	#7fcdde	POLYGON ((21 63, 21 64, 22 64, 22 63, 21 63))
-1.23305	-1.25326	#f2f0e3	POLYGON ((22 63, 22 64, 23 64, 23 63, 22 63))
-0.413399	-1.64034	#f2f0e3	POLYGON ((23 63, 23 64, 24 64, 24 63, 23 63))
9.68419	-0.203	#7fcdde	POLYGON ((24 63, 24 64, 25 64, 25 63, 24 63))
6.92894	-0.208268	#7fcdde	POLYGON ((25 63, 25 64, 26 64, 26 63, 25 63))
-3.51446	-0.881983	#f2f0e3	POLYGON ((26 63, 26 64, 27 64, 27 63, 26 63))
0.44227	-1.95811	#7fcdde	POLYGON ((27 63, 27 64, 28 64, 28 63, 27 63))
-1.01113	-0.589441	#f2f0e3	POLYGON ((28 63, 28 64, 29 64, 29 63, 28 63))
4.61827	-0.16295	#7fcdde	POLYGON ((29 63, 29 64, 30 64, 30 63, 29 63))
4.8284	-0.161	#7fcdde	POLYGON ((30 63, 30 64, 31 64, 31 63, 30 63))
3.42735	1.07484	#65c9c5	POLYGON ((-23 64, -23 65, -22 65, -22 64, -23 64))
11.7425	2.036	#65c9c5	POLYGON ((-22 64, -22 65, -21 65, -21 64, -22 64))
7.32932	-0.136	#7fcdde	POLYGON ((14 64, 14 65, 15 65, 15 64, 14 64))
-0.0640299	-0.214654	#f2f0e3	POLYGON ((21 64, 21 65, 22 65, 22 64, 21 64))
-4.10465	-2.74088	#f2f0e3	POLYGON ((24 64, 24 65, 25 65, 25 64, 24 64))
-5.44159	-1.20324	#f2f0e3	POLYGON ((25 64, 25 65, 26 65, 26 64, 25 64))
2.35012	-0.578266	#7fcdde	POLYGON ((26 64, 26 65, 27 65, 27 64, 26 64))
2.27273	-0.472	#7fcdde	POLYGON ((27 64, 27 65, 28 65, 28 64, 27 64))
2.27273	-0.472	#7fcdde	POLYGON ((28 64, 28 65, 29 65, 29 64, 28 64))
0.733372	-0.395528	#7fcdde	POLYGON ((39 64, 39 65, 40 65, 40 64, 39 64))
0.656751	-1.80963	#7fcdde	POLYGON ((40 64, 40 65, 41 65, 41 64, 40 64))
3.61446	-0.446	#7fcdde	POLYGON ((20 65, 20 66, 21 66, 21 65, 20 65))
3.24543	-1.38265	#7fcdde	POLYGON ((21 65, 21 66, 22 66, 22 65, 21 65))
0.215641	-4.12999	#7fcdde	POLYGON ((22 65, 22 66, 23 66, 23 65, 22 65))
6.00625	-1.81342	#7fcdde	POLYGON ((23 65, 23 66, 24 66, 24 65, 23 65))
-7.98096	-0.682939	#f2f0e3	POLYGON ((24 65, 24 66, 25 66, 25 65, 24 65))
-5.71069	-1.70449	#f2f0e3	POLYGON ((25 65, 25 66, 26 66, 26 65, 25 65))
-1.90031	-1.19604	#f2f0e3	POLYGON ((26 65, 26 66, 27 66, 27 65, 26 65))
1.34984	-0.559223	#7fcdde	POLYGON ((27 65, 27 66, 28 66, 28 65, 27 65))
8.1234	-0.362	#7fcdde	POLYGON ((24 66, 24 67, 25 67, 25 66, 24 66))
8.1234	-0.362	#7fcdde	POLYGON ((25 66, 25 67, 26 67, 26 66, 25 66))
-6.80905	-0.744	#f2f0e3	POLYGON ((34 66, 34 67, 35 67, 35 66, 34 66))
5.78026	0.549473	#65c9c5	POLYGON ((14 67, 14 68, 15 68, 15 67, 14 67))
2.71084	0.143	#65c9c5	POLYGON ((31 67, 31 68, 32 68, 32 67, 31 67))
2.73708	0.0943187	#65c9c5	POLYGON ((32 67, 32 68, 33 68, 33 67, 32 67))
0.429838	0.115202	#65c9c5	POLYGON ((33 67, 33 68, 34 68, 34 67, 33 67))
-6.80905	-0.744	#f2f0e3	POLYGON ((34 67, 34 68, 35 68, 35 67, 34 67))
9.04527	1.069	#65c9c5	POLYGON ((13 68, 13 69, 14 69, 14 68, 13 68))
5.10653	0.157775	#65c9c5	POLYGON ((16 68, 16 69, 17 69, 17 68, 16 68))
1.87112	0.116	#65c9c5	POLYGON ((19 68, 19 69, 20 69, 20 68, 19 68))
1.38351	-0.467452	#7fcdde	POLYGON ((32 68, 32 69, 33 69, 33 68, 32 68))
0.968047	0.413043	#65c9c5	POLYGON ((33 68, 33 69, 34 69, 34 68, 33 68))
2.07696	0.409189	#65c9c5	POLYGON ((18 69, 18 70, 19 70, 19 69, 18 69))
1.88017	0.102318	#65c9c5	POLYGON ((19 69, 19 70, 20 70, 20 69, 19 69))
-5.13874	0.112	#bee9c8	POLYGON ((32 69, 32 70, 33 70, 33 69, 32 69))
0.151158	-2.22335	#7fcdde	POLYGON ((33 69, 33 70, 34 70, 34 69, 33 69))
3.20727	-0.300525	#7fcdde	POLYGON ((87 69, 87 70, 88 70, 88 69, 87 69))
3.20372	-0.293	#7fcdde	POLYGON ((88 69, 88 70, 89 70, 89 69, 88 69))
3.20372	-0.293	#7fcdde	POLYGON ((87 70, 87 71, 88 71, 88 70, 87 70))
3.20372	-0.293	#7fcdde	POLYGON ((88 70, 88 71, 89 71, 89 70, 88 70))

## Sheet: Figure 2c
delta_LowEx	delta_heat	color	geometry
-19.4779	1.42758	#f8ad85	POLYGON ((-66 -44, -66 -43, -65 -43, -65 -44, -66 -44))
-20.3359	0.0340632	#f8ad85	POLYGON ((-69 -40, -69 -39, -68 -39, -68 -40, -69 -40))
1.83739	1.46665	#819c83	POLYGON ((-63 -40, -63 -39, -62 -39, -62 -40, -63 -40))
10.0464	2.39484	#819c83	POLYGON ((-69 -39, -69 -38, -68 -38, -68 -39, -69 -39))
-20.92	-1.77528	#fdf0e3	POLYGON ((-68 -39, -68 -38, -67 -38, -67 -39, -68 -39))
33.452	0.260409	#0b8a80	POLYGON ((-67 -39, -67 -38, -66 -38, -66 -39, -67 -39))
28.1912	-0.402837	#0baad8	POLYGON ((-66 -39, -66 -38, -65 -38, -65 -39, -66 -39))
20.8296	0.409919	#0b8a80	POLYGON ((-62 -39, -62 -38, -61 -38, -61 -39, -62 -39))
8.31205	0.48838	#819c83	POLYGON ((-61 -39, -61 -38, -60 -38, -60 -39, -61 -39))
24.1785	-0.857663	#0baad8	POLYGON ((-61 -38, -61 -37, -60 -37, -60 -38, -61 -38))
25.3377	1.52198	#0b8a80	POLYGON ((-58 -38, -58 -37, -57 -37, -57 -38, -58 -38))
2.88426	0.497626	#819c83	POLYGON ((139 -38, 139 -37, 140 -37, 140 -38, 139 -38))
2.88426	0.497626	#819c83	POLYGON ((140 -38, 140 -37, 141 -37, 141 -38, 140 -38))
0	2.98979	#f8ad85	POLYGON ((145 -38, 145 -37, 146 -37, 146 -38, 145 -38))
-4.27326	2.69935	#f8ad85	POLYGON ((146 -38, 146 -37, 147 -37, 147 -38, 146 -38))
-14.184	2.83368	#f8ad85	POLYGON ((148 -38, 148 -37, 149 -37, 149 -38, 148 -38))
15.69	0.0530263	#819c83	POLYGON ((-62 -37, -62 -36, -61 -36, -61 -37, -62 -37))
-11.8831	1.2068	#f8ad85	POLYGON ((-59 -37, -59 -36, -58 -36, -58 -37, -59 -37))
-11.3545	1.12466	#f8ad85	POLYGON ((-58 -37, -58 -36, -57 -36, -57 -37, -58 -37))
14.6769	2.25258	#819c83	POLYGON ((145 -37, 145 -36, 146 -36, 146 -37, 145 -37))
14.6769	2.25258	#819c83	POLYGON ((146 -37, 146 -36, 147 -36, 147 -37, 146 -37))
0.0821468	1.31383	#819c83	POLYGON ((147 -37, 147 -36, 148 -36, 148 -37, 147 -37))
6.31617	-0.0329211	#84cdde	POLYGON ((-72 -36, -72 -35, -71 -35, -71 -36, -72 -36))
17.2052	-0.983579	#84cdde	POLYGON ((-69 -36, -69 -35, -68 -35, -68 -36, -69 -36))
-4.75155	1.76498	#f8ad85	POLYGON ((-59 -36, -59 -35, -58 -35, -58 -36, -59 -36))
-4.72923	1.5627	#f8ad85	POLYGON ((-58 -36, -58 -35, -57 -35, -57 -36, -58 -36))
18.0272	1.9761	#819c83	POLYGON ((143 -36, 143 -35, 144 -35, 144 -36, 143 -36))
14.6769	2.25258	#819c83	POLYGON ((146 -36, 146 -35, 147 -35, 147 -36, 146 -36))
0.0821468	1.31383	#819c83	POLYGON ((147 -36, 147 -35, 148 -35, 148 -36, 147 -36))
1.67032	4.99781	#819c83	POLYGON ((148 -36, 148 -35, 149 -35, 149 -36, 148 -36))
10.0715	-6.56525	#84cdde	POLYGON ((-72 -35, -72 -34, -71 -34, -71 -35, -72 -35))
17.2052	-0.983579	#84cdde	POLYGON ((-69 -35, -69 -34, -68 -34, -68 -35, -69 -35))
4.83753	2.42134	#819c83	POLYGON ((-55 -35, -55 -34, -54 -34, -54 -35, -55 -35))
-11.6922	-0.650863	#fdf0e3	POLYGON ((19 -35, 19 -34, 20 -34, 20 -35, 19 -35))
-7.52099	0.495042	#f8ad85	POLYGON ((135 -35, 135 -34, 136 -34, 136 -35, 135 -35))
12.2673	2.78439	#819c83	POLYGON ((140 -35, 140 -34, 141 -34, 141 -35, 140 -35))
17.3877	2.50159	#819c83	POLYGON ((142 -35, 142 -34, 143 -34, 143 -35, 142 -35))
1.69422	5.00886	#819c83	POLYGON ((148 -35, 148 -34, 149 -34, 149 -35, 148 -35))
5.61336	6.821	#819c83	POLYGON ((149 -35, 149 -34, 150 -34, 150 -35, 149 -35))
17.4425	-0.103805	#84cdde	POLYGON ((-69 -34, -69 -33, -68 -33, -68 -34, -69 -34))
7.7218	1.53908	#819c83	POLYGON ((-61 -34, -61 -33, -60 -33, -60 -34, -61 -34))
-21.7963	1.30065	#f8ad85	POLYGON ((-60 -34, -60 -33, -59 -33, -59 -34, -60 -34))
2.71001	1.48959	#819c83	POLYGON ((-55 -34, -55 -33, -54 -33, -54 -34, -55 -34))
18.7466	3.11079	#819c83	POLYGON ((19 -34, 19 -33, 20 -33, 20 -34, 19 -34))
13.7459	0.0567526	#819c83	POLYGON ((20 -34, 20 -33, 21 -33, 21 -34, 20 -34))
13.7459	0.0567526	#819c83	POLYGON ((21 -34, 21 -33, 22 -33, 22 -34, 21 -34))
-8.4885	1.03563	#f8ad85	POLYGON ((25 -34, 25 -33, 26 -33, 26 -34, 25 -34))
-19.7517	2.82107	#f8ad85	POLYGON ((116 -34, 116 -33, 117 -33, 117 -34, 116 -34))
6.68127	2.22643	#819c83	POLYGON ((117 -34, 117 -33, 118 -33, 118 -34, 117 -34))
-5.82383	1.60233	#f8ad85	POLYGON ((120 -34, 120 -33, 121 -33, 121 -34, 120 -34))
5.61336	6.821	#819c83	POLYGON ((148 -34, 148 -33, 149 -33, 149 -34, 148 -34))
5.61336	6.821	#819c83	POLYGON ((149 -34, 149 -33, 150 -33, 150 -34, 149 -34))
-15.5349	1.74464	#f8ad85	POLYGON ((-61 -33, -61 -32, -60 -32, -60 -33, -61 -33))
3.57795	1.98858	#819c83	POLYGON ((-55 -33, -55 -32, -54 -32, -54 -33, -55 -33))
15.8679	1.35194	#819c83	POLYGON ((18 -33, 18 -32, 19 -32, 19 -33, 18 -33))
-9.72983	1.2645	#f8ad85	POLYGON ((115 -33, 115 -32, 116 -32, 116 -33, 115 -33))
-16.2468	1.62871	#f8ad85	POLYGON ((116 -33, 116 -32, 117 -32, 117 -33, 116 -33))
14.8959	2.28138	#819c83	POLYGON ((117 -33, 117 -32, 118 -32, 118 -33, 117 -33))
-12.0482	1.02149	#f8ad85	POLYGON ((137 -33, 137 -32, 138 -32, 138 -33, 137 -33))
8.57065	6.87113	#819c83	POLYGON ((149 -33, 149 -32, 150 -32, 150 -33, 149 -33))
-7.8558	3.56099	#f8ad85	POLYGON ((152 -32, 152 -31, 153 -31, 153 -32, 152 -32))
33.3601	2.73889	#0b8a80	POLYGON ((-72 -31, -72 -30, -71 -30, -71 -31, -72 -31))
37.4589	5.67749	#0b8a80	POLYGON ((-71 -31, -71 -30, -70 -30, -70 -31, -71 -31))
-5.97846	0.454737	#f8ad85	POLYGON ((-57 -31, -57 -30, -56 -30, -56 -31, -57 -31))
4.72564	3.51353	#819c83	POLYGON ((-51 -31, -51 -30, -50 -30, -50 -31, -51 -31))
11.0716	3.9252	#819c83	POLYGON ((150 -31, 150 -30, 151 -30, 151 -31, 150 -31))
-5.21176	1.24985	#f8ad85	POLYGON ((-59 -30, -59 -29, -58 -29, -58 -30, -59 -30))
2.62033	1.07423	#819c83	POLYGON ((-57 -30, -57 -29, -56 -29, -56 -30, -57 -30))
14.6174	3.51087	#819c83	POLYGON ((-51 -30, -51 -29, -50 -29, -50 -30, -51 -30))
-7.66703	4.10139	#f8ad85	POLYGON ((25 -30, 25 -29, 26 -29, 26 -30, 25 -30))
9.49252	3.34579	#819c83	POLYGON ((30 -30, 30 -29, 31 -29, 31 -30, 30 -30))
-11.9934	7.46337	#f8ad85	POLYGON ((150 -30, 150 -29, 151 -29, 151 -30, 150 -30))
-11.9934	7.46337	#f8ad85	POLYGON ((151 -30, 151 -29, 152 -29, 152 -30, 151 -30))
-1.52428	3.02536	#f8ad85	POLYGON ((153 -30, 153 -29, 154 -29, 154 -30, 153 -30))
9.63796	0.982825	#819c83	POLYGON ((-63 -29, -63 -28, -62 -28, -62 -29, -63 -29))
-20.3359	0.681095	#f8ad85	POLYGON ((-58 -29, -58 -28, -57 -28, -57 -29, -58 -29))
-17.0686	0.815332	#f8ad85	POLYGON ((-57 -29, -57 -28, -56 -28, -56 -29, -57 -29))
-5.89631	0.920305	#f8ad85	POLYGON ((-50 -29, -50 -28, -49 -28, -49 -29, -50 -29))
-24.6076	1.69637	#f8ad85	POLYGON ((-49 -29, -49 -28, -48 -28, -48 -29, -49 -29))
-15.0237	4.52703	#f8ad85	POLYGON ((24 -29, 24 -28, 25 -28, 25 -29, 24 -29))
8.31508	5.07851	#819c83	POLYGON ((151 -29, 151 -28, 152 -28, 152 -29, 151 -29))
-2.86887	0.526557	#f8ad85	POLYGON ((-59 -28, -59 -27, -58 -27, -58 -28, -59 -28))
-19.5692	0.763863	#f8ad85	POLYGON ((-57 -28, -57 -27, -56 -27, -56 -28, -57 -28))
4.58979	7.25347	#819c83	POLYGON ((-53 -28, -53 -27, -52 -27, -52 -28, -53 -28))
-0.374224	2.12674	#f8ad85	POLYGON ((-49 -28, -49 -27, -48 -27, -48 -28, -49 -28))
-18.8755	4.54026	#f8ad85	POLYGON ((25 -28, 25 -27, 26 -27, 26 -28, 25 -28))
-18.8755	4.54026	#f8ad85	POLYGON ((26 -28, 26 -27, 27 -27, 27 -28, 26 -28))
-20.5002	7.10724	#f8ad85	POLYGON ((30 -28, 30 -27, 31 -27, 31 -28, 30 -28))
-0.0182547	0.155542	#f8ad85	POLYGON ((-58 -27, -58 -26, -57 -26, -57 -27, -58 -27))
-25.1004	6.08668	#f8ad85	POLYGON ((-53 -27, -53 -26, -52 -26, -52 -27, -53 -27))
4.2703	6.4476	#819c83	POLYGON ((-52 -27, -52 -26, -51 -26, -51 -27, -52 -27))
-22.0427	2.11655	#f8ad85	POLYGON ((25 -27, 25 -26, 26 -26, 26 -27, 25 -27))
-19.5144	3.95261	#f8ad85	POLYGON ((27 -27, 27 -26, 28 -26, 28 -27, 27 -27))
-20.5002	7.10724	#f8ad85	POLYGON ((30 -27, 30 -26, 31 -26, 31 -27, 30 -27))
5.15699	1.26969	#819c83	POLYGON ((31 -27, 31 -26, 32 -26, 32 -27, 31 -27))
-15.4054	1.21877	#f8ad85	POLYGON ((32 -27, 32 -26, 33 -26, 33 -27, 32 -27))
-20.5732	2.57286	#f8ad85	POLYGON ((-65 -26, -65 -25, -64 -25, -64 -26, -65 -26))
-20.6462	-0.767174	#fdf0e3	POLYGON ((-58 -26, -58 -25, -57 -25, -57 -26, -58 -26))
20.1168	4.70929	#0b8a80	POLYGON ((-55 -26, -55 -25, -54 -25, -54 -26, -55 -26))
-25.1004	6.08668	#f8ad85	POLYGON ((-53 -26, -53 -25, -52 -25, -52 -26, -53 -26))
1.54955	6.41416	#819c83	POLYGON ((-52 -26, -52 -25, -51 -25, -51 -26, -52 -26))
-10.8434	2.98271	#f8ad85	POLYGON ((28 -26, 28 -25, 29 -25, 29 -26, 28 -26))
-17.7072	3.98694	#f8ad85	POLYGON ((29 -26, 29 -25, 30 -25, 30 -26, 29 -26))
-19.888	5.35263	#f8ad85	POLYGON ((30 -26, 30 -25, 31 -25, 31 -26, 30 -26))
5.15699	1.26969	#819c83	POLYGON ((31 -26, 31 -25, 32 -25, 32 -26, 31 -26))
-19.5144	5.72999	#f8ad85	POLYGON ((32 -26, 32 -25, 33 -25, 33 -26, 32 -26))
20.1168	4.70929	#0b8a80	POLYGON ((-55 -25, -55 -24, -54 -24, -54 -25, -55 -25))
37.4589	6.72994	#0b8a80	POLYGON ((25 -25, 25 -24, 26 -24, 26 -25, 25 -25))
-20.9383	0.865984	#f8ad85	POLYGON ((33 -25, 33 -24, 34 -24, 34 -25, 33 -25))
-18.1088	0.395942	#f8ad85	POLYGON ((34 -25, 34 -24, 35 -24, 35 -25, 34 -25))
-10.3505	4.49387	#f8ad85	POLYGON ((-55 -24, -55 -23, -54 -23, -54 -24, -55 -24))
-10.3505	4.49387	#f8ad85	POLYGON ((-54 -24, -54 -23, -53 -23, -53 -24, -54 -24))
20.4729	7.339	#0b8a80	POLYGON ((-50 -24, -50 -23, -49 -23, -49 -24, -50 -24))
18.9759	7.20084	#819c83	POLYGON ((-49 -24, -49 -23, -48 -23, -48 -24, -49 -24))
-24.9361	5.02491	#f8ad85	POLYGON ((31 -24, 31 -23, 32 -23, 32 -24, 31 -24))
-24.9361	5.02491	#f8ad85	POLYGON ((32 -24, 32 -23, 33 -23, 33 -24, 32 -24))
12.4589	4.30481	#819c83	POLYGON ((147 -24, 147 -23, 148 -23, 148 -24, 147 -24))
12.4589	4.30481	#819c83	POLYGON ((148 -24, 148 -23, 149 -23, 149 -24, 148 -24))
14.3209	1.21549	#819c83	POLYGON ((150 -24, 150 -23, 151 -23, 151 -24, 150 -24))
-25.6115	5.31629	#f8ad85	POLYGON ((-53 -23, -53 -22, -52 -22, -52 -23, -53 -23))
-25.6901	5.19775	#f8ad85	POLYGON ((-51 -23, -51 -22, -50 -22, -50 -23, -51 -23))
-7.02275	1.0277	#f8ad85	POLYGON ((-43 -23, -43 -22, -42 -22, -42 -23, -43 -23))
-10.7065	0.410784	#f8ad85	POLYGON ((-42 -23, -42 -22, -41 -22, -41 -23, -42 -23))
-25.461	2.32567	#f8ad85	POLYGON ((35 -23, 35 -22, 36 -22, 36 -23, 35 -23))
-25.6115	5.31629	#f8ad85	POLYGON ((-53 -22, -53 -21, -52 -21, -52 -22, -53 -22))
-25.6115	5.31629	#f8ad85	POLYGON ((-52 -22, -52 -21, -51 -21, -51 -22, -52 -22))
27.9573	4.15124	#0b8a80	POLYGON ((-47 -22, -47 -21, -46 -21, -46 -22, -47 -22))
16.8218	7.22879	#819c83	POLYGON ((-45 -22, -45 -21, -44 -21, -44 -22, -45 -22))
9.99452	-0.8112	#84cdde	POLYGON ((-42 -22, -42 -21, -41 -21, -41 -22, -42 -22))
-24.3337	5.72949	#f8ad85	POLYGON ((27 -22, 27 -21, 28 -21, 28 -22, 27 -22))
6.25228	5.98676	#819c83	POLYGON ((-52 -21, -52 -20, -51 -20, -51 -21, -52 -21))
6.25228	5.98676	#819c83	POLYGON ((-51 -21, -51 -20, -50 -20, -50 -21, -51 -21))
20.2903	5.35847	#0b8a80	POLYGON ((-50 -21, -50 -20, -49 -20, -49 -21, -50 -21))
20.2903	5.35847	#0b8a80	POLYGON ((-49 -21, -49 -20, -48 -20, -48 -21, -49 -21))
31.1062	5.56103	#0b8a80	POLYGON ((-45 -21, -45 -20, -44 -20, -44 -21, -45 -21))
-24.3337	5.72949	#f8ad85	POLYGON ((27 -21, 27 -20, 28 -20, 28 -21, 27 -21))
-25.1552	9.84479	#f8ad85	POLYGON ((29 -21, 29 -20, 30 -20, 30 -21, 29 -21))
6.25228	5.98676	#819c83	POLYGON ((-52 -20, -52 -19, -51 -19, -51 -20, -52 -20))
6.63545	6.06192	#819c83	POLYGON ((-51 -20, -51 -19, -50 -19, -50 -20, -51 -20))
-19.2406	4.67267	#f8ad85	POLYGON ((-47 -20, -47 -19, -46 -19, -46 -20, -47 -20))
30.5586	7.41941	#0b8a80	POLYGON ((-46 -20, -46 -19, -45 -19, -45 -20, -46 -20))
36.8656	4.78994	#0b8a80	POLYGON ((-44 -20, -44 -19, -43 -19, -43 -20, -44 -20))
8.81709	5.39615	#819c83	POLYGON ((-41 -20, -41 -19, -40 -19, -40 -20, -41 -20))
11.4069	9.78172	#819c83	POLYGON ((44 -20, 44 -19, 45 -19, 45 -20, 44 -20))
1.45126	8.79195	#819c83	POLYGON ((45 -20, 45 -19, 46 -19, 46 -20, 45 -20))
-14.54	13.8971	#f26b28	POLYGON ((46 -20, 46 -19, 47 -19, 47 -20, 46 -20))
10.1406	12.251	#7f6b28	POLYGON ((48 -20, 48 -19, 49 -19, 49 -20, 48 -20))
-20.8653	-0.977584	#fdf0e3	POLYGON ((146 -20, 146 -19, 147 -19, 147 -20, 146 -20))
18.2603	4.51438	#819c83	POLYGON ((-58 -19, -58 -18, -57 -18, -57 -19, -58 -19))
24.1146	9.4902	#0b8a80	POLYGON ((-51 -19, -51 -18, -50 -18, -50 -19, -51 -19))
4.14464	7.07892	#819c83	POLYGON ((-50 -19, -50 -18, -49 -18, -49 -19, -50 -19))
20.5093	6.63146	#0b8a80	POLYGON ((-48 -19, -48 -18, -47 -18, -47 -19, -48 -19))
30.5586	7.41941	#0b8a80	POLYGON ((-46 -19, -46 -18, -45 -18, -45 -19, -46 -19))
30.5586	7.41941	#0b8a80	POLYGON ((-45 -19, -45 -18, -44 -18, -44 -19, -45 -19))
-19.3501	7.68642	#f8ad85	POLYGON ((32 -19, 32 -18, 33 -18, 33 -19, 32 -19))
-1.98065	10.9915	#f26b28	POLYGON ((44 -19, 44 -18, 45 -18, 45 -19, 44 -19))
-11.3751	1.31076	#f8ad85	POLYGON ((-58 -18, -58 -17, -57 -17, -57 -18, -58 -18))
-25.0274	4.48536	#f8ad85	POLYGON ((-49 -18, -49 -17, -48 -17, -48 -18, -49 -18))
-19.6787	5.46651	#f8ad85	POLYGON ((30 -18, 30 -17, 31 -17, 31 -18, 30 -18))
26.8894	2.49725	#0b8a80	POLYGON ((37 -18, 37 -17, 38 -17, 38 -18, 37 -18))
15.6627	9.18121	#819c83	POLYGON ((44 -18, 44 -17, 45 -17, 45 -18, 44 -18))
-22.8185	13.2762	#f26b28	POLYGON ((48 -18, 48 -17, 49 -17, 49 -18, 48 -18))
9.69332	3.78741	#819c83	POLYGON ((-65 -17, -65 -16, -64 -16, -64 -17, -65 -17))
-3.21285	5.60091	#f8ad85	POLYGON ((-56 -17, -56 -16, -55 -16, -55 -17, -56 -17))
-24.3154	11.4694	#f26b28	POLYGON ((44 -17, 44 -16, 45 -16, 45 -17, 44 -17))
-0.613312	10.3743	#f26b28	POLYGON ((46 -17, 46 -16, 47 -16, 47 -17, 46 -17))
-18.2366	4.05011	#f8ad85	POLYGON ((128 -17, 128 -16, 129 -16, 129 -17, 128 -17))
0.463199	4.26389	#819c83	POLYGON ((-66 -16, -66 -15, -65 -15, -65 -16, -66 -16))
34.0452	3.58278	#0b8a80	POLYGON ((-65 -16, -65 -15, -64 -15, -64 -16, -65 -16))
34.1639	12.0743	#0b6b28	POLYGON ((-49 -16, -49 -15, -48 -15, -48 -16, -49 -16))
4.31727	1.94445	#819c83	POLYGON ((-68 -15, -68 -14, -67 -14, -67 -15, -68 -15))
-11.337	2.06223	#f8ad85	POLYGON ((-67 -15, -67 -14, -66 -14, -66 -15, -67 -15))
7.9454	2.85268	#819c83	POLYGON ((-66 -15, -66 -14, -65 -14, -65 -15, -66 -15))
-5.90979	1.54177	#f8ad85	POLYGON ((-64 -15, -64 -14, -63 -14, -63 -15, -64 -15))
36.1993	1.85852	#0b8a80	POLYGON ((-43 -15, -43 -14, -42 -14, -42 -15, -43 -15))
30.5312	1.49586	#0b8a80	POLYGON ((35 -15, 35 -14, 36 -14, 36 -15, 35 -15))
-9.76986	1.59353	#f8ad85	POLYGON ((-67 -14, -67 -13, -66 -13, -66 -14, -67 -14))
0.817925	1.64387	#819c83	POLYGON ((-66 -14, -66 -13, -65 -13, -65 -14, -66 -14))
15.3031	2.25301	#819c83	POLYGON ((-65 -14, -65 -13, -64 -13, -64 -14, -65 -14))
8.02625	1.83221	#819c83	POLYGON ((-64 -14, -64 -13, -63 -13, -63 -14, -64 -14))
-5.00183	12.499	#f26b28	POLYGON ((-51 -14, -51 -13, -50 -13, -50 -14, -51 -14))
-25.9219	7.97097	#f8ad85	POLYGON ((50 -14, 50 -13, 51 -13, 51 -14, 50 -14))
-21.7908	1.45716	#f8ad85	POLYGON ((-67 -13, -67 -12, -66 -12, -66 -13, -67 -13))
17.0261	2.14444	#819c83	POLYGON ((-66 -13, -66 -12, -65 -12, -65 -13, -66 -13))
7.42059	11.6826	#7f6b28	POLYGON ((-54 -13, -54 -12, -53 -12, -53 -13, -54 -13))
-10.5276	12.4903	#f26b28	POLYGON ((-51 -13, -51 -12, -50 -12, -50 -13, -51 -13))
19.6057	1.9563	#819c83	POLYGON ((-67 -12, -67 -11, -66 -11, -66 -12, -67 -12))
2.73823	10.6025	#7f6b28	POLYGON ((-51 -12, -51 -11, -50 -11, -50 -12, -51 -12))
13.5764	11.9467	#7f6b28	POLYGON ((-50 -12, -50 -11, -49 -11, -49 -12, -50 -12))
16.3198	1.16311	#819c83	POLYGON ((27 -12, 27 -11, 28 -11, 28 -12, 27 -12))
1.73133	-0.661309	#84cdde	POLYGON ((29 -12, 29 -11, 30 -11, 30 -12, 29 -12))
1.94414	-0.812932	#84cdde	POLYGON ((30 -12, 30 -11, 31 -11, 31 -12, 30 -12))
8.93588	9.36742	#819c83	POLYGON ((-50 -11, -50 -10, -49 -10, -49 -11, -50 -11))
31.5444	2.68059	#0b8a80	POLYGON ((-43 -11, -43 -10, -42 -10, -42 -11, -43 -11))
1.94414	-0.812932	#84cdde	POLYGON ((29 -11, 29 -10, 30 -10, 30 -11, 29 -11))
1.94414	-0.812932	#84cdde	POLYGON ((30 -11, 30 -10, 31 -10, 31 -11, 30 -11))
16.2377	3.63374	#819c83	POLYGON ((-75 -10, -75 -9, -74 -9, -74 -10, -75 -10))
31.5444	2.68059	#0b8a80	POLYGON ((-43 -10, -43 -9, -42 -9, -42 -10, -43 -10))
31.5444	2.68059	#0b8a80	POLYGON ((-42 -10, -42 -9, -41 -9, -41 -10, -42 -10))
31.5444	2.68059	#0b8a80	POLYGON ((-41 -10, -41 -9, -40 -9, -40 -10, -41 -10))
-19.6057	-2.83263	#fdf0e3	POLYGON ((-39 -10, -39 -9, -38 -9, -38 -10, -39 -10))
1.93796	-3.89643	#84cdde	POLYGON ((-36 -10, -36 -9, -35 -9, -35 -10, -36 -10))
25.7667	7.75865	#0b8a80	POLYGON ((25 -10, 25 -9, 26 -9, 26 -10, 25 -10))
25.7667	7.75865	#0b8a80	POLYGON ((26 -10, 26 -9, 27 -9, 27 -10, 26 -10))
3.01205	3.11571	#819c83	POLYGON ((28 -10, 28 -9, 29 -9, 29 -10, 28 -10))
3.01205	3.11571	#819c83	POLYGON ((29 -10, 29 -9, 30 -9, 30 -10, 29 -10))
3.93392	3.94121	#819c83	POLYGON ((-64 -9, -64 -8, -63 -8, -63 -9, -64 -9))
-6.96391	3.10811	#f8ad85	POLYGON ((-63 -9, -63 -8, -62 -8, -62 -9, -63 -9))
-19.6057	-2.83263	#fdf0e3	POLYGON ((-39 -9, -39 -8, -38 -8, -38 -9, -39 -9))
-5.20263	5.60129	#f8ad85	POLYGON ((26 -9, 26 -8, 27 -8, 27 -9, 26 -9))
3.01205	3.11571	#819c83	POLYGON ((28 -9, 28 -8, 29 -8, 29 -9, 28 -9))
1.65219	3.13355	#819c83	POLYGON ((29 -9, 29 -8, 30 -8, 30 -9, 29 -9))
-22.709	5.04611	#f8ad85	POLYGON ((-75 -8, -75 -7, -74 -7, -74 -8, -75 -8))
7.93173	4.85271	#819c83	POLYGON ((-63 -8, -63 -7, -62 -7, -62 -8, -63 -8))
20.7466	12.1456	#0b6b28	POLYGON ((-45 -8, -45 -7, -44 -7, -44 -8, -45 -8))
29.7645	5.23738	#0b8a80	POLYGON ((-44 -8, -44 -7, -43 -7, -43 -8, -44 -8))
28.2311	9.88034	#0b8a80	POLYGON ((27 -8, 27 -7, 28 -7, 28 -8, 27 -8))
23.4392	9.40027	#0b8a80	POLYGON ((35 -8, 35 -7, 36 -7, 36 -8, 35 -8))
-13.1435	1.11612	#f8ad85	POLYGON ((-80 -7, -80 -6, -79 -6, -79 -7, -80 -7))
0.62269	7.63107	#819c83	POLYGON ((-63 -7, -63 -6, -62 -6, -62 -7, -63 -7))
7.69441	8.37801	#819c83	POLYGON ((-62 -7, -62 -6, -61 -6, -61 -7, -62 -7))
20.7466	12.1456	#0b6b28	POLYGON ((-45 -7, -45 -6, -44 -6, -44 -7, -45 -7))
20.7466	12.1456	#0b6b28	POLYGON ((-44 -7, -44 -6, -43 -6, -43 -7, -44 -7))
33.2238	1.51794	#0b8a80	POLYGON ((-40 -7, -40 -6, -39 -6, -39 -7, -40 -7))
33.2238	1.51794	#0b8a80	POLYGON ((-39 -7, -39 -6, -38 -6, -38 -7, -39 -7))
23.4392	9.40027	#0b8a80	POLYGON ((35 -7, 35 -6, 36 -6, 36 -7, 35 -7))
-19.989	-4.32292	#fdf0e3	POLYGON ((-81 -6, -81 -5, -80 -5, -80 -6, -81 -6))
-3.82439	5.70284	#f8ad85	POLYGON ((-65 -6, -65 -5, -64 -5, -64 -6, -65 -6))
-15.0055	5.25509	#f8ad85	POLYGON ((-64 -6, -64 -5, -63 -5, -63 -6, -64 -6))
19.697	8.40363	#819c83	POLYGON ((-61 -6, -61 -5, -60 -5, -60 -6, -61 -6))
-1.74334	3.02298	#f8ad85	POLYGON ((-37 -6, -37 -5, -36 -5, -36 -6, -37 -6))
0	9.39394	#f8ad85	POLYGON ((30 -6, 30 -5, 31 -5, 31 -6, 30 -6))
0	9.39394	#f8ad85	POLYGON ((31 -6, 31 -5, 32 -5, 32 -6, 31 -6))
12.7327	4.5898	#819c83	POLYGON ((35 -6, 35 -5, 36 -5, 36 -6, 35 -6))
-14.3238	0.145538	#f8ad85	POLYGON ((-81 -5, -81 -4, -80 -4, -80 -5, -81 -5))
-17.9939	9.10159	#f8ad85	POLYGON ((-63 -5, -63 -4, -62 -4, -62 -5, -63 -5))
-3.76524	9.96446	#f8ad85	POLYGON ((-61 -5, -61 -4, -60 -4, -60 -5, -61 -5))
4.47094	9.40685	#819c83	POLYGON ((-60 -5, -60 -4, -59 -4, -59 -5, -60 -5))
-19.7517	8.46825	#f8ad85	POLYGON ((-39 -5, -39 -4, -38 -4, -38 -5, -39 -5))
3.55969	9.03724	#819c83	POLYGON ((32 -5, 32 -4, 33 -4, 33 -5, 32 -5))
-21.1208	9.15412	#f8ad85	POLYGON ((38 -5, 38 -4, 39 -4, 39 -5, 38 -5))
-13.9923	5.61408	#f8ad85	POLYGON ((-63 -4, -63 -3, -62 -3, -62 -4, -63 -4))
-5.13666	7.92373	#f8ad85	POLYGON ((-62 -4, -62 -3, -61 -3, -61 -4, -62 -4))
-1.24133	8.84335	#f8ad85	POLYGON ((-61 -4, -61 -3, -60 -3, -60 -4, -61 -4))
3.41142	7.55588	#819c83	POLYGON ((-60 -4, -60 -3, -59 -3, -59 -4, -60 -4))
-0.660404	7.1175	#f8ad85	POLYGON ((-59 -4, -59 -3, -58 -3, -58 -4, -59 -4))
-8.93169	11.6774	#f26b28	POLYGON ((-58 -4, -58 -3, -57 -3, -57 -4, -58 -4))
12.1675	11.3913	#7f6b28	POLYGON ((-43 -4, -43 -3, -42 -3, -42 -4, -43 -4))
37.0482	6.99428	#0b8a80	POLYGON ((-42 -4, -42 -3, -41 -3, -41 -4, -42 -4))
0.839722	9.10437	#819c83	POLYGON ((-41 -4, -41 -3, -40 -3, -40 -4, -41 -4))
17.9029	7.78617	#819c83	POLYGON ((37 -4, 37 -3, 38 -3, 38 -4, 37 -4))
-6.91523	11.3774	#f26b28	POLYGON ((-58 -3, -58 -2, -57 -2, -57 -3, -58 -3))
-25.9219	8.72691	#f8ad85	POLYGON ((30 -3, 30 -2, 31 -2, 31 -3, 30 -3))
5.44907	5.94151	#819c83	POLYGON ((-67 -2, -67 -1, -66 -1, -66 -2, -67 -2))
-7.7218	7.22539	#f8ad85	POLYGON ((-66 -2, -66 -1, -65 -1, -65 -2, -66 -2))
-6.96614	6.34653	#f8ad85	POLYGON ((-56 -2, -56 -1, -55 -1, -55 -2, -56 -2))
1.86199	7.01759	#819c83	POLYGON ((37 -1, 37 0, 38 0, 38 -1, 37 -1))
27.0421	8.00386	#0b8a80	POLYGON ((-51 1, -51 2, -50 2, -50 1, -51 1))
-20.5002	8.96334	#f8ad85	POLYGON ((33 1, 33 2, 34 2, 34 1, 33 1))
-19.268	7.19847	#f8ad85	POLYGON ((100 4, 100 5, 101 5, 101 4, 100 4))
-19.268	7.19847	#f8ad85	POLYGON ((100 5, 100 6, 101 6, 101 5, 100 5))
27.5739	10.6879	#0b6b28	POLYGON ((-70 6, -70 7, -69 7, -69 6, -70 6))
12.5411	11.5706	#7f6b28	POLYGON ((-1 6, -1 7, 0 7, 0 6, -1 6))
12.5411	11.5706	#7f6b28	POLYGON ((0 6, 0 7, 1 7, 1 6, 0 6))
0.0516628	4.49102	#819c83	POLYGON ((80 6, 80 7, 81 7, 81 6, 80 6))
6.96857	3.43592	#819c83	POLYGON ((81 6, 81 7, 82 7, 82 6, 81 6))
-23.2932	9.31524	#f8ad85	POLYGON ((101 6, 101 7, 102 7, 102 6, 101 6))
-17.0493	8.61945	#f8ad85	POLYGON ((-74 7, -74 8, -73 8, -73 7, -74 7))
12.5411	11.5706	#7f6b28	POLYGON ((-1 7, -1 8, 0 8, 0 7, -1 7))
12.5411	11.5706	#7f6b28	POLYGON ((0 7, 0 8, 1 8, 1 7, 0 7))
28.6966	5.00677	#0b8a80	POLYGON ((125 7, 125 8, 126 8, 126 7, 125 7))
15.3572	10.3234	#7f6b28	POLYGON ((-76 8, -76 9, -75 9, -75 8, -76 8))
11.2542	9.83267	#819c83	POLYGON ((-75 8, -75 9, -74 9, -74 8, -75 8))
-2.51872	10.3704	#f26b28	POLYGON ((-74 8, -74 9, -73 9, -73 8, -74 8))
15.7539	4.9446	#819c83	POLYGON ((-62 8, -62 9, -61 9, -61 8, -62 8))
12.5411	11.5706	#7f6b28	POLYGON ((-2 8, -2 9, -1 9, -1 8, -2 8))
12.5411	11.5706	#7f6b28	POLYGON ((-1 8, -1 9, 0 9, 0 8, -1 8))
12.5411	11.5706	#7f6b28	POLYGON ((0 8, 0 9, 1 9, 1 8, 0 8))
-2.04454	9.27345	#f8ad85	POLYGON ((13 8, 13 9, 14 9, 14 8, 13 8))
-2.04454	9.27345	#f8ad85	POLYGON ((14 8, 14 9, 15 9, 15 8, 14 8))
-15.4436	2.02645	#f8ad85	POLYGON ((80 8, 80 9, 81 9, 81 8, 80 8))
-25.1369	4.63328	#f8ad85	POLYGON ((104 8, 104 9, 105 9, 105 8, 104 8))
-3.92479	5.90867	#f8ad85	POLYGON ((-76 9, -76 10, -75 10, -75 9, -76 9))
6.72118	10.6592	#7f6b28	POLYGON ((-75 9, -75 10, -74 10, -74 9, -75 9))
1.93066	9.46883	#819c83	POLYGON ((-74 9, -74 10, -73 10, -73 9, -74 9))
22.2161	9.78765	#0b8a80	POLYGON ((-69 9, -69 10, -68 10, -68 9, -69 9))
13.1005	7.48557	#819c83	POLYGON ((-66 9, -66 10, -65 10, -65 9, -66 9))
16.8218	4.88597	#819c83	POLYGON ((-2 9, -2 10, -1 10, -1 9, -2 9))
-2.04454	9.27345	#f8ad85	POLYGON ((13 9, 13 10, 14 10, 14 9, 13 9))
3.25058	1.12505	#819c83	POLYGON ((80 9, 80 10, 81 10, 81 9, 80 9))
-25.1369	4.63328	#f8ad85	POLYGON ((104 9, 104 10, 105 10, 105 9, 104 9))
19.3265	10.1059	#7f6b28	POLYGON ((-76 10, -76 11, -75 11, -75 10, -76 10))
17.1869	9.8175	#819c83	POLYGON ((-75 10, -75 11, -74 11, -74 10, -75 10))
25	14.8616	#0b6b28	POLYGON ((-72 10, -72 11, -71 11, -71 10, -72 10))
-22.9646	6.0378	#f8ad85	POLYGON ((-69 10, -69 11, -68 11, -68 10, -69 10))
13.4538	7.14093	#819c83	POLYGON ((-2 10, -2 11, -1 11, -1 10, -2 10))
-3.00743	0.525583	#f8ad85	POLYGON ((79 10, 79 11, 80 11, 80 10, 79 10))
24.5254	7.07449	#0b8a80	POLYGON ((-86 11, -86 12, -85 12, -85 11, -86 11))
24.5254	7.07449	#0b8a80	POLYGON ((-85 11, -85 12, -84 12, -84 11, -85 11))
11.1355	8.82534	#819c83	POLYGON ((-70 11, -70 12, -69 12, -69 11, -70 11))
-22.9646	6.0378	#f8ad85	POLYGON ((-69 11, -69 12, -68 12, -68 11, -69 11))
-3.03943	4.68208	#f8ad85	POLYGON ((-9 11, -9 12, -8 12, -8 11, -9 11))
4.33926	7.42291	#819c83	POLYGON ((104 11, 104 12, 105 12, 105 11, 104 11))
-3.74224	6.60787	#f8ad85	POLYGON ((105 11, 105 12, 106 12, 106 11, 105 11))
-11.1902	8.18964	#f8ad85	POLYGON ((106 11, 106 12, 107 12, 107 11, 106 11))
-11.1902	8.18964	#f8ad85	POLYGON ((107 11, 107 12, 108 12, 108 11, 107 11))
-16.2651	5.44707	#f8ad85	POLYGON ((108 11, 108 12, 109 12, 109 11, 108 11))
28.4137	6.87027	#0b8a80	POLYGON ((109 11, 109 12, 110 12, 110 11, 109 11))
-24.5855	2.99396	#f8ad85	POLYGON ((-87 12, -87 13, -86 13, -86 12, -87 12))
24.1645	6.92924	#0b8a80	POLYGON ((-86 12, -86 13, -85 13, -85 12, -86 12))
-3.84264	5.85618	#f8ad85	POLYGON ((-2 12, -2 13, -1 13, -1 12, -2 12))
10.8342	-1.00651	#84cdde	POLYGON ((76 12, 76 13, 77 13, 77 12, 76 12))
-12.2399	8.19124	#f8ad85	POLYGON ((103 12, 103 13, 104 13, 104 12, 103 12))
-11.9019	8.208	#f8ad85	POLYGON ((104 12, 104 13, 105 13, 105 12, 104 12))
-3.74224	6.60787	#f8ad85	POLYGON ((105 12, 105 13, 106 13, 106 12, 105 12))
-1.22307	6.01312	#f8ad85	POLYGON ((108 12, 108 13, 109 13, 109 12, 108 12))
7.10113	5.25514	#819c83	POLYGON ((-7 13, -7 14, -6 14, -6 13, -7 13))
20.9109	3.20741	#0b8a80	POLYGON ((76 13, 76 14, 77 14, 77 13, 76 13))
-12.0488	8.14202	#f8ad85	POLYGON ((103 13, 103 14, 104 14, 104 13, 103 13))
-12.2399	8.19124	#f8ad85	POLYGON ((104 13, 104 14, 105 14, 105 13, 104 13))
6.07886	4.69778	#819c83	POLYGON ((123 13, 123 14, 124 14, 124 13, 123 13))
-2.09931	4.21333	#f8ad85	POLYGON ((-90 14, -90 15, -89 15, -89 14, -90 14))
-18.5287	6.84515	#f8ad85	POLYGON ((-84 14, -84 15, -83 15, -83 14, -84 14))
-12.1668	4.54123	#f8ad85	POLYGON ((75 14, 75 15, 76 15, 76 14, 75 14))
22.9828	-0.739784	#0baad8	POLYGON ((78 14, 78 15, 79 15, 79 14, 78 14))
-1.19569	0.252147	#f8ad85	POLYGON ((79 14, 79 15, 80 15, 80 14, 79 14))
14.8229	7.07783	#819c83	POLYGON ((99 14, 99 15, 100 15, 100 14, 99 14))
-24.6258	4.80992	#f8ad85	POLYGON ((101 14, 101 15, 102 15, 102 14, 101 14))
16.338	5.54214	#819c83	POLYGON ((103 14, 103 15, 104 15, 104 14, 103 14))
13.4447	4.35419	#819c83	POLYGON ((105 14, 105 15, 106 15, 106 14, 105 14))
-25.648	5.40764	#f8ad85	POLYGON ((107 14, 107 15, 108 15, 108 14, 107 14))
-6.50785	3.18699	#f8ad85	POLYGON ((74 15, 74 16, 75 16, 75 15, 74 15))
-1.07794	4.11851	#f8ad85	POLYGON ((75 15, 75 16, 76 16, 76 15, 75 15))
7.88609	5.64343	#819c83	POLYGON ((76 15, 76 16, 77 16, 77 15, 76 15))
13.5542	3.76536	#819c83	POLYGON ((78 15, 78 16, 79 16, 79 15, 78 15))
-24.6258	4.80992	#f8ad85	POLYGON ((101 15, 101 16, 102 16, 102 15, 101 15))
13.344	4.37551	#819c83	POLYGON ((105 15, 105 16, 106 16, 106 15, 105 15))
-22.3348	12.452	#f26b28	POLYGON ((-100 16, -100 17, -99 17, -99 16, -100 16))
5.91457	4.92425	#819c83	POLYGON ((-96 16, -96 17, -95 17, -95 16, -96 16))
-0.0638916	3.76538	#f8ad85	POLYGON ((74 16, 74 17, 75 17, 75 16, 74 16))
-21.8473	4.08487	#f8ad85	POLYGON ((75 16, 75 17, 76 17, 76 16, 75 16))
5.76853	6.16732	#819c83	POLYGON ((76 16, 76 17, 77 17, 77 16, 76 16))
-3.8513	3.24852	#f8ad85	POLYGON ((77 16, 77 17, 78 17, 78 16, 77 16))
13.5542	3.76536	#819c83	POLYGON ((78 16, 78 17, 79 17, 79 16, 78 16))
11.0989	4.79793	#819c83	POLYGON ((95 16, 95 17, 96 17, 96 16, 95 16))
27.8386	5.35638	#0b8a80	POLYGON ((102 16, 102 17, 103 17, 103 16, 102 16))
5.7594	2.77709	#819c83	POLYGON ((103 16, 103 17, 104 17, 104 16, 103 16))
-19.8678	3.98241	#f8ad85	POLYGON ((105 16, 105 17, 106 17, 106 16, 105 16))
13.3899	7.56314	#819c83	POLYGON ((-102 17, -102 18, -101 18, -101 17, -102 17))
8.05038	2.76573	#819c83	POLYGON ((-89 17, -89 18, -88 18, -88 17, -89 17))
2.50091	-0.0312421	#84cdde	POLYGON ((-78 17, -78 18, -77 18, -77 17, -78 17))
-15.261	3.98205	#f8ad85	POLYGON ((-72 17, -72 18, -71 18, -71 17, -72 17))
12.5776	4.80408	#819c83	POLYGON ((74 17, 74 18, 75 18, 75 17, 74 17))
1.36734	6.7917	#819c83	POLYGON ((77 17, 77 18, 78 18, 78 17, 77 17))
12.7573	4.69669	#819c83	POLYGON ((78 17, 78 18, 79 18, 79 17, 78 17))
9.10119	2.88877	#819c83	POLYGON ((80 17, 80 18, 81 18, 81 17, 80 17))
-19.9525	2.86736	#f8ad85	POLYGON ((81 17, 81 18, 82 18, 82 17, 81 17))
6.11352	2.75666	#819c83	POLYGON ((83 17, 83 18, 84 18, 84 17, 83 17))
-12.7601	5.83629	#f8ad85	POLYGON ((96 17, 96 18, 97 18, 97 17, 96 17))
16.8127	3.55562	#819c83	POLYGON ((103 17, 103 18, 104 18, 104 17, 103 17))
-11.966	3.02889	#f8ad85	POLYGON ((104 17, 104 18, 105 18, 105 17, 104 17))
15.9912	14.3987	#7f6b28	POLYGON ((-103 18, -103 19, -102 19, -102 18, -103 18))
15.9912	14.3987	#7f6b28	POLYGON ((-102 18, -102 19, -101 19, -101 18, -102 18))
-14.33	8.10401	#f8ad85	POLYGON ((-100 18, -100 19, -99 19, -99 18, -100 18))
11.966	5.39774	#819c83	POLYGON ((-96 18, -96 19, -95 19, -95 18, -96 18))
10.0402	4.20925	#819c83	POLYGON ((-95 18, -95 19, -94 19, -94 18, -95 18))
-4.60227	3.24839	#f8ad85	POLYGON ((-93 18, -93 19, -92 19, -92 18, -93 18))
-19.5327	2.0906	#f8ad85	POLYGON ((-92 18, -92 19, -91 19, -91 18, -92 18))
10.031	1.94513	#819c83	POLYGON ((-91 18, -91 19, -90 19, -90 18, -91 18))
-8.31491	5.45569	#f8ad85	POLYGON ((-89 18, -89 19, -88 19, -88 18, -89 18))
17.7437	5.77492	#819c83	POLYGON ((-88 18, -88 19, -87 19, -87 18, -88 18))
0.346842	4.88154	#819c83	POLYGON ((-73 18, -73 19, -72 19, -72 18, -73 18))
-1.29239	7.4218	#f8ad85	POLYGON ((-72 18, -72 19, -71 19, -71 18, -72 18))
10.5513	5.85706	#819c83	POLYGON ((-71 18, -71 19, -70 19, -70 18, -71 18))
-8.36072	4.6614	#f8ad85	POLYGON ((73 18, 73 19, 74 19, 74 18, 73 18))
2.63152	4.54505	#819c83	POLYGON ((74 18, 74 19, 75 19, 75 18, 74 18))
21.1771	4.99624	#0b8a80	POLYGON ((76 18, 76 19, 77 19, 77 18, 76 18))
11.6283	7.71671	#819c83	POLYGON ((77 18, 77 19, 78 19, 78 18, 77 18))
14.3377	8.27435	#819c83	POLYGON ((78 18, 78 19, 79 19, 79 18, 78 18))
11.82	1.91146	#819c83	POLYGON ((80 18, 80 19, 81 19, 81 18, 80 18))
-5.82519	3.22008	#f8ad85	POLYGON ((82 18, 82 19, 83 19, 83 18, 82 18))
17.2782	6.7452	#819c83	POLYGON ((103 18, 103 19, 104 19, 104 18, 103 18))
25.4199	3.70441	#0b8a80	POLYGON ((109 18, 109 19, 110 19, 110 18, 109 18))
11.8018	2.96226	#819c83	POLYGON ((-88 19, -88 20, -87 20, -87 19, -88 19))
15.8269	4.31619	#819c83	POLYGON ((72 19, 72 20, 73 20, 73 19, 72 19))
4.06242	4.06092	#819c83	POLYGON ((73 19, 73 20, 74 20, 74 19, 73 19))
24.3154	3.75407	#0b8a80	POLYGON ((75 19, 75 20, 76 20, 76 19, 75 19))
16.7805	5.19238	#819c83	POLYGON ((76 19, 76 20, 77 20, 77 19, 76 19))
14.7408	4.91224	#819c83	POLYGON ((77 19, 77 20, 78 20, 78 19, 77 19))
13.0357	7.79018	#819c83	POLYGON ((78 19, 78 20, 79 20, 79 19, 78 19))
-20.4637	2.75971	#f8ad85	POLYGON ((82 19, 82 20, 83 20, 83 19, 82 19))
14.8138	6.69505	#819c83	POLYGON ((99 19, 99 20, 100 20, 100 19, 99 19))
-23.4757	5.49923	#f8ad85	POLYGON ((-105 20, -105 21, -104 21, -104 20, -105 20))
0.0504012	4.58017	#819c83	POLYGON ((-88 20, -88 21, -87 21, -87 20, -88 20))
-4.31727	3.57604	#f8ad85	POLYGON ((71 20, 71 21, 72 21, 72 20, 71 20))
-0.514389	6.4176	#f8ad85	POLYGON ((73 20, 73 21, 74 21, 74 20, 73 20))
16.4039	3.76755	#819c83	POLYGON ((74 20, 74 21, 75 21, 75 20, 74 20))
29.8558	2.56445	#0b8a80	POLYGON ((75 20, 75 21, 76 21, 76 20, 75 20))
9.63596	5.3853	#819c83	POLYGON ((76 20, 76 21, 77 21, 77 20, 76 20))
8.6533	5.59776	#819c83	POLYGON ((77 20, 77 21, 78 21, 78 20, 77 20))
7.7872	4.912	#819c83	POLYGON ((78 20, 78 21, 79 21, 79 20, 78 20))
-3.8685	4.34088	#f8ad85	POLYGON ((79 20, 79 21, 80 21, 80 20, 79 20))
-13.6788	4.73104	#f8ad85	POLYGON ((80 20, 80 21, 81 21, 81 20, 80 20))
-17.59	4.55983	#f8ad85	POLYGON ((81 20, 81 21, 82 21, 82 20, 81 20))
-23.6035	5.18911	#f8ad85	POLYGON ((82 20, 82 21, 83 21, 83 20, 82 20))
7.49361	4.85914	#819c83	POLYGON ((109 20, 109 21, 110 21, 110 20, 109 20))
-24.8083	7.75882	#f8ad85	POLYGON ((-105 21, -105 22, -104 22, -104 21, -105 21))
-14.613	4.19056	#f8ad85	POLYGON ((-87 21, -87 22, -86 22, -86 21, -87 21))
2.19971	4.11859	#819c83	POLYGON ((-80 21, -80 22, -79 22, -79 21, -80 21))
-20.2629	4.56876	#f8ad85	POLYGON ((-78 21, -78 22, -77 22, -77 21, -78 21))
-25.3742	9.86921	#f8ad85	POLYGON ((31 21, 31 22, 32 22, 32 21, 31 21))
5.50383	4.99815	#819c83	POLYGON ((38 21, 38 22, 39 22, 39 21, 38 21))
7.0542	4.87581	#819c83	POLYGON ((39 21, 39 22, 40 22, 40 21, 39 21))
9.31597	4.15347	#819c83	POLYGON ((69 21, 69 22, 70 22, 70 21, 69 21))
7.11939	4.21029	#819c83	POLYGON ((70 21, 70 22, 71 22, 71 21, 70 21))
-9.69332	2.21234	#f8ad85	POLYGON ((71 21, 71 22, 72 22, 72 21, 71 21))
-24.7171	2.77645	#f8ad85	POLYGON ((72 21, 72 22, 73 22, 73 21, 72 21))
4.35189	5.85759	#819c83	POLYGON ((73 21, 73 22, 74 22, 74 21, 73 21))
-16.9615	6.63879	#f8ad85	POLYGON ((74 21, 74 22, 75 22, 75 21, 74 21))
6.34575	3.12115	#819c83	POLYGON ((75 21, 75 22, 76 22, 76 21, 75 21))
-17.4334	4.38469	#f8ad85	POLYGON ((79 21, 79 22, 80 22, 80 21, 79 21))
-13.1192	5.87964	#f8ad85	POLYGON ((80 21, 80 22, 81 22, 81 21, 80 21))
-14.8777	4.70151	#f8ad85	POLYGON ((82 21, 82 22, 83 22, 83 21, 82 21))
-5.2939	6.93108	#f8ad85	POLYGON ((83 21, 83 22, 84 22, 84 21, 83 21))
-7.17263	6.9842	#f8ad85	POLYGON ((84 21, 84 22, 85 22, 85 21, 84 21))
-8.82242	6.94354	#f8ad85	POLYGON ((85 21, 85 22, 86 22, 86 21, 85 21))
30.1479	3.63471	#0b8a80	POLYGON ((111 21, 111 22, 112 22, 112 21, 111 21))
-14.1019	8.71577	#f8ad85	POLYGON ((-107 22, -107 23, -106 23, -106 22, -107 22))
-10.9028	6.20523	#f8ad85	POLYGON ((-106 22, -106 23, -105 23, -105 22, -106 22))
26.4786	0.565216	#0b8a80	POLYGON ((-100 22, -100 23, -99 23, -99 22, -100 22))
-7.39299	1.19566	#f8ad85	POLYGON ((-99 22, -99 23, -98 23, -98 22, -99 22))
15.7996	2.05971	#819c83	POLYGON ((-98 22, -98 23, -97 23, -97 22, -98 22))
-19.3319	8.58135	#f8ad85	POLYGON ((-84 22, -84 23, -83 23, -83 22, -84 22))
20.4508	5.7142	#0b8a80	POLYGON ((-81 22, -81 23, -80 23, -80 22, -81 22))
10.647	5.20284	#819c83	POLYGON ((-79 22, -79 23, -78 23, -78 22, -79 22))
-25.3742	9.86921	#f8ad85	POLYGON ((31 22, 31 23, 32 23, 32 22, 31 22))
-25.3742	9.86921	#f8ad85	POLYGON ((32 22, 32 23, 33 23, 33 22, 32 22))
-25.3742	9.86921	#f8ad85	POLYGON ((33 22, 33 23, 34 23, 34 22, 33 22))
-8.8536	3.21355	#f8ad85	POLYGON ((69 22, 69 23, 70 23, 70 22, 69 22))
-18.6416	2.53767	#f8ad85	POLYGON ((70 22, 70 23, 71 23, 71 22, 70 22))
6.69953	5.02161	#819c83	POLYGON ((71 22, 71 23, 72 23, 72 22, 71 22))
9.90325	5.63918	#819c83	POLYGON ((73 22, 73 23, 74 23, 74 22, 73 22))
-23.7495	6.88416	#f8ad85	POLYGON ((74 22, 74 23, 75 23, 75 22, 74 22))
9.46815	2.33683	#819c83	POLYGON ((77 22, 77 23, 78 23, 78 22, 77 22))
6.65389	1.34343	#819c83	POLYGON ((78 22, 78 23, 79 23, 79 22, 78 22))
-20.082	6.4321	#f8ad85	POLYGON ((79 22, 79 23, 80 23, 80 22, 79 22))
-19.6339	6.44571	#f8ad85	POLYGON ((80 22, 80 23, 81 23, 81 22, 80 22))
-16.2194	4.37319	#f8ad85	POLYGON ((81 22, 81 23, 82 23, 82 22, 81 22))
-18.797	6.43064	#f8ad85	POLYGON ((82 22, 82 23, 83 23, 83 22, 82 22))
26.1774	3.31961	#0b8a80	POLYGON ((84 22, 84 23, 85 23, 85 22, 84 22))
-18.766	3.25858	#f8ad85	POLYGON ((88 22, 88 23, 89 23, 89 22, 88 22))
-21.7402	4.23419	#f8ad85	POLYGON ((89 22, 89 23, 90 23, 90 22, 89 22))
27.4918	5.82288	#0b8a80	POLYGON ((108 22, 108 23, 109 23, 109 22, 108 22))
27.4918	5.82288	#0b8a80	POLYGON ((109 22, 109 23, 110 23, 110 22, 109 22))
35.46	5.67904	#0b8a80	POLYGON ((112 22, 112 23, 113 23, 113 22, 112 22))
-21.9172	3.8684	#f8ad85	POLYGON ((115 22, 115 23, 116 23, 116 22, 115 22))
-14.1019	8.71577	#f8ad85	POLYGON ((-107 23, -107 24, -106 24, -106 23, -107 23))
-8.74407	3.89393	#f8ad85	POLYGON ((-99 23, -99 24, -98 24, -98 23, -99 23))
30.8324	2.99781	#0b8a80	POLYGON ((-81 23, -81 24, -80 24, -80 23, -81 23))
-25.3742	9.86921	#f8ad85	POLYGON ((32 23, 32 24, 33 24, 33 23, 32 23))
-25.3742	9.86921	#f8ad85	POLYGON ((33 23, 33 24, 34 24, 34 23, 33 23))
10.7156	3.89484	#819c83	POLYGON ((68 23, 68 24, 69 24, 69 23, 68 23))
10.7156	3.89484	#819c83	POLYGON ((69 23, 69 24, 70 24, 70 23, 69 23))
-20.5002	3.76445	#f8ad85	POLYGON ((70 23, 70 24, 71 24, 71 23, 70 23))
0.0518396	2.18705	#819c83	POLYGON ((73 23, 73 24, 74 24, 74 23, 73 23))
2.21204	4.61791	#819c83	POLYGON ((74 23, 74 24, 75 24, 75 23, 74 23))
9.88394	5.19654	#819c83	POLYGON ((77 23, 77 24, 78 24, 78 23, 77 23))
-23.3297	10.6449	#f26b28	POLYGON ((80 23, 80 24, 81 24, 81 23, 80 23))
-23.3297	10.6449	#f26b28	POLYGON ((81 23, 81 24, 82 24, 82 23, 81 23))
20.0073	3.6133	#0b8a80	POLYGON ((82 23, 82 24, 83 24, 83 23, 82 23))
12.13	4.51674	#819c83	POLYGON ((85 23, 85 24, 86 24, 86 23, 85 23))
18.7677	6.12987	#819c83	POLYGON ((86 23, 86 24, 87 24, 87 23, 86 23))
-20.1533	1.25246	#f8ad85	POLYGON ((95 23, 95 24, 96 24, 96 23, 95 23))
36.6648	6.41402	#0b8a80	POLYGON ((102 23, 102 24, 103 24, 103 23, 102 23))
-0.482104	4.2633	#f8ad85	POLYGON ((116 23, 116 24, 117 24, 117 23, 116 23))
15.261	3.30054	#819c83	POLYGON ((120 23, 120 24, 121 24, 121 23, 120 23))
-10.4495	6.11132	#f8ad85	POLYGON ((-108 24, -108 25, -107 25, -107 24, -108 24))
-3.01205	2.68088	#f8ad85	POLYGON ((-100 24, -100 25, -99 25, -99 24, -100 24))
-8.74407	3.89393	#f8ad85	POLYGON ((-99 24, -99 25, -98 25, -98 24, -99 24))
11.9752	2.87421	#819c83	POLYGON ((-98 24, -98 25, -97 25, -97 24, -98 24))
-8.36419	5.62232	#f8ad85	POLYGON ((-79 24, -79 25, -78 25, -78 24, -79 24))
-12.8296	5.09633	#f8ad85	POLYGON ((-78 24, -78 25, -77 25, -77 24, -78 24))
-14.1775	3.40224	#f8ad85	POLYGON ((67 24, 67 25, 68 25, 68 24, 67 24))
10.2504	3.38473	#819c83	POLYGON ((68 24, 68 25, 69 25, 69 24, 68 24))
9.41913	3.88398	#819c83	POLYGON ((69 24, 69 25, 70 25, 70 24, 69 24))
-3.77875	3.69836	#f8ad85	POLYGON ((72 24, 72 25, 73 25, 73 24, 72 24))
0.912742	5.75296	#819c83	POLYGON ((75 24, 75 25, 76 25, 76 24, 75 24))
-14.8026	4.39931	#f8ad85	POLYGON ((78 24, 78 25, 79 25, 79 24, 78 24))
15.8452	4.01996	#819c83	POLYGON ((79 24, 79 25, 80 25, 80 24, 79 24))
-23.3297	10.6449	#f26b28	POLYGON ((80 24, 80 25, 81 25, 81 24, 80 24))
-23.3297	10.6449	#f26b28	POLYGON ((81 24, 81 25, 82 25, 82 24, 81 24))
19.5919	3.66443	#819c83	POLYGON ((82 24, 82 25, 83 25, 83 24, 82 24))
-5.19317	5.09607	#f8ad85	POLYGON ((83 24, 83 25, 84 25, 84 24, 83 24))
2.51917	3.66005	#819c83	POLYGON ((85 24, 85 25, 86 25, 86 24, 85 24))
28.2311	5.58617	#0b8a80	POLYGON ((87 24, 87 25, 88 25, 88 24, 87 24))
1.433	3.26697	#819c83	POLYGON ((90 24, 90 25, 91 25, 91 24, 90 24))
-0.311692	1.86873	#f8ad85	POLYGON ((91 24, 91 25, 92 25, 92 24, 91 24))
-13.6426	0.893836	#f8ad85	POLYGON ((92 24, 92 25, 93 25, 93 24, 92 24))
-7.83133	8.00249	#f8ad85	POLYGON ((102 24, 102 25, 103 25, 103 24, 102 24))
-4.49069	-2.30919	#fdf0e3	POLYGON ((-100 25, -100 26, -99 26, -99 25, -100 25))
-5.25739	1.04999	#f8ad85	POLYGON ((-98 25, -98 26, -97 26, -97 25, -98 25))
5.02856	3.46092	#819c83	POLYGON ((-81 25, -81 26, -80 26, -80 25, -81 25))
14.7317	7.28611	#819c83	POLYGON ((67 25, 67 26, 68 26, 68 25, 67 25))
-5.40343	3.34542	#f8ad85	POLYGON ((68 25, 68 26, 69 26, 69 25, 68 25))
-26.3965	4.17216	#f8ad85	POLYGON ((69 25, 69 26, 70 26, 70 25, 69 25))
-2.54655	4.45089	#f8ad85	POLYGON ((73 25, 73 26, 74 26, 74 25, 73 25))
2.74735	7.80326	#819c83	POLYGON ((75 25, 75 26, 76 26, 76 25, 75 25))
2.74735	7.80326	#819c83	POLYGON ((76 25, 76 26, 77 26, 77 25, 76 25))
-18.7477	4.65249	#f8ad85	POLYGON ((78 25, 78 26, 79 26, 79 25, 78 25))
-7.83133	8.00249	#f8ad85	POLYGON ((102 25, 102 26, 103 26, 103 25, 102 25))
-23.2658	4.05093	#f8ad85	POLYGON ((119 25, 119 26, 120 26, 120 25, 119 25))
4.56371	6.68368	#819c83	POLYGON ((-109 26, -109 27, -108 27, -108 26, -109 26))
-5.34867	-0.817158	#fdf0e3	POLYGON ((-100 26, -100 27, -99 27, -99 26, -100 26))
-17.123	-1.37243	#fdf0e3	POLYGON ((-99 26, -99 27, -98 27, -98 26, -99 26))
25.8163	0.229185	#0b8a80	POLYGON ((-98 26, -98 27, -97 27, -97 26, -98 26))
-19.9708	4.69903	#f8ad85	POLYGON ((67 26, 67 27, 68 27, 68 26, 67 26))
-22.9281	5.43729	#f8ad85	POLYGON ((114 26, 114 27, 115 27, 115 26, 114 26))
22.1674	4.68358	#0b8a80	POLYGON ((115 26, 115 27, 116 27, 116 26, 115 26))
28.2037	3.32495	#0b8a80	POLYGON ((119 26, 119 27, 120 27, 120 26, 119 26))
-14.9228	1.50128	#f8ad85	POLYGON ((-115 27, -115 28, -114 28, -114 27, -115 27))
-16.7579	1.49664	#f8ad85	POLYGON ((-114 27, -114 28, -113 28, -113 27, -114 27))
-19.5692	1.78872	#f8ad85	POLYGON ((-111 27, -111 28, -110 28, -110 27, -111 27))
-7.55443	4.26395	#f8ad85	POLYGON ((-110 27, -110 28, -109 28, -109 27, -110 27))
-15.7357	8.65557	#f8ad85	POLYGON ((-106 27, -106 28, -105 28, -105 27, -106 27))
-11.6255	0.627886	#f8ad85	POLYGON ((-101 27, -101 28, -100 28, -100 27, -101 27))
19.195	3.25235	#819c83	POLYGON ((57 27, 57 28, 58 28, 58 27, 57 27))
-21.632	6.58878	#f8ad85	POLYGON ((67 27, 67 28, 68 28, 68 27, 67 27))
1.77985	3.27858	#819c83	POLYGON ((82 27, 82 28, 83 28, 83 27, 82 27))
4.28076	10.8403	#7f6b28	POLYGON ((102 27, 102 28, 103 28, 103 27, 102 27))
9.52903	1.09433	#819c83	POLYGON ((114 27, 114 28, 115 28, 115 27, 114 27))
-1.54361	11.7884	#f26b28	POLYGON ((-110 28, -110 29, -109 29, -109 28, -110 28))
-1.05878	9.26699	#f8ad85	POLYGON ((-106 28, -106 29, -105 29, -105 28, -106 28))
-19.6787	0.689921	#f8ad85	POLYGON ((-101 28, -101 29, -100 29, -100 28, -101 28))
-1.9624	1.36589	#f8ad85	POLYGON ((-99 28, -99 29, -98 29, -98 28, -99 28))
-14.969	1.95376	#f8ad85	POLYGON ((-97 28, -97 29, -96 29, -96 28, -97 28))
-0.0182549	1.99969	#f8ad85	POLYGON ((-82 28, -82 29, -81 29, -81 28, -82 28))
-26.3965	6.00817	#f8ad85	POLYGON ((70 28, 70 29, 71 29, 71 28, 70 28))
16.7717	0.01343	#819c83	POLYGON ((112 28, 112 29, 113 29, 113 28, 112 28))
11.0624	0.290647	#819c83	POLYGON ((115 28, 115 29, 116 29, 116 28, 115 28))
6.93255	-0.0632711	#84cdde	POLYGON ((116 28, 116 29, 117 29, 117 28, 116 28))
-0.438116	13.2262	#f26b28	POLYGON ((-110 29, -110 30, -109 30, -109 29, -110 29))
-16.439	-1.29078	#fdf0e3	POLYGON ((-101 29, -101 30, -100 30, -100 29, -101 29))
-4.07996	0.158463	#f8ad85	POLYGON ((-97 29, -97 30, -96 30, -96 29, -97 29))
-6.2348	2.84482	#f8ad85	POLYGON ((-96 29, -96 30, -95 30, -95 29, -96 29))
-14.7666	0.0974726	#f8ad85	POLYGON ((-95 29, -95 30, -94 30, -94 29, -95 29))
-19.2862	0.453626	#f8ad85	POLYGON ((-94 29, -94 30, -93 30, -93 29, -94 29))
-15.6636	2.75748	#f8ad85	POLYGON ((-92 29, -92 30, -91 30, -91 29, -92 29))
-23.4301	2.62731	#f8ad85	POLYGON ((-91 29, -91 30, -90 30, -90 29, -91 29))
6.51698	2.86496	#819c83	POLYGON ((-90 29, -90 30, -89 30, -89 29, -90 29))
-22.1066	3.10098	#f8ad85	POLYGON ((106 29, 106 30, 107 30, 107 29, 106 29))
-22.1066	3.10098	#f8ad85	POLYGON ((107 29, 107 30, 108 30, 108 29, 107 29))
-3.72281	-0.0585009	#fdf0e3	POLYGON ((111 29, 111 30, 112 30, 112 29, 111 29))
5.92079	0.735185	#819c83	POLYGON ((112 29, 112 30, 113 30, 113 29, 112 29))
-12.7087	-0.771133	#fdf0e3	POLYGON ((113 29, 113 30, 114 30, 114 29, 113 29))
-13.7915	-1.06767	#fdf0e3	POLYGON ((114 29, 114 30, 115 30, 115 29, 114 29))
4.49449	-0.976859	#84cdde	POLYGON ((115 29, 115 30, 116 30, 116 29, 115 29))
6.28303	-1.16295	#84cdde	POLYGON ((116 29, 116 30, 117 30, 117 29, 116 29))
4.64309	0.967262	#819c83	POLYGON ((121 29, 121 30, 122 30, 122 29, 121 29))
-18.0358	4.2322	#f8ad85	POLYGON ((-111 30, -111 31, -110 31, -110 30, -111 30))
-6.91858	6.3658	#f8ad85	POLYGON ((-110 30, -110 31, -109 31, -109 30, -110 30))
-13.3443	6.56925	#f8ad85	POLYGON ((-104 30, -104 31, -103 31, -103 30, -104 30))
13.9011	-0.4439	#84cdde	POLYGON ((-98 30, -98 31, -97 31, -97 30, -98 30))
-6.1245	1.35732	#f8ad85	POLYGON ((-97 30, -97 31, -96 31, -96 30, -97 30))
3.48667	5.64888	#819c83	POLYGON ((-96 30, -96 31, -95 31, -95 30, -96 30))
14.4578	3.56669	#819c83	POLYGON ((-94 30, -94 31, -93 31, -93 30, -94 30))
3.92477	2.5761	#819c83	POLYGON ((-92 30, -92 31, -91 31, -91 30, -92 30))
-20.2629	3.64484	#f8ad85	POLYGON ((-88 30, -88 31, -87 31, -87 30, -88 30))
-18.4921	6.25521	#f8ad85	POLYGON ((-7 30, -7 31, -6 31, -6 30, -7 30))
-24.7718	6.79112	#f8ad85	POLYGON ((47 30, 47 31, 48 31, 48 30, 47 30))
-14.4578	0.385963	#f8ad85	POLYGON ((78 30, 78 31, 79 31, 79 30, 78 30))
-22.1066	3.10098	#f8ad85	POLYGON ((107 30, 107 31, 108 31, 108 30, 107 30))
-22.1066	3.10098	#f8ad85	POLYGON ((108 30, 108 31, 109 31, 109 30, 108 30))
-22.1066	3.10098	#f8ad85	POLYGON ((109 30, 109 31, 110 31, 110 30, 109 30))
-22.1066	3.10098	#f8ad85	POLYGON ((110 30, 110 31, 111 31, 111 30, 110 30))
-22.1066	3.10098	#f8ad85	POLYGON ((111 30, 111 31, 112 31, 112 30, 111 30))
-19.8248	0.759842	#f8ad85	POLYGON ((112 30, 112 31, 113 31, 113 30, 112 30))
-21.0622	-1.26972	#fdf0e3	POLYGON ((113 30, 113 31, 114 31, 114 30, 113 30))
-4.89338	-0.137534	#fdf0e3	POLYGON ((114 30, 114 31, 115 31, 115 30, 114 30))
7.36231	0.323992	#819c83	POLYGON ((115 30, 115 31, 116 31, 116 30, 115 30))
9.56917	-1.39719	#84cdde	POLYGON ((116 30, 116 31, 117 31, 117 30, 116 30))
10.2232	-1.45452	#84cdde	POLYGON ((117 30, 117 31, 118 31, 118 30, 117 30))
9.52596	0.166744	#819c83	POLYGON ((120 30, 120 31, 121 31, 121 30, 120 30))
5.83915	1.13097	#819c83	POLYGON ((121 30, 121 31, 122 31, 122 30, 121 30))
10.6426	1.13589	#819c83	POLYGON ((122 30, 122 31, 123 31, 123 30, 122 30))
22.0975	7.36421	#0b8a80	POLYGON ((-104 31, -104 32, -103 32, -103 31, -104 31))
21.5907	3.36359	#0b8a80	POLYGON ((-101 31, -101 32, -100 32, -100 31, -101 31))
36.8465	3.32844	#0b8a80	POLYGON ((-100 31, -100 32, -99 32, -99 31, -100 31))
16.6947	1.56111	#819c83	POLYGON ((-99 31, -99 32, -98 32, -98 31, -99 31))
13.6663	1.36549	#819c83	POLYGON ((-98 31, -98 32, -97 32, -97 31, -98 31))
15.4389	4.71796	#819c83	POLYGON ((-97 31, -97 32, -96 32, -96 31, -97 31))
1.65206	4.43748	#819c83	POLYGON ((-96 31, -96 32, -95 32, -95 31, -96 31))
1.65206	4.43748	#819c83	POLYGON ((-95 31, -95 32, -94 32, -94 31, -95 31))
14.0839	4.93693	#819c83	POLYGON ((-94 31, -94 32, -93 32, -93 31, -94 31))
-22.5539	8.8232	#f8ad85	POLYGON ((-93 31, -93 32, -92 32, -92 31, -93 31))
-18.0267	3.28001	#f8ad85	POLYGON ((-92 31, -92 32, -91 32, -91 31, -92 31))
2.17233	4.32598	#819c83	POLYGON ((-84 31, -84 32, -83 32, -83 31, -84 31))
-10.9894	5.82163	#f8ad85	POLYGON ((-8 31, -8 32, -7 32, -7 31, -8 31))
18.8481	7.63787	#819c83	POLYGON ((29 31, 29 32, 30 32, 30 31, 29 31))
-6.18839	8.0629	#f8ad85	POLYGON ((30 31, 30 32, 31 32, 31 31, 30 31))
1.3965	7.64093	#819c83	POLYGON ((32 31, 32 32, 33 32, 33 31, 32 31))
26.8894	5.56136	#0b8a80	POLYGON ((44 31, 44 32, 45 32, 45 31, 44 31))
26.8894	5.56136	#0b8a80	POLYGON ((45 31, 45 32, 46 32, 46 31, 45 31))
-22.1066	3.10098	#f8ad85	POLYGON ((108 31, 108 32, 109 32, 109 31, 108 31))
-22.1066	3.10098	#f8ad85	POLYGON ((109 31, 109 32, 110 32, 110 31, 109 31))
-22.1066	3.10098	#f8ad85	POLYGON ((110 31, 110 32, 111 32, 111 31, 110 31))
-3.8609	1.73607	#f8ad85	POLYGON ((112 31, 112 32, 113 32, 113 31, 112 31))
17.4425	-0.369689	#84cdde	POLYGON ((114 31, 114 32, 115 32, 115 31, 114 31))
-17.1526	-0.0497976	#fdf0e3	POLYGON ((117 31, 117 32, 118 32, 118 31, 117 31))
-0.129212	-0.485637	#fdf0e3	POLYGON ((118 31, 118 32, 119 32, 119 31, 118 31))
1.19636	0.0147486	#819c83	POLYGON ((119 31, 119 32, 120 32, 120 31, 119 31))
9.82421	0.163047	#819c83	POLYGON ((120 31, 120 32, 121 32, 121 31, 120 31))
-3.51406	1.40208	#f8ad85	POLYGON ((-116 32, -116 33, -115 33, -115 32, -116 32))
28.6783	6.77574	#0b8a80	POLYGON ((-108 32, -108 33, -107 33, -107 32, -108 32))
-19.0215	3.24968	#f8ad85	POLYGON ((-105 32, -105 33, -104 33, -104 32, -105 32))
34.2826	3.13365	#0b8a80	POLYGON ((-100 32, -100 33, -99 33, -99 32, -100 32))
16.4935	3.70541	#819c83	POLYGON ((-99 32, -99 33, -98 33, -98 32, -99 32))
5.73023	4.69674	#819c83	POLYGON ((-98 32, -98 33, -97 33, -97 32, -98 32))
14.5253	5.46884	#819c83	POLYGON ((-97 32, -97 33, -96 33, -96 32, -97 32))
37.2399	3.40959	#0b8a80	POLYGON ((-92 32, -92 33, -91 33, -91 32, -92 32))
3.32238	7.15246	#819c83	POLYGON ((-89 32, -89 33, -88 33, -88 32, -89 32))
2.17233	4.32598	#819c83	POLYGON ((-84 32, -84 33, -83 33, -83 32, -84 32))
37.1851	7.17535	#0b8a80	POLYGON ((43 32, 43 33, 44 33, 44 32, 43 32))
0	5.2228	#f8ad85	POLYGON ((45 32, 45 33, 46 33, 46 32, 45 32))
-3.78415	4.00607	#f8ad85	POLYGON ((71 32, 71 33, 72 33, 72 32, 71 32))
-19.989	0.629768	#f8ad85	POLYGON ((113 32, 113 33, 114 33, 114 32, 113 32))
3.54397	-0.171872	#84cdde	POLYGON ((114 32, 114 33, 115 33, 115 32, 114 32))
-15.0146	2.09367	#f8ad85	POLYGON ((115 32, 115 33, 116 33, 116 32, 115 32))
12.8749	-0.336617	#84cdde	POLYGON ((116 32, 116 33, 117 33, 117 32, 116 32))
1.47328	0.758364	#819c83	POLYGON ((117 32, 117 33, 118 33, 118 32, 117 32))
14.016	1.51594	#819c83	POLYGON ((118 32, 118 33, 119 33, 119 32, 118 32))
5.72118	1.84225	#819c83	POLYGON ((119 32, 119 33, 120 33, 120 32, 119 32))
25.0162	2.46622	#0b8a80	POLYGON ((-117 33, -117 34, -116 34, -116 33, -117 33))
26.8894	2.54495	#0b8a80	POLYGON ((-116 33, -116 34, -115 34, -115 33, -116 33))
-6.85633	5.8137	#f8ad85	POLYGON ((-112 33, -112 34, -111 34, -111 33, -112 33))
27.4918	4.19639	#0b8a80	POLYGON ((-111 33, -111 34, -110 34, -110 33, -111 33))
25.9635	8.81024	#0b8a80	POLYGON ((-108 33, -108 34, -107 34, -107 33, -108 33))
36.1503	7.32209	#0b8a80	POLYGON ((-100 33, -100 34, -99 34, -99 33, -100 33))
21.4451	3.58459	#0b8a80	POLYGON ((-99 33, -99 34, -98 34, -98 33, -99 33))
-2.33011	7.6946	#f8ad85	POLYGON ((-98 33, -98 34, -97 34, -97 33, -98 33))
3.135	6.08267	#819c83	POLYGON ((-97 33, -97 34, -96 34, -96 33, -97 33))
38.1435	5.93493	#0b8a80	POLYGON ((-96 33, -96 34, -95 34, -95 33, -96 33))
-12.0492	3.80996	#f8ad85	POLYGON ((-95 33, -95 34, -94 34, -94 33, -95 33))
5.61336	3.43357	#819c83	POLYGON ((-94 33, -94 34, -93 34, -93 33, -94 33))
-1.03307	6.60007	#f8ad85	POLYGON ((-84 33, -84 34, -83 34, -83 33, -84 33))
10.6426	5.66806	#819c83	POLYGON ((-81 33, -81 34, -80 34, -80 33, -81 33))
2.76561	2.03446	#819c83	POLYGON ((-8 33, -8 34, -7 34, -7 33, -8 33))
-6.73604	3.56734	#f8ad85	POLYGON ((-7 33, -7 34, -6 34, -6 33, -7 33))
-17.5977	4.05534	#f8ad85	POLYGON ((-6 33, -6 34, -5 34, -5 33, -6 33))
13.5461	8.31289	#819c83	POLYGON ((43 33, 43 34, 44 34, 44 33, 43 33))
20.0986	4.67841	#0b8a80	POLYGON ((70 33, 70 34, 71 34, 71 33, 70 33))
-28.6692	5.84659	#f8ad85	POLYGON ((71 33, 71 34, 72 34, 72 33, 71 33))
16.4446	-1.28894	#84cdde	POLYGON ((73 33, 73 34, 74 34, 74 33, 73 33))
-3.97955	0.251016	#f8ad85	POLYGON ((112 33, 112 34, 113 34, 113 33, 112 33))
1.94392	0.497196	#819c83	POLYGON ((113 33, 113 34, 114 34, 114 33, 113 33))
-25.6298	0.243358	#f8ad85	POLYGON ((114 33, 114 34, 115 34, 115 33, 114 33))
-19.4414	1.99602	#f8ad85	POLYGON ((116 33, 116 34, 117 34, 117 33, 116 33))
1.05878	0.822868	#819c83	POLYGON ((117 33, 117 34, 118 34, 118 33, 117 33))
6.48534	1.42571	#819c83	POLYGON ((118 33, 118 34, 119 34, 119 33, 118 33))
-0.0522757	1.85238	#f8ad85	POLYGON ((119 33, 119 34, 120 34, 120 33, 119 33))
37.4315	1.94542	#0b8a80	POLYGON ((120 33, 120 34, 121 34, 121 33, 120 33))
28.2859	3.04666	#0b8a80	POLYGON ((-114 34, -114 35, -113 35, -113 34, -114 34))
15.0602	2.3594	#819c83	POLYGON ((-105 34, -105 35, -104 35, -104 34, -105 34))
20.0712	4.93399	#0b8a80	POLYGON ((-100 34, -100 35, -99 35, -99 34, -100 34))
29.1242	3.47867	#0b8a80	POLYGON ((-99 34, -99 35, -98 35, -98 34, -99 34))
5.63984	6.38137	#819c83	POLYGON ((-96 34, -96 35, -95 35, -95 34, -96 34))
0.520263	5.53487	#819c83	POLYGON ((-94 34, -94 35, -93 35, -93 34, -94 34))
3.14896	4.61238	#819c83	POLYGON ((-92 34, -92 35, -91 35, -91 34, -92 34))
-6.13363	7.33409	#f8ad85	POLYGON ((-91 34, -91 35, -90 35, -90 34, -91 34))
0.934634	7.18017	#819c83	POLYGON ((-90 34, -90 35, -89 35, -89 34, -90 34))
-4.35693	5.30628	#f8ad85	POLYGON ((-89 34, -89 35, -88 35, -88 34, -89 34))
-20.3085	6.98859	#f8ad85	POLYGON ((-88 34, -88 35, -87 35, -87 34, -88 34))
-20.3085	6.98859	#f8ad85	POLYGON ((-87 34, -87 35, -86 35, -86 34, -87 34))
-0.136911	6.86312	#f8ad85	POLYGON ((-86 34, -86 35, -85 35, -85 34, -86 34))
-6.27054	7.56929	#f8ad85	POLYGON ((-80 34, -80 35, -79 35, -79 34, -80 34))
-8.87633	4.33814	#f8ad85	POLYGON ((-6 34, -6 35, -5 35, -5 34, -6 34))
-24.9544	3.11083	#f8ad85	POLYGON ((-5 34, -5 35, -4 35, -4 34, -5 34))
17.5429	4.65208	#819c83	POLYGON ((-3 34, -3 35, -2 35, -2 34, -3 34))
-12.0242	6.76199	#f8ad85	POLYGON ((36 34, 36 35, 37 35, 37 34, 36 34))
4.54545	8.56801	#819c83	POLYGON ((42 34, 42 35, 43 35, 43 34, 42 34))
2.01716	8.49546	#819c83	POLYGON ((44 34, 44 35, 45 35, 45 34, 44 34))
2.01716	8.49546	#819c83	POLYGON ((45 34, 45 35, 46 35, 46 34, 45 34))
-19.6696	5.15313	#f8ad85	POLYGON ((69 34, 69 35, 70 35, 70 34, 69 34))
2.10843	6.75986	#819c83	POLYGON ((72 34, 72 35, 73 35, 73 34, 72 34))
-16.5936	0.928389	#f8ad85	POLYGON ((112 34, 112 35, 113 35, 113 34, 112 34))
-11.3997	1.16835	#f8ad85	POLYGON ((117 34, 117 35, 118 35, 118 34, 117 34))
-10.6523	0.440087	#f8ad85	POLYGON ((118 34, 118 35, 119 35, 119 34, 118 34))
-10.3704	2.49996	#f8ad85	POLYGON ((119 34, 119 35, 120 35, 120 34, 119 34))
-10.46	0.580689	#f8ad85	POLYGON ((-122 35, -122 36, -121 36, -121 35, -122 35))
-10.46	0.580689	#f8ad85	POLYGON ((-121 35, -121 36, -120 36, -120 35, -121 35))
6.11537	5.47221	#819c83	POLYGON ((-107 35, -107 36, -106 36, -106 35, -107 35))
21.6959	7.92065	#0b8a80	POLYGON ((-106 35, -106 36, -105 36, -105 35, -106 35))
21.09	5.53561	#0b8a80	POLYGON ((-105 35, -105 36, -104 36, -104 35, -105 35))
-5.72289	6.18855	#f8ad85	POLYGON ((-104 35, -104 36, -103 36, -103 35, -104 35))
37.6506	2.96803	#0b8a80	POLYGON ((-102 35, -102 36, -101 36, -101 35, -102 35))
32.6579	6.17617	#0b8a80	POLYGON ((-100 35, -100 36, -99 36, -99 35, -100 35))
10.7711	5.98803	#819c83	POLYGON ((-98 35, -98 36, -97 36, -97 35, -98 35))
-5.24827	8.01543	#f8ad85	POLYGON ((-97 35, -97 36, -96 36, -96 35, -97 35))
9.94633	6.88772	#819c83	POLYGON ((-96 35, -96 36, -95 36, -95 35, -96 35))
26.6124	6.36032	#0b8a80	POLYGON ((-94 35, -94 36, -93 36, -93 35, -94 35))
-5.23914	3.23993	#f8ad85	POLYGON ((-90 35, -90 36, -89 36, -89 35, -90 35))
5.63162	5.98019	#819c83	POLYGON ((-89 35, -89 36, -88 36, -88 35, -89 35))
5.63162	5.98019	#819c83	POLYGON ((-88 35, -88 36, -87 36, -87 35, -88 35))
-10.9255	8.81399	#f8ad85	POLYGON ((-81 35, -81 36, -80 36, -80 35, -81 35))
-6.27054	7.56929	#f8ad85	POLYGON ((-80 35, -80 36, -79 36, -79 35, -80 35))
-15.7904	7.64068	#f8ad85	POLYGON ((-79 35, -79 36, -78 36, -78 35, -79 35))
19.4414	0.828468	#819c83	POLYGON ((-4 35, -4 36, -3 36, -3 35, -4 35))
-9.11998	4.62693	#f8ad85	POLYGON ((0 35, 0 36, 1 36, 1 35, 0 35))
0	9.84587	#f8ad85	POLYGON ((1 35, 1 36, 2 36, 2 35, 1 35))
32.6396	2.33889	#0b8a80	POLYGON ((9 35, 9 36, 10 36, 10 35, 9 35))
-20.2629	11.2318	#f26b28	POLYGON ((38 35, 38 36, 39 36, 39 35, 38 35))
1.41475	15.23	#7f6b28	POLYGON ((44 35, 44 36, 45 36, 45 35, 44 35))
-2.10576	15.3838	#f26b28	POLYGON ((45 35, 45 36, 46 36, 46 35, 45 35))
-2.97554	11.9962	#f26b28	POLYGON ((46 35, 46 36, 47 36, 47 35, 46 35))
-2.97554	11.9962	#f26b28	POLYGON ((47 35, 47 36, 48 36, 48 35, 47 35))
-5.77766	4.26643	#f8ad85	POLYGON ((103 35, 103 36, 104 36, 104 35, 103 35))
-21.4677	2.85575	#f8ad85	POLYGON ((116 35, 116 36, 117 36, 117 35, 116 35))
-18.2268	2.12053	#f8ad85	POLYGON ((117 35, 117 36, 118 36, 118 35, 117 35))
-15.4671	0.395966	#f8ad85	POLYGON ((118 35, 118 36, 119 36, 119 35, 118 35))
9.94469	3.34502	#819c83	POLYGON ((119 35, 119 36, 120 36, 120 35, 119 35))
3.76962	6.41924	#819c83	POLYGON ((126 35, 126 36, 127 36, 127 35, 126 35))
-2.52592	6.52535	#f8ad85	POLYGON ((140 35, 140 36, 141 36, 141 35, 140 35))
-17.1687	8.22329	#f8ad85	POLYGON ((-109 36, -109 37, -108 37, -108 36, -109 36))
10.5422	10.8959	#7f6b28	POLYGON ((-108 36, -108 37, -107 37, -107 36, -108 36))
15.0614	7.64004	#819c83	POLYGON ((-107 36, -107 37, -106 37, -106 36, -107 36))
18.3461	5.47721	#819c83	POLYGON ((-105 36, -105 37, -104 37, -104 36, -105 36))
37.6506	8.40592	#0b8a80	POLYGON ((-99 36, -99 37, -98 37, -98 36, -99 36))
-4.83041	7.16602	#f8ad85	POLYGON ((-98 36, -98 37, -97 37, -97 36, -98 36))
19.14	2.90546	#819c83	POLYGON ((-97 36, -97 37, -96 37, -96 36, -97 36))
-8.77455	6.74176	#f8ad85	POLYGON ((-96 36, -96 37, -95 37, -95 36, -96 36))
5.63162	5.98019	#819c83	POLYGON ((-89 36, -89 37, -88 37, -88 36, -89 36))
5.63162	5.98019	#819c83	POLYGON ((-88 36, -88 37, -87 37, -87 36, -88 36))
-15.7904	7.64068	#f8ad85	POLYGON ((-79 36, -79 37, -78 37, -78 36, -79 36))
-19.7335	0.0780316	#f8ad85	POLYGON ((-7 36, -7 37, -6 37, -6 36, -7 36))
-22.0492	1.69574	#f8ad85	POLYGON ((-6 36, -6 37, -5 37, -5 36, -6 36))
-11.0259	7.43957	#f8ad85	POLYGON ((-5 36, -5 37, -4 37, -4 36, -5 36))
-25.1917	5.42731	#f8ad85	POLYGON ((-4 36, -4 37, -3 37, -3 36, -4 36))
23.4392	4.0924	#0b8a80	POLYGON ((0 36, 0 37, 1 37, 1 36, 0 36))
7.4197	3.52883	#819c83	POLYGON ((1 36, 1 37, 2 37, 2 36, 1 36))
-5.07484	7.3851	#f8ad85	POLYGON ((2 36, 2 37, 3 37, 3 36, 2 36))
-19.5692	1.49793	#f8ad85	POLYGON ((7 36, 7 37, 8 37, 8 36, 7 36))
-6.49487	2.35278	#f8ad85	POLYGON ((8 36, 8 37, 9 37, 9 36, 8 36))
3.51089	3.77614	#819c83	POLYGON ((9 36, 9 37, 10 37, 10 36, 9 36))
-22.2344	5.44051	#f8ad85	POLYGON ((21 36, 21 37, 22 37, 22 36, 21 36))
-22.3987	12.845	#f26b28	POLYGON ((28 36, 28 37, 29 37, 29 36, 28 36))
-18.9942	12.7171	#f26b28	POLYGON ((30 36, 30 37, 31 37, 31 36, 30 36))
15.4162	13.0295	#7f6b28	POLYGON ((31 36, 31 37, 32 37, 32 36, 31 36))
-15.9182	7.55747	#f8ad85	POLYGON ((33 36, 33 37, 34 37, 34 36, 33 36))
19.2771	5.88478	#819c83	POLYGON ((36 36, 36 37, 37 37, 37 36, 36 36))
-25.4655	6.93509	#f8ad85	POLYGON ((37 36, 37 37, 38 37, 38 36, 37 36))
-22.1658	9.68569	#f8ad85	POLYGON ((38 36, 38 37, 39 37, 39 36, 38 36))
7.66703	9.95068	#819c83	POLYGON ((42 36, 42 37, 43 37, 43 36, 42 36))
1.41475	15.23	#7f6b28	POLYGON ((44 36, 44 37, 45 37, 45 36, 44 36))
1.41475	15.23	#7f6b28	POLYGON ((45 36, 45 37, 46 37, 46 36, 45 36))
-0.547645	1.93545	#f8ad85	POLYGON ((106 36, 106 37, 107 37, 107 36, 106 36))
-14.2023	4.41374	#f8ad85	POLYGON ((112 36, 112 37, 113 37, 113 36, 112 36))
-19.5327	5.35607	#f8ad85	POLYGON ((113 36, 113 37, 114 37, 114 36, 113 36))
-21.4677	2.85575	#f8ad85	POLYGON ((116 36, 116 37, 117 37, 117 36, 116 36))
-8.42428	1.5761	#f8ad85	POLYGON ((118 36, 118 37, 119 37, 119 36, 118 36))
-16.0916	2.02778	#f8ad85	POLYGON ((119 36, 119 37, 120 37, 120 36, 119 36))
2.36783	3.16564	#819c83	POLYGON ((120 36, 120 37, 121 37, 121 36, 120 36))
30.8799	2.95126	#0b8a80	POLYGON ((122 36, 122 37, 123 37, 123 36, 122 36))
-8.14166	5.96154	#f8ad85	POLYGON ((136 36, 136 37, 137 37, 137 36, 136 36))
-4.38142	6.80615	#f8ad85	POLYGON ((140 36, 140 37, 141 37, 141 36, 140 36))
-10.6924	-0.717077	#fdf0e3	POLYGON ((-122 37, -122 38, -121 38, -121 37, -122 37))
20.9294	-0.234135	#0baad8	POLYGON ((-121 37, -121 38, -120 38, -120 37, -121 37))
10.5422	10.8959	#7f6b28	POLYGON ((-108 37, -108 38, -107 38, -107 37, -108 37))
21.4677	0.960642	#0b8a80	POLYGON ((-106 37, -106 38, -105 38, -105 37, -106 37))
-5.97846	6.30927	#f8ad85	POLYGON ((-97 37, -97 38, -96 38, -96 37, -97 37))
-12.9894	6.3276	#f8ad85	POLYGON ((-89 37, -89 38, -88 38, -88 37, -89 37))
-20.9535	2.36983	#f8ad85	POLYGON ((-8 37, -8 38, -7 38, -7 37, -8 37))
-19.5327	8.56889	#f8ad85	POLYGON ((-3 37, -3 38, -2 38, -2 37, -3 37))
-19.1858	8.52082	#f8ad85	POLYGON ((-1 37, -1 38, 0 38, 0 37, -1 37))
-24.7718	9.20899	#f8ad85	POLYGON ((13 37, 13 38, 14 38, 14 37, 13 37))
-13.0447	6.66936	#f8ad85	POLYGON ((14 37, 14 38, 15 38, 15 37, 14 37))
-4.8923	11.4305	#f26b28	POLYGON ((21 37, 21 38, 22 38, 22 37, 21 37))
-1.0314	14.136	#f26b28	POLYGON ((28 37, 28 38, 29 38, 29 37, 28 37))
20.5641	2.94521	#0b8a80	POLYGON ((29 37, 29 38, 30 38, 30 37, 29 37))
-12.6232	5.31001	#f8ad85	POLYGON ((30 37, 30 38, 31 38, 31 37, 30 37))
-14.7964	11.213	#f26b28	POLYGON ((35 37, 35 38, 36 38, 36 37, 35 37))
0.799464	12.5263	#7f6b28	POLYGON ((36 37, 36 38, 37 38, 37 37, 36 37))
-16.7685	8.75233	#f8ad85	POLYGON ((37 37, 37 38, 38 38, 38 37, 37 37))
4.22549	6.29021	#819c83	POLYGON ((112 37, 112 38, 113 38, 113 37, 112 37))
-16.1738	1.63326	#f8ad85	POLYGON ((118 37, 118 38, 119 38, 119 37, 118 37))
-14.5856	1.59871	#f8ad85	POLYGON ((119 37, 119 38, 120 38, 120 37, 119 37))
17.5612	2.01236	#819c83	POLYGON ((120 37, 120 38, 121 38, 121 37, 120 37))
16.9246	3.59101	#819c83	POLYGON ((121 37, 121 38, 122 38, 122 37, 121 37))
-3.24023	8.46681	#f8ad85	POLYGON ((140 37, 140 38, 141 38, 141 37, 140 37))
24.7444	-2.21255	#0baad8	POLYGON ((-122 38, -122 39, -121 39, -121 38, -122 38))
-6.56038	8.21051	#f8ad85	POLYGON ((-105 38, -105 39, -104 39, -104 38, -105 38))
5.25646	6.71694	#819c83	POLYGON ((-104 38, -104 39, -103 39, -103 38, -104 38))
23.1038	7.41117	#0b8a80	POLYGON ((-103 38, -103 39, -102 39, -102 38, -103 38))
-23.3114	9.06188	#f8ad85	POLYGON ((-100 38, -100 39, -99 39, -99 38, -100 38))
28.0275	9.78193	#0b8a80	POLYGON ((-99 38, -99 39, -98 39, -98 38, -99 38))
-17.1778	5.71774	#f8ad85	POLYGON ((-98 38, -98 39, -97 39, -97 38, -98 38))
6.55425	5.30133	#819c83	POLYGON ((-96 38, -96 39, -95 39, -95 38, -96 38))
-17.0911	6.40649	#f8ad85	POLYGON ((-95 38, -95 39, -94 39, -94 38, -95 38))
-0.167571	8.69459	#f8ad85	POLYGON ((-94 38, -94 39, -93 39, -93 38, -94 38))
-15.8994	6.48337	#f8ad85	POLYGON ((-90 38, -90 39, -89 39, -89 38, -90 38))
-16.0643	5.64281	#f8ad85	POLYGON ((-89 38, -89 39, -88 39, -88 38, -89 38))
-20.199	6.21764	#f8ad85	POLYGON ((-76 38, -76 39, -75 39, -75 38, -76 38))
30.6134	-0.9399	#0baad8	POLYGON ((-9 38, -9 39, -8 39, -8 38, -9 38))
21.6046	2.17431	#0b8a80	POLYGON ((-8 38, -8 39, -7 39, -7 38, -8 38))
-24.7718	1.75001	#f8ad85	POLYGON ((-6 38, -6 39, -5 39, -5 38, -6 38))
-24.7718	1.75001	#f8ad85	POLYGON ((-5 38, -5 39, -4 39, -4 38, -5 38))
-23.7313	2.20504	#f8ad85	POLYGON ((-4 38, -4 39, -3 39, -3 38, -4 38))
-25.1917	9.92323	#f8ad85	POLYGON ((-3 38, -3 39, -2 39, -2 38, -3 38))
-12.3038	7.64863	#f8ad85	POLYGON ((-2 38, -2 39, -1 39, -1 38, -2 38))
-17.6786	6.55416	#f8ad85	POLYGON ((-1 38, -1 39, 0 39, 0 38, -1 38))
14.0927	1.74093	#819c83	POLYGON ((1 38, 1 39, 2 39, 2 38, 1 38))
-18.6199	5.43625	#f8ad85	POLYGON ((8 38, 8 39, 9 39, 9 38, 8 38))
-24.7718	9.20899	#f8ad85	POLYGON ((13 38, 13 39, 14 39, 14 38, 13 38))
-19.9363	8.80613	#f8ad85	POLYGON ((20 38, 20 39, 21 39, 21 38, 20 38))
-5.49903	8.72937	#f8ad85	POLYGON ((21 38, 21 39, 22 39, 22 38, 21 38))
-8.08689	9.41402	#f8ad85	POLYGON ((27 38, 27 39, 28 39, 28 38, 27 38))
3.21152	9.63866	#819c83	POLYGON ((28 38, 28 39, 29 39, 29 38, 28 38))
17.8624	6.68715	#819c83	POLYGON ((31 38, 31 39, 32 39, 32 38, 31 38))
-6.27427	8.04268	#f8ad85	POLYGON ((38 38, 38 39, 39 39, 39 38, 38 38))
1.25641	8.46609	#819c83	POLYGON ((39 38, 39 39, 40 39, 40 38, 39 38))
-7.42972	2.93926	#f8ad85	POLYGON ((111 38, 111 39, 112 39, 112 38, 111 38))
-15.188	1.67003	#f8ad85	POLYGON ((114 38, 114 39, 115 39, 115 38, 114 38))
-16.8675	0.981268	#f8ad85	POLYGON ((117 38, 117 39, 118 39, 118 38, 117 38))
-16.8675	0.981268	#f8ad85	POLYGON ((118 38, 118 39, 119 39, 119 38, 118 38))
-10.8525	1.92357	#f8ad85	POLYGON ((-123 39, -123 40, -122 40, -122 39, -123 39))
-2.20884	10.3463	#f26b28	POLYGON ((-106 39, -106 40, -105 40, -105 39, -106 39))
4.25338	5.94782	#819c83	POLYGON ((-105 39, -105 40, -104 40, -104 39, -105 39))
-14.9308	5.85866	#f8ad85	POLYGON ((-100 39, -100 40, -99 40, -99 39, -100 39))
-5.72025	7.38225	#f8ad85	POLYGON ((-99 39, -99 40, -98 40, -98 39, -99 39))
-1.75246	7.53458	#f8ad85	POLYGON ((-98 39, -98 40, -97 40, -97 39, -98 39))
-1.75246	7.53458	#f8ad85	POLYGON ((-97 39, -97 40, -96 40, -96 39, -97 39))
9.50164	8.67119	#819c83	POLYGON ((-96 39, -96 40, -95 40, -95 39, -96 39))
-8.8285	5.85619	#f8ad85	POLYGON ((-93 39, -93 40, -92 40, -92 39, -93 39))
-3.95217	5.17723	#f8ad85	POLYGON ((-92 39, -92 40, -91 40, -91 39, -92 39))
-11.6557	8.46541	#f8ad85	POLYGON ((-89 39, -89 40, -88 40, -88 39, -89 39))
18.5652	4.56706	#819c83	POLYGON ((-82 39, -82 40, -81 40, -81 39, -82 39))
-24.8083	2.32151	#f8ad85	POLYGON ((-9 39, -9 40, -8 40, -8 39, -9 39))
7.55548	2.29127	#819c83	POLYGON ((-8 39, -8 40, -7 40, -7 39, -8 39))
-14.0806	1.90396	#f8ad85	POLYGON ((-7 39, -7 40, -6 40, -6 39, -7 39))
-15.8956	4.90097	#f8ad85	POLYGON ((-6 39, -6 40, -5 40, -5 39, -6 39))
-19.2125	3.42938	#f8ad85	POLYGON ((-5 39, -5 40, -4 40, -4 39, -5 39))
-21.2981	3.27081	#f8ad85	POLYGON ((-4 39, -4 40, -3 40, -3 39, -4 39))
0	5.16807	#f8ad85	POLYGON ((-3 39, -3 40, -2 40, -2 39, -3 39))
-3.97955	4.21616	#f8ad85	POLYGON ((-2 39, -2 40, -1 40, -1 39, -2 39))
-15.6079	4.16569	#f8ad85	POLYGON ((-1 39, -1 40, 0 40, 0 39, -1 39))
-9.55198	4.17242	#f8ad85	POLYGON ((9 39, 9 40, 10 40, 10 39, 9 39))
-14.9507	8.49721	#f8ad85	POLYGON ((20 39, 20 40, 21 40, 21 39, 20 39))
11.5279	12.1596	#7f6b28	POLYGON ((21 39, 21 40, 22 40, 22 39, 21 39))
8.36984	9.12862	#819c83	POLYGON ((28 39, 28 40, 29 40, 29 39, 28 39))
-4.39029	5.34451	#f8ad85	POLYGON ((32 39, 32 40, 33 40, 33 39, 32 39))
0	14.9474	#f26b28	POLYGON ((33 39, 33 40, 34 40, 34 39, 33 39))
0.648047	5.33452	#819c83	POLYGON ((38 39, 38 40, 39 40, 39 39, 38 39))
1.87112	13.9	#7f6b28	POLYGON ((40 39, 40 40, 41 40, 41 39, 40 39))
-6.62651	5.68372	#f8ad85	POLYGON ((42 39, 42 40, 43 40, 43 39, 42 39))
-11.1172	2.99777	#f8ad85	POLYGON ((112 39, 112 40, 113 40, 113 39, 112 39))
18.3461	2.71409	#819c83	POLYGON ((113 39, 113 40, 114 40, 114 39, 113 39))
17.2782	2.82594	#819c83	POLYGON ((114 39, 114 40, 115 40, 115 39, 114 39))
0.22399	0.200555	#819c83	POLYGON ((117 39, 117 40, 118 40, 118 39, 117 39))
1.60643	1.41514	#819c83	POLYGON ((118 39, 118 40, 119 40, 119 39, 118 39))
-5.2939	-1.83474	#fdf0e3	POLYGON ((119 39, 119 40, 120 40, 120 39, 119 39))
-4.38261	0.411631	#f8ad85	POLYGON ((121 39, 121 40, 122 40, 122 39, 121 39))
-4.18493	0.829195	#f8ad85	POLYGON ((122 39, 122 40, 123 40, 123 39, 122 39))
7.22901	0.906178	#819c83	POLYGON ((123 39, 123 40, 124 40, 124 39, 123 39))
16.8857	2.67744	#819c83	POLYGON ((125 39, 125 40, 126 40, 126 39, 125 39))
9.99143	3.34453	#819c83	POLYGON ((127 39, 127 40, 128 40, 128 39, 127 39))
25.2738	4.85979	#0b8a80	POLYGON ((-113 40, -113 41, -112 41, -112 40, -113 40))
25.2738	4.85979	#0b8a80	POLYGON ((-112 40, -112 41, -111 41, -111 40, -112 40))
-7.13503	9.23544	#f8ad85	POLYGON ((-106 40, -106 41, -105 41, -105 40, -106 40))
-0.0613676	8.35944	#f8ad85	POLYGON ((-105 40, -105 41, -104 41, -104 40, -105 40))
10.8001	2.63458	#819c83	POLYGON ((-102 40, -102 41, -101 41, -101 40, -102 40))
2.84964	8.28825	#819c83	POLYGON ((-100 40, -100 41, -99 41, -99 40, -100 40))
2.53649	2.62267	#819c83	POLYGON ((-97 40, -97 41, -96 41, -96 40, -97 40))
-14.7499	6.33064	#f8ad85	POLYGON ((-94 40, -94 41, -93 41, -93 40, -94 40))
-14.7499	6.33064	#f8ad85	POLYGON ((-93 40, -93 41, -92 41, -92 40, -93 40))
-9.95801	2.11936	#f8ad85	POLYGON ((-90 40, -90 41, -89 41, -89 40, -90 40))
0	2.68863	#f8ad85	POLYGON ((-86 40, -86 41, -85 41, -85 40, -86 40))
6.65389	3.99314	#819c83	POLYGON ((-84 40, -84 41, -83 41, -83 40, -84 40))
-13.5725	2.52496	#f8ad85	POLYGON ((-7 40, -7 41, -6 41, -6 40, -7 40))
9.70853	3.98908	#819c83	POLYGON ((-3 40, -3 41, -2 41, -2 40, -3 40))
-7.4395	5.34819	#f8ad85	POLYGON ((0 40, 0 41, 1 41, 1 40, 0 40))
-25.0456	4.19067	#f8ad85	POLYGON ((9 40, 9 41, 10 41, 10 40, 9 40))
-20.8575	9.29135	#f8ad85	POLYGON ((16 40, 16 41, 17 41, 17 40, 16 40))
-17.0893	10.1523	#f26b28	POLYGON ((19 40, 19 41, 20 41, 20 40, 19 40))
20.0347	13.2851	#0b6b28	POLYGON ((20 40, 20 41, 21 41, 21 40, 20 40))
-25.356	14.2561	#f26b28	POLYGON ((21 40, 21 41, 22 41, 22 40, 21 40))
-24.6422	13.1553	#f26b28	POLYGON ((22 40, 22 41, 23 41, 23 40, 22 40))
-24.9361	14.644	#f26b28	POLYGON ((23 40, 23 41, 24 41, 24 40, 23 40))
-21.3658	3.38339	#f8ad85	POLYGON ((25 40, 25 41, 26 41, 26 40, 25 40))
-0.539375	6.80719	#f8ad85	POLYGON ((26 40, 26 41, 27 41, 27 40, 26 40))
7.60365	7.67797	#819c83	POLYGON ((27 40, 27 41, 28 41, 28 40, 27 40))
10.8631	6.21437	#819c83	POLYGON ((28 40, 28 41, 29 41, 29 40, 28 40))
-19.5235	17.3949	#f26b28	POLYGON ((29 40, 29 41, 30 41, 30 40, 29 40))
7.14677	2.35742	#819c83	POLYGON ((31 40, 31 41, 32 41, 32 40, 31 40))
-10.3049	12.2051	#f26b28	POLYGON ((32 40, 32 41, 33 41, 33 40, 32 40))
11.3089	8.34822	#819c83	POLYGON ((35 40, 35 41, 36 41, 36 40, 35 40))
-16.6849	5.82648	#f8ad85	POLYGON ((38 40, 38 41, 39 41, 39 40, 38 40))
-13.8504	2.2354	#f8ad85	POLYGON ((108 40, 108 41, 109 41, 109 40, 108 40))
-8.67622	4.06042	#f8ad85	POLYGON ((110 40, 110 41, 111 41, 111 40, 110 40))
15.8543	2.11951	#819c83	POLYGON ((112 40, 112 41, 113 41, 113 40, 112 40))
6.29792	2.35541	#819c83	POLYGON ((115 40, 115 41, 116 41, 116 40, 115 40))
0.520263	-0.147421	#84cdde	POLYGON ((117 40, 117 41, 118 41, 118 40, 117 40))
-5.2939	-1.83474	#fdf0e3	POLYGON ((119 40, 119 41, 120 41, 120 40, 119 40))
-9.9588	0.417511	#f8ad85	POLYGON ((120 40, 120 41, 121 41, 121 40, 120 40))
-17.8167	1.7405	#f8ad85	POLYGON ((121 40, 121 41, 122 41, 122 40, 121 40))
-9.73885	0.197864	#f8ad85	POLYGON ((122 40, 122 41, 123 41, 123 40, 122 40))
-9.65957	0.442339	#f8ad85	POLYGON ((123 40, 123 41, 124 41, 124 40, 123 40))
-4.45418	0.114484	#f8ad85	POLYGON ((124 40, 124 41, 125 41, 125 40, 124 40))
21.7488	8.10274	#0b8a80	POLYGON ((141 40, 141 41, 142 41, 142 40, 141 40))
-18.839	0.00561053	#f8ad85	POLYGON ((-122 41, -122 42, -121 42, -121 41, -122 41))
5.81417	6.20572	#819c83	POLYGON ((-116 41, -116 42, -115 42, -115 41, -116 41))
25.2738	4.85979	#0b8a80	POLYGON ((-114 41, -114 42, -113 42, -113 41, -114 41))
25.2738	4.85979	#0b8a80	POLYGON ((-113 41, -113 42, -112 42, -112 41, -113 41))
25.2738	4.85979	#0b8a80	POLYGON ((-112 41, -112 42, -111 42, -111 41, -112 41))
16.1829	5.76745	#819c83	POLYGON ((-110 41, -110 42, -109 42, -109 41, -110 41))
-11.5005	3.12756	#f8ad85	POLYGON ((-107 41, -107 42, -106 42, -106 41, -107 41))
-4.3264	4.62458	#f8ad85	POLYGON ((-106 41, -106 42, -105 42, -105 41, -106 41))
1.50602	5.76253	#819c83	POLYGON ((-105 41, -105 42, -104 42, -104 41, -105 41))
2.99379	6.71623	#819c83	POLYGON ((-104 41, -104 42, -103 42, -103 41, -104 41))
3.63574	4.29008	#819c83	POLYGON ((-103 41, -103 42, -102 42, -102 41, -103 41))
-1.15155	7.28436	#f8ad85	POLYGON ((-102 41, -102 42, -101 42, -101 41, -102 41))
4.96532	6.52467	#819c83	POLYGON ((-101 41, -101 42, -100 42, -100 41, -101 41))
-20.8835	4.70928	#f8ad85	POLYGON ((-94 41, -94 42, -93 42, -93 41, -94 41))
-20.8835	4.70928	#f8ad85	POLYGON ((-93 41, -93 42, -92 42, -92 41, -93 41))
-10.9255	3.01005	#f8ad85	POLYGON ((-92 41, -92 42, -91 42, -91 41, -92 41))
17.02	1.95614	#819c83	POLYGON ((-7 41, -7 42, -6 42, -6 41, -7 41))
14.8594	1.89997	#819c83	POLYGON ((-6 41, -6 42, -5 42, -5 41, -6 41))
-24.0781	5.43021	#f8ad85	POLYGON ((-4 41, -4 42, -3 42, -3 41, -4 41))
17.5347	3.45063	#819c83	POLYGON ((-1 41, -1 42, 0 42, 0 41, -1 41))
11.651	4.09015	#819c83	POLYGON ((0 41, 0 42, 1 42, 1 41, 0 41))
5.66938	7.56382	#819c83	POLYGON ((14 41, 14 42, 15 42, 15 41, 14 41))
-13.6729	11.1949	#f26b28	POLYGON ((15 41, 15 42, 16 42, 16 41, 15 41))
-11.7835	6.00391	#f8ad85	POLYGON ((16 41, 16 42, 17 42, 17 41, 16 41))
9.04974	8.17445	#819c83	POLYGON ((19 41, 19 42, 20 42, 20 41, 19 41))
12.3859	14.7617	#7f6b28	POLYGON ((20 41, 20 42, 21 42, 21 41, 20 41))
-15.5988	12.3101	#f26b28	POLYGON ((23 41, 23 42, 24 42, 24 41, 23 41))
6.90456	6.86093	#819c83	POLYGON ((25 41, 25 42, 26 42, 26 41, 25 41))
-12.709	11.2174	#f26b28	POLYGON ((28 41, 28 42, 29 42, 29 41, 28 41))
-5.33041	8.67759	#f8ad85	POLYGON ((36 41, 36 42, 37 42, 37 41, 36 41))
-13.8372	2.22606	#f8ad85	POLYGON ((108 41, 108 42, 109 42, 109 41, 108 41))
-9.49252	2.15261	#f8ad85	POLYGON ((115 41, 115 42, 116 42, 116 41, 115 41))
-3.21285	-1.42083	#fdf0e3	POLYGON ((118 41, 118 42, 119 42, 119 41, 118 41))
0	-0.956574	#fdf0e3	POLYGON ((120 41, 120 42, 121 42, 121 41, 120 41))
9.36473	-1.74065	#84cdde	POLYGON ((121 41, 121 42, 122 42, 122 41, 121 41))
0	-0.175489	#fdf0e3	POLYGON ((122 41, 122 42, 123 42, 123 41, 122 41))
-13.7276	0.503589	#f8ad85	POLYGON ((123 41, 123 42, 124 42, 124 41, 123 41))
16.5298	6.08871	#819c83	POLYGON ((129 41, 129 42, 130 42, 130 41, 129 41))
-14.9233	0.952574	#f8ad85	POLYGON ((-123 42, -123 43, -122 43, -122 42, -123 42))
-14.9233	0.952574	#f8ad85	POLYGON ((-122 42, -122 43, -121 43, -121 42, -122 42))
14.5217	0.6638	#819c83	POLYGON ((-121 42, -121 43, -120 43, -120 42, -121 42))
4.96532	3.06922	#819c83	POLYGON ((-116 42, -116 43, -115 43, -115 42, -116 42))
-9.61117	6.01547	#f8ad85	POLYGON ((-114 42, -114 43, -113 43, -113 42, -114 42))
-7.46623	5.22893	#f8ad85	POLYGON ((-113 42, -113 43, -112 43, -112 42, -113 42))
-4.34465	7.13784	#f8ad85	POLYGON ((-112 42, -112 43, -111 43, -111 42, -112 42))
-15.2428	6.94522	#f8ad85	POLYGON ((-111 42, -111 43, -110 43, -110 42, -111 42))
-2.69259	3.27124	#f8ad85	POLYGON ((-110 42, -110 43, -109 43, -109 42, -110 42))
-3.7605	7.53687	#f8ad85	POLYGON ((-108 42, -108 43, -107 43, -107 42, -108 42))
-3.7605	7.53687	#f8ad85	POLYGON ((-107 42, -107 43, -106 43, -106 42, -107 42))
-13.0705	9.53969	#f8ad85	POLYGON ((-106 42, -106 43, -105 43, -105 42, -106 42))
-6.14155	8.40465	#f8ad85	POLYGON ((-105 42, -105 43, -104 43, -104 42, -105 42))
-5.39644	4.39049	#f8ad85	POLYGON ((-103 42, -103 43, -102 43, -102 42, -103 42))
0.0420727	4.43652	#819c83	POLYGON ((-102 42, -102 43, -101 43, -101 42, -102 42))
4.35452	4.36236	#819c83	POLYGON ((-101 42, -101 43, -100 43, -100 42, -101 42))
0	3.04103	#f8ad85	POLYGON ((-100 42, -100 43, -99 43, -99 42, -100 42))
22.7273	1.29703	#0b8a80	POLYGON ((-98 42, -98 43, -97 43, -97 42, -98 42))
2.74735	2.21753	#819c83	POLYGON ((-96 42, -96 43, -95 43, -95 42, -96 42))
-16.6119	1.44535	#f8ad85	POLYGON ((-95 42, -95 43, -94 43, -94 42, -95 42))
-1.07415	2.88335	#f8ad85	POLYGON ((-89 42, -89 43, -88 43, -88 42, -89 42))
-0.757576	3.77921	#f8ad85	POLYGON ((-2 42, -2 43, -1 43, -1 42, -2 42))
-6.51698	3.27774	#f8ad85	POLYGON ((-1 42, -1 43, 0 43, 0 42, -1 42))
-9.16999	7.38101	#f8ad85	POLYGON ((0 42, 0 43, 1 43, 1 42, 0 42))
-3.77875	6.35699	#f8ad85	POLYGON ((2 42, 2 43, 3 43, 3 42, 2 42))
-3.93628	8.46688	#f8ad85	POLYGON ((9 42, 9 43, 10 43, 10 42, 9 42))
-1.14093	7.01061	#f8ad85	POLYGON ((11 42, 11 43, 12 43, 12 42, 11 42))
6.79993	9.56254	#819c83	POLYGON ((19 42, 19 43, 20 43, 20 42, 19 42))
-21.4904	8.75309	#f8ad85	POLYGON ((27 42, 27 43, 28 43, 28 42, 27 42))
17.8076	16.0421	#7f6b28	POLYGON ((41 42, 41 43, 42 43, 42 42, 41 42))
-9.00101	16.41	#f26b28	POLYGON ((42 42, 42 43, 43 43, 43 42, 42 42))
20.1168	6.14121	#0b8a80	POLYGON ((47 42, 47 43, 48 43, 48 42, 47 42))
15.9365	8.21915	#819c83	POLYGON ((48 42, 48 43, 49 43, 49 42, 48 42))
16.8446	-1.2488	#84cdde	POLYGON ((119 42, 119 43, 120 43, 120 42, 119 42))
10.3414	-0.729353	#84cdde	POLYGON ((121 42, 121 43, 122 43, 122 42, 121 42))
0.532686	0.249141	#819c83	POLYGON ((122 42, 122 43, 123 43, 123 42, 122 42))
9.00021	0.538613	#819c83	POLYGON ((123 42, 123 43, 124 43, 124 42, 123 42))
3.53963	2.43016	#819c83	POLYGON ((124 42, 124 43, 125 43, 125 42, 124 42))
2.07015	-0.146351	#84cdde	POLYGON ((125 42, 125 43, 126 43, 126 42, 125 42))
2.94453	4.3741	#819c83	POLYGON ((130 42, 130 43, 131 43, 131 42, 130 42))
-12.2581	3.53264	#f8ad85	POLYGON ((-117 43, -117 44, -116 44, -116 43, -117 43))
4.96532	3.06922	#819c83	POLYGON ((-116 43, -116 44, -115 44, -115 43, -116 43))
-7.46623	5.22893	#f8ad85	POLYGON ((-113 43, -113 44, -112 44, -112 43, -113 43))
-4.34465	7.13784	#f8ad85	POLYGON ((-112 43, -112 44, -111 44, -111 43, -112 43))
-4.07862	8.1666	#f8ad85	POLYGON ((-109 43, -109 44, -108 44, -108 43, -109 43))
0	2.55941	#f8ad85	POLYGON ((-107 43, -107 44, -106 44, -106 43, -107 43))
-4.76451	3.86997	#f8ad85	POLYGON ((-104 43, -104 44, -103 44, -103 43, -104 43))
7.47958	2.91869	#819c83	POLYGON ((-96 43, -96 44, -95 44, -95 43, -96 43))
-11.7014	1.79467	#f8ad85	POLYGON ((-95 43, -95 44, -94 44, -94 43, -95 43))
-11.2997	1.84219	#f8ad85	POLYGON ((-94 43, -94 44, -93 44, -93 43, -94 43))
10.0584	1.26936	#819c83	POLYGON ((-89 43, -89 44, -88 44, -88 43, -89 43))
-18.1453	2.809	#f8ad85	POLYGON ((-85 43, -85 44, -84 44, -84 43, -85 43))
-25.1004	0.606826	#f8ad85	POLYGON ((-2 43, -2 44, -1 44, -1 43, -2 43))
-24.2607	3.49946	#f8ad85	POLYGON ((2 43, 2 44, 3 44, 3 43, 2 43))
-8.25002	5.26271	#f8ad85	POLYGON ((3 43, 3 44, 4 44, 4 43, 3 43))
4.92093	5.68593	#819c83	POLYGON ((4 43, 4 44, 5 44, 5 43, 4 43))
12.6597	6.06553	#819c83	POLYGON ((5 43, 5 44, 6 44, 6 43, 5 43))
4.11647	7.24402	#819c83	POLYGON ((6 43, 6 44, 7 44, 7 43, 6 43))
-20.8105	7.31117	#f8ad85	POLYGON ((10 43, 10 44, 11 44, 11 43, 10 43))
-19.4597	7.64419	#f8ad85	POLYGON ((11 43, 11 44, 12 44, 12 43, 11 43))
-5.4582	4.77356	#f8ad85	POLYGON ((12 43, 12 44, 13 44, 13 43, 12 43))
2.38226	10.1801	#7f6b28	POLYGON ((17 43, 17 44, 18 44, 18 43, 17 43))
11.5279	3.3178	#819c83	POLYGON ((25 43, 25 44, 26 44, 26 43, 25 43))
3.40153	8.21464	#819c83	POLYGON ((47 43, 47 44, 48 44, 48 43, 47 43))
17.2565	4.66771	#819c83	POLYGON ((51 43, 51 44, 52 44, 52 43, 51 43))
18.2076	0.29823	#819c83	POLYGON ((119 43, 119 44, 120 44, 120 43, 119 43))
18.7847	0.742581	#819c83	POLYGON ((120 43, 120 44, 121 44, 121 43, 120 43))
12.5022	0.420935	#819c83	POLYGON ((121 43, 121 44, 122 44, 122 43, 121 43))
6.92771	3.54172	#819c83	POLYGON ((122 43, 122 44, 123 44, 123 43, 122 43))
-0.384771	2.16613	#f8ad85	POLYGON ((124 43, 124 44, 125 44, 125 43, 124 43))
3.98824	-0.62343	#84cdde	POLYGON ((125 43, 125 44, 126 44, 126 43, 125 43))
1.82544	0.0160758	#819c83	POLYGON ((126 43, 126 44, 127 44, 127 43, 126 43))
2.10135	-0.248776	#84cdde	POLYGON ((127 43, 127 44, 128 44, 128 43, 127 43))
-3.26383	0.296762	#f8ad85	POLYGON ((128 43, 128 44, 129 44, 129 43, 128 43))
-3.40453	0.0825632	#f8ad85	POLYGON ((129 43, 129 44, 130 44, 130 43, 129 43))
-10.6426	5.97847	#f8ad85	POLYGON ((132 43, 132 44, 133 44, 133 43, 132 43))
-18.8207	6.85915	#f8ad85	POLYGON ((-105 44, -105 45, -104 45, -104 44, -105 44))
-13.5816	5.03251	#f8ad85	POLYGON ((-104 44, -104 45, -103 45, -103 44, -104 44))
-14.3666	3.82502	#f8ad85	POLYGON ((-101 44, -101 45, -100 45, -100 44, -101 44))
-14.3181	3.77821	#f8ad85	POLYGON ((-100 44, -100 45, -99 45, -99 44, -100 44))
0	2.39001	#f8ad85	POLYGON ((-99 44, -99 45, -98 45, -98 44, -99 44))
-9.15021	1.32395	#f8ad85	POLYGON ((-98 44, -98 45, -97 45, -97 44, -98 44))
-13.5617	1.09725	#f8ad85	POLYGON ((-96 44, -96 45, -95 45, -95 44, -96 44))
10.0584	1.26936	#819c83	POLYGON ((-89 44, -89 45, -88 45, -88 44, -89 44))
-2.64695	1.6753	#f8ad85	POLYGON ((-79 44, -79 45, -78 45, -78 44, -79 44))
6.92771	-0.310505	#84cdde	POLYGON ((-77 44, -77 45, -76 45, -76 44, -77 44))
-21.3399	1.46787	#f8ad85	POLYGON ((-2 44, -2 45, -1 45, -1 44, -2 44))
-15.5349	5.91013	#f8ad85	POLYGON ((11 44, 11 45, 12 45, 12 44, 11 44))
14.0682	6.92896	#819c83	POLYGON ((12 44, 12 45, 13 45, 13 44, 12 44))
25.2738	13.6627	#0b6b28	POLYGON ((19 44, 19 45, 20 45, 20 44, 19 44))
19.1219	9.89253	#819c83	POLYGON ((21 44, 21 45, 22 45, 22 44, 21 44))
5.57474	11.3918	#7f6b28	POLYGON ((22 44, 22 45, 23 45, 23 44, 22 44))
27.793	12.8824	#0b6b28	POLYGON ((24 44, 24 45, 25 45, 25 44, 24 44))
-22.9646	5.01578	#f8ad85	POLYGON ((26 44, 26 45, 27 45, 27 44, 26 44))
8.8457	9.35353	#819c83	POLYGON ((28 44, 28 45, 29 45, 29 44, 28 44))
6.9916	8.1531	#819c83	POLYGON ((29 44, 29 45, 30 45, 30 44, 29 44))
26.506	6.15098	#0b8a80	POLYGON ((37 44, 37 45, 38 45, 38 44, 37 44))
26.6126	3.05392	#0b8a80	POLYGON ((38 44, 38 45, 39 45, 39 44, 38 44))
24.5893	7.09655	#0b8a80	POLYGON ((39 44, 39 45, 40 45, 40 44, 39 44))
-12.4315	9.06824	#f8ad85	POLYGON ((41 44, 41 45, 42 45, 42 44, 41 44))
-8.64388	6.72614	#f8ad85	POLYGON ((42 44, 42 45, 43 45, 43 44, 42 44))
8.39808	2.64232	#819c83	POLYGON ((119 44, 119 45, 120 45, 120 44, 119 44))
17.1413	0.0258526	#819c83	POLYGON ((120 44, 120 45, 121 45, 121 44, 120 44))
0	0.3839	#f8ad85	POLYGON ((121 44, 121 45, 122 45, 122 44, 121 44))
5.68817	2.03053	#819c83	POLYGON ((123 44, 123 45, 124 45, 124 44, 123 44))
-5.33914	0.375904	#f8ad85	POLYGON ((124 44, 124 45, 125 45, 125 44, 124 44))
-5.28365	0.705201	#f8ad85	POLYGON ((126 44, 126 45, 127 45, 127 44, 126 44))
-7.97736	1.74416	#f8ad85	POLYGON ((127 44, 127 45, 128 45, 128 44, 127 44))
-3.40453	0.0825632	#f8ad85	POLYGON ((128 44, 128 45, 129 45, 129 44, 128 44))
-3.40453	0.0825632	#f8ad85	POLYGON ((129 44, 129 45, 130 45, 130 44, 129 44))
30.0018	3.80729	#0b8a80	POLYGON ((-121 45, -121 46, -120 46, -120 45, -121 45))
-8.07777	1.10653	#f8ad85	POLYGON ((-120 45, -120 46, -119 46, -119 45, -120 45))
-14.9507	4.45003	#f8ad85	POLYGON ((-119 45, -119 46, -118 46, -118 45, -119 45))
-19.1311	4.34118	#f8ad85	POLYGON ((-107 45, -107 46, -106 46, -106 45, -107 45))
-0.264695	0.103568	#f8ad85	POLYGON ((-104 45, -104 46, -103 46, -103 45, -104 45))
6.05148	7.02332	#819c83	POLYGON ((-103 45, -103 46, -102 46, -102 45, -103 45))
-1.82186	1.53756	#f8ad85	POLYGON ((-99 45, -99 46, -98 46, -98 45, -99 45))
-11.2026	0.634247	#f8ad85	POLYGON ((-98 45, -98 46, -97 46, -97 45, -98 45))
-9.72939	1.80011	#f8ad85	POLYGON ((-97 45, -97 46, -96 46, -96 45, -97 45))
-7.62462	1.19422	#f8ad85	POLYGON ((-96 45, -96 46, -95 46, -95 45, -96 45))
-7.91347	0.612679	#f8ad85	POLYGON ((-95 45, -95 46, -94 46, -94 45, -95 45))
7.95911	-1.92411	#84cdde	POLYGON ((-87 45, -87 46, -86 46, -86 45, -87 45))
12.1942	6.13355	#819c83	POLYGON ((-75 45, -75 46, -74 46, -74 45, -75 45))
12.1942	6.13355	#819c83	POLYGON ((-74 45, -74 46, -73 46, -73 45, -74 45))
-11.7611	3.09486	#f8ad85	POLYGON ((-2 45, -2 46, -1 46, -1 45, -2 45))
10.6426	8.98762	#819c83	POLYGON ((5 45, 5 46, 6 46, 6 45, 5 45))
-5.20263	13.3038	#f26b28	POLYGON ((6 45, 6 46, 7 46, 7 45, 6 45))
-11.7379	13.0928	#f26b28	POLYGON ((9 45, 9 46, 10 46, 10 45, 9 45))
-13.6272	7.1716	#f8ad85	POLYGON ((12 45, 12 46, 13 46, 13 45, 12 45))
-17.3786	6.94287	#f8ad85	POLYGON ((21 45, 21 46, 22 46, 22 45, 21 45))
12.6689	10.9151	#7f6b28	POLYGON ((24 45, 24 46, 25 46, 25 45, 24 45))
2.20589	8.20333	#819c83	POLYGON ((27 45, 27 46, 28 46, 28 45, 27 45))
9.68837	5.79067	#819c83	POLYGON ((28 45, 28 46, 29 46, 29 45, 28 45))
10.8642	5.65579	#819c83	POLYGON ((29 45, 29 46, 30 46, 30 45, 29 45))
-3.82439	7.12504	#f8ad85	POLYGON ((30 45, 30 46, 31 46, 31 45, 30 45))
-20.5047	4.359	#f8ad85	POLYGON ((32 45, 32 46, 33 46, 33 45, 32 45))
9.03782	4.66885	#819c83	POLYGON ((33 45, 33 46, 34 46, 34 45, 33 45))
-9.87268	4.13529	#f8ad85	POLYGON ((34 45, 34 46, 35 46, 35 45, 34 45))
-8.36903	4.2592	#f8ad85	POLYGON ((35 45, 35 46, 36 46, 36 45, 35 45))
14.1306	3.28345	#819c83	POLYGON ((36 45, 36 46, 37 46, 37 45, 36 45))
15.2268	4.91372	#819c83	POLYGON ((37 45, 37 46, 38 46, 38 45, 37 45))
17.3589	2.76296	#819c83	POLYGON ((38 45, 38 46, 39 46, 39 45, 38 45))
25.5962	6.05854	#0b8a80	POLYGON ((39 45, 39 46, 40 46, 40 45, 39 45))
-6.69262	8.5529	#f8ad85	POLYGON ((41 45, 41 46, 42 46, 42 45, 41 45))
1.89847	5.70426	#819c83	POLYGON ((42 45, 42 46, 43 46, 43 45, 42 45))
19.5354	6.60302	#819c83	POLYGON ((43 45, 43 46, 44 46, 44 45, 43 45))
-17.4881	5.87856	#f8ad85	POLYGON ((44 45, 44 46, 45 46, 45 45, 44 45))
19.5317	6.47426	#819c83	POLYGON ((47 45, 47 46, 48 46, 48 45, 47 45))
21.481	5.65751	#0b8a80	POLYGON ((48 45, 48 46, 49 46, 49 45, 48 45))
8.91299	0.303615	#819c83	POLYGON ((121 45, 121 46, 122 46, 122 45, 121 45))
1.09279	1.41966	#819c83	POLYGON ((122 45, 122 46, 123 46, 123 45, 122 45))
0.129176	2.84907	#819c83	POLYGON ((123 45, 123 46, 124 46, 124 45, 123 45))
-0.264002	1.80428	#f8ad85	POLYGON ((124 45, 124 46, 125 46, 125 45, 124 45))
2.30944	2.45248	#819c83	POLYGON ((125 45, 125 46, 126 46, 126 45, 125 45))
-9.64814	2.61594	#f8ad85	POLYGON ((126 45, 126 46, 127 46, 127 45, 126 45))
-1.51515	2.50087	#f8ad85	POLYGON ((127 45, 127 46, 128 46, 128 45, 127 45))
-0.183421	2.11162	#f8ad85	POLYGON ((128 45, 128 46, 129 46, 129 45, 128 45))
10.0493	-0.360368	#84cdde	POLYGON ((129 45, 129 46, 130 46, 130 45, 129 45))
-2.39187	5.68579	#f8ad85	POLYGON ((130 45, 130 46, 131 46, 131 45, 130 45))
-2.27014	4.87707	#f8ad85	POLYGON ((131 45, 131 46, 132 46, 132 45, 131 45))
-2.03982	3.08731	#f8ad85	POLYGON ((132 45, 132 46, 133 46, 133 45, 132 45))
-3.41365	4.93284	#f8ad85	POLYGON ((-111 46, -111 47, -110 47, -110 46, -111 46))
-0.264695	0.103568	#f8ad85	POLYGON ((-104 46, -104 47, -103 47, -103 46, -104 46))
-20.847	0.2674	#f8ad85	POLYGON ((-102 46, -102 47, -101 47, -101 46, -102 46))
-11.2085	0.103437	#f8ad85	POLYGON ((-101 46, -101 47, -100 47, -100 46, -101 46))
-12.6401	0.896861	#f8ad85	POLYGON ((-100 46, -100 47, -99 47, -99 46, -100 46))
-10.4326	0.763653	#f8ad85	POLYGON ((-98 46, -98 47, -97 47, -97 46, -98 46))
-11.2632	1.02234	#f8ad85	POLYGON ((-97 46, -97 47, -96 47, -96 46, -97 46))
0.273823	1.61772	#819c83	POLYGON ((-96 46, -96 47, -95 47, -95 46, -96 46))
7.56663	0.1682	#819c83	POLYGON ((-95 46, -95 47, -94 47, -94 46, -95 46))
11.0898	7.26858	#819c83	POLYGON ((-74 46, -74 47, -73 47, -73 46, -74 46))
11.0898	7.26858	#819c83	POLYGON ((-73 46, -73 47, -72 47, -72 46, -73 46))
-25.3195	7.22483	#f8ad85	POLYGON ((6 46, 6 47, 7 47, 7 46, 6 46))
-25.3195	7.22483	#f8ad85	POLYGON ((7 46, 7 47, 8 47, 8 46, 7 46))
2.38226	12.9293	#7f6b28	POLYGON ((9 46, 9 47, 10 47, 10 46, 9 46))
9.78728	12.4294	#7f6b28	POLYGON ((11 46, 11 47, 12 47, 12 46, 11 46))
7.74005	9.87625	#819c83	POLYGON ((16 46, 16 47, 17 47, 17 46, 16 46))
-15.5714	6.91084	#f8ad85	POLYGON ((17 46, 17 47, 18 47, 18 46, 17 46))
-15.5714	6.91084	#f8ad85	POLYGON ((18 46, 18 47, 19 47, 19 46, 18 46))
-2.35487	9.89421	#f8ad85	POLYGON ((26 46, 26 47, 27 47, 27 46, 26 46))
-7.79781	9.61536	#f8ad85	POLYGON ((27 46, 27 47, 28 47, 28 46, 27 46))
15.316	8.86103	#819c83	POLYGON ((30 46, 30 47, 31 47, 31 46, 30 46))
34.4469	8.10184	#0b8a80	POLYGON ((31 46, 31 47, 32 47, 32 46, 31 46))
-13.8189	6.19762	#f8ad85	POLYGON ((32 46, 32 47, 33 47, 33 46, 32 46))
3.60328	2.92119	#819c83	POLYGON ((33 46, 33 47, 34 47, 34 46, 33 46))
-9.69946	4.22571	#f8ad85	POLYGON ((34 46, 34 47, 35 47, 35 46, 34 46))
29.8282	2.73014	#0b8a80	POLYGON ((35 46, 35 47, 36 47, 36 46, 35 46))
-5.01548	4.55021	#f8ad85	POLYGON ((36 46, 36 47, 37 47, 37 46, 36 46))
5.54034	3.51445	#819c83	POLYGON ((37 46, 37 47, 38 47, 38 46, 37 46))
19.1473	1.73815	#819c83	POLYGON ((38 46, 38 47, 39 47, 39 46, 38 46))
-10.2193	6.09115	#f8ad85	POLYGON ((41 46, 41 47, 42 47, 42 46, 41 46))
17.6187	7.27695	#819c83	POLYGON ((42 46, 42 47, 43 47, 43 46, 42 46))
18.1544	7.34682	#819c83	POLYGON ((43 46, 43 47, 44 47, 44 46, 43 46))
20.0018	5.31779	#0b8a80	POLYGON ((49 46, 49 47, 50 47, 50 46, 49 46))
-0.951824	2.5193	#f8ad85	POLYGON ((123 46, 123 47, 124 47, 124 46, 123 46))
6.52696	3.52082	#819c83	POLYGON ((124 46, 124 47, 125 47, 125 46, 124 46))
-4.39511	1.31763	#f8ad85	POLYGON ((125 46, 125 47, 126 47, 126 46, 125 46))
-6.82731	0.741832	#f8ad85	POLYGON ((126 46, 126 47, 127 47, 127 46, 126 46))
-2.37347	2.40501	#f8ad85	POLYGON ((127 46, 127 47, 128 47, 128 46, 127 46))
10.0493	-0.360368	#84cdde	POLYGON ((129 46, 129 47, 130 47, 130 46, 129 46))
-1.77345	3.80984	#f8ad85	POLYGON ((130 46, 130 47, 131 47, 131 46, 130 46))
1.57856	4.93	#819c83	POLYGON ((132 46, 132 47, 133 47, 133 46, 132 46))
-1.29609	8.48991	#f8ad85	POLYGON ((134 46, 134 47, 135 47, 135 46, 134 46))
4.42054	0.311532	#819c83	POLYGON ((-113 47, -113 48, -112 48, -112 47, -113 47))
-14.7499	0.345126	#f8ad85	POLYGON ((-103 47, -103 48, -102 48, -102 47, -103 47))
-15.188	1.30712	#f8ad85	POLYGON ((-102 47, -102 48, -101 48, -101 47, -102 47))
-14.8045	1.12963	#f8ad85	POLYGON ((-101 47, -101 48, -100 48, -100 47, -101 47))
-14.1274	0.680765	#f8ad85	POLYGON ((-99 47, -99 48, -98 48, -98 47, -99 47))
-11.5043	0.733391	#f8ad85	POLYGON ((-98 47, -98 48, -97 48, -97 47, -98 47))
-4.226	-0.972721	#fdf0e3	POLYGON ((-96 47, -96 48, -95 48, -95 47, -96 47))
-4.21557	-0.964826	#fdf0e3	POLYGON ((-95 47, -95 48, -94 48, -94 47, -95 47))
-11.2632	-0.0476579	#fdf0e3	POLYGON ((-94 47, -94 48, -93 48, -93 47, -94 47))
-11.2632	-0.0476579	#fdf0e3	POLYGON ((-93 47, -93 48, -92 48, -92 47, -93 47))
-25.3195	7.22483	#f8ad85	POLYGON ((6 47, 6 48, 7 48, 7 47, 6 47))
-25.3195	7.22483	#f8ad85	POLYGON ((7 47, 7 48, 8 48, 8 47, 7 47))
21.0296	12.9558	#0b6b28	POLYGON ((8 47, 8 48, 9 48, 9 47, 8 47))
21.0296	12.9558	#0b6b28	POLYGON ((9 47, 9 48, 10 48, 10 47, 9 47))
-17.5429	6.69048	#f8ad85	POLYGON ((17 47, 17 48, 18 48, 18 47, 17 47))
-13.6106	7.53844	#f8ad85	POLYGON ((18 47, 18 48, 19 48, 19 47, 18 47))
7.63249	8.0644	#819c83	POLYGON ((20 47, 20 48, 21 48, 21 47, 20 47))
-18.2548	9.04525	#f8ad85	POLYGON ((21 47, 21 48, 22 48, 22 47, 21 47))
12.1668	9.93383	#819c83	POLYGON ((23 47, 23 48, 24 48, 24 47, 23 47))
28.149	6.98655	#0b8a80	POLYGON ((26 47, 26 48, 27 48, 27 47, 26 47))
-4.5788	7.97189	#f8ad85	POLYGON ((27 47, 27 48, 28 48, 28 47, 27 47))
22.8642	9.78367	#0b8a80	POLYGON ((28 47, 28 48, 29 48, 29 47, 28 47))
7.84045	5.04305	#819c83	POLYGON ((29 47, 29 48, 30 48, 30 47, 29 47))
34.4469	8.10184	#0b8a80	POLYGON ((30 47, 30 48, 31 48, 31 47, 30 47))
34.4469	8.10184	#0b8a80	POLYGON ((31 47, 31 48, 32 48, 32 47, 31 47))
-0.684861	2.55675	#f8ad85	POLYGON ((33 47, 33 48, 34 48, 34 47, 33 47))
-0.191887	2.30458	#f8ad85	POLYGON ((34 47, 34 48, 35 48, 35 47, 34 47))
-0.191676	2.29798	#f8ad85	POLYGON ((35 47, 35 48, 36 48, 36 47, 35 47))
-15.4071	6.2469	#f8ad85	POLYGON ((38 47, 38 48, 39 48, 39 47, 38 47))
-16.1006	5.64808	#f8ad85	POLYGON ((40 47, 40 48, 41 48, 41 47, 40 47))
-18.2913	5.66563	#f8ad85	POLYGON ((41 47, 41 48, 42 48, 42 47, 41 47))
14.6221	5.65885	#819c83	POLYGON ((42 47, 42 48, 43 48, 43 47, 42 47))
14.6221	5.65885	#819c83	POLYGON ((43 47, 43 48, 44 48, 44 47, 43 47))
-15.2245	4.41685	#f8ad85	POLYGON ((83 47, 83 48, 84 48, 84 47, 83 47))
-15.2107	4.41862	#f8ad85	POLYGON ((84 47, 84 48, 85 48, 85 47, 84 47))
-13.5451	4.31414	#f8ad85	POLYGON ((86 47, 86 48, 87 48, 87 47, 86 47))
13.3899	2.61437	#819c83	POLYGON ((112 47, 112 48, 113 48, 113 47, 112 47))
-6.47572	5.23191	#f8ad85	POLYGON ((117 47, 117 48, 118 48, 118 47, 117 47))
6.62651	-0.743579	#84cdde	POLYGON ((118 47, 118 48, 119 48, 119 47, 118 47))
7.53819	-0.374122	#84cdde	POLYGON ((119 47, 119 48, 120 48, 120 47, 119 47))
1.77882	3.51245	#819c83	POLYGON ((123 47, 123 48, 124 48, 124 47, 123 47))
-0.539605	2.54324	#f8ad85	POLYGON ((124 47, 124 48, 125 48, 125 47, 124 47))
-5.64074	2.60142	#f8ad85	POLYGON ((125 47, 125 48, 126 48, 126 47, 125 47))
-4.2066	1.51972	#f8ad85	POLYGON ((126 47, 126 48, 127 48, 127 47, 126 47))
0.874629	4.16816	#819c83	POLYGON ((127 47, 127 48, 128 48, 128 47, 127 47))
-5.87806	4.00409	#f8ad85	POLYGON ((-111 48, -111 49, -110 49, -110 48, -111 48))
-5.87806	4.00409	#f8ad85	POLYGON ((-110 48, -110 49, -109 49, -109 48, -110 48))
-4.07396	0.382967	#f8ad85	POLYGON ((-108 48, -108 49, -107 49, -107 48, -108 48))
-15.3518	2.18934	#f8ad85	POLYGON ((-105 48, -105 49, -104 49, -104 48, -105 48))
-12.7881	1.06156	#f8ad85	POLYGON ((-103 48, -103 49, -102 49, -102 48, -103 48))
-14.325	0.730403	#f8ad85	POLYGON ((-101 48, -101 49, -100 49, -100 48, -101 48))
-14.2888	0.295211	#f8ad85	POLYGON ((-100 48, -100 49, -99 49, -99 48, -100 48))
-4.226	-0.972721	#fdf0e3	POLYGON ((-96 48, -96 49, -95 49, -95 48, -96 48))
-4.226	-0.972721	#fdf0e3	POLYGON ((-95 48, -95 49, -94 49, -94 48, -95 48))
-2.28065	7.15256	#f8ad85	POLYGON ((17 48, 17 49, 18 49, 18 48, 17 48))
-3.39367	6.67139	#f8ad85	POLYGON ((33 48, 33 49, 34 49, 34 48, 33 48))
14.6221	5.65885	#819c83	POLYGON ((42 48, 42 49, 43 49, 43 48, 42 48))
14.6221	5.65885	#819c83	POLYGON ((43 48, 43 49, 44 49, 44 48, 43 48))
5.26715	1.39531	#819c83	POLYGON ((80 48, 80 49, 81 49, 81 48, 80 48))
-15.2245	4.41685	#f8ad85	POLYGON ((82 48, 82 49, 83 49, 83 48, 82 48))
-15.1955	4.41551	#f8ad85	POLYGON ((83 48, 83 49, 84 49, 84 48, 83 48))
-15.2245	4.41685	#f8ad85	POLYGON ((84 48, 84 49, 85 49, 85 48, 84 48))
13.9376	4.76254	#819c83	POLYGON ((116 48, 116 49, 117 49, 117 48, 116 48))
13.4659	4.72579	#819c83	POLYGON ((117 48, 117 49, 118 49, 118 48, 117 48))
-10.5562	0.0148464	#f8ad85	POLYGON ((119 48, 119 49, 120 49, 120 48, 119 48))
-2.08105	1.45798	#f8ad85	POLYGON ((123 48, 123 49, 124 49, 124 48, 123 48))
-0.56392	2.49487	#f8ad85	POLYGON ((125 48, 125 49, 126 49, 126 48, 125 48))
-6.09714	6.10978	#f8ad85	POLYGON ((126 48, 126 49, 127 49, 127 48, 126 48))
-8.65279	5.28464	#f8ad85	POLYGON ((128 48, 128 49, 129 49, 129 48, 128 48))
-7.88779	4.25939	#f8ad85	POLYGON ((134 48, 134 49, 135 49, 135 48, 134 48))
4.20809	3.42043	#819c83	POLYGON ((135 48, 135 49, 136 49, 136 48, 135 48))
1.94397	2.34068	#819c83	POLYGON ((136 48, 136 49, 137 49, 137 48, 136 48))
-12.0482	2.33552	#f8ad85	POLYGON ((-120 49, -120 50, -119 50, -119 49, -120 49))
-8.39723	2.83867	#f8ad85	POLYGON ((-113 49, -113 50, -112 50, -112 49, -113 49))
-8.39723	2.83867	#f8ad85	POLYGON ((-112 49, -112 50, -111 50, -111 49, -112 49))
-0.958379	3.72737	#f8ad85	POLYGON ((-111 49, -111 50, -110 50, -110 49, -111 49))
-12.3038	1.95665	#f8ad85	POLYGON ((-110 49, -110 50, -109 50, -109 49, -110 49))
-14.7134	4.45134	#f8ad85	POLYGON ((-106 49, -106 50, -105 50, -105 49, -106 49))
-4.51627	-0.552263	#fdf0e3	POLYGON ((-105 49, -105 50, -104 50, -104 49, -105 49))
-13.4482	1.68417	#f8ad85	POLYGON ((-101 49, -101 50, -100 50, -100 49, -101 49))
-8.71669	1.48171	#f8ad85	POLYGON ((-99 49, -99 50, -98 50, -98 49, -99 49))
-9.54728	-1.35006	#fdf0e3	POLYGON ((-96 49, -96 50, -95 50, -95 49, -96 49))
-15.4618	7.71517	#f8ad85	POLYGON ((17 49, 17 50, 18 50, 18 49, 17 49))
-1.40562	7.0865	#f8ad85	POLYGON ((18 49, 18 50, 19 50, 19 49, 18 49))
-15.7539	7.55411	#f8ad85	POLYGON ((31 49, 31 50, 32 50, 32 49, 31 49))
-15.7539	7.55411	#f8ad85	POLYGON ((32 49, 32 50, 33 50, 33 49, 32 49))
-15.5178	7.53132	#f8ad85	POLYGON ((33 49, 33 50, 34 50, 34 49, 33 49))
-3.45016	3.43817	#f8ad85	POLYGON ((78 49, 78 50, 79 50, 79 49, 78 49))
-3.45016	3.43817	#f8ad85	POLYGON ((79 49, 79 50, 80 50, 80 49, 79 49))
0.290032	1.02475	#819c83	POLYGON ((80 49, 80 50, 81 50, 81 49, 80 49))
8.16555	1.56442	#819c83	POLYGON ((81 49, 81 50, 82 50, 82 49, 81 49))
-15.2245	4.41685	#f8ad85	POLYGON ((83 49, 83 50, 84 50, 84 49, 83 49))
-15.2245	4.41685	#f8ad85	POLYGON ((84 49, 84 50, 85 50, 85 49, 84 49))
13.2256	5.17241	#819c83	POLYGON ((102 49, 102 50, 103 50, 103 49, 102 49))
13.7185	2.53654	#819c83	POLYGON ((105 49, 105 50, 106 50, 106 49, 105 49))
13.4304	4.75163	#819c83	POLYGON ((117 49, 117 50, 118 50, 118 49, 117 49))
-2.16693	0.341899	#f8ad85	POLYGON ((118 49, 118 50, 119 50, 119 49, 118 49))
-1.86874	0.370633	#f8ad85	POLYGON ((119 49, 119 50, 120 50, 120 49, 119 49))
-2.33678	5.75856	#f8ad85	POLYGON ((129 49, 129 50, 130 50, 130 49, 129 49))
2.4158	2.46717	#819c83	POLYGON ((136 49, 136 50, 137 50, 137 49, 136 49))
2.02044	2.78872	#819c83	POLYGON ((137 49, 137 50, 138 50, 138 49, 137 49))
-12.0482	2.33552	#f8ad85	POLYGON ((-120 50, -120 51, -119 51, -119 50, -120 50))
-1.75309	2.29444	#f8ad85	POLYGON ((-113 50, -113 51, -112 51, -112 50, -113 50))
21.5225	3.80499	#0b8a80	POLYGON ((-112 50, -112 51, -111 51, -111 50, -112 50))
-14.3848	-0.724705	#fdf0e3	POLYGON ((-104 50, -104 51, -103 51, -103 50, -104 50))
-11.8565	-1.38918	#fdf0e3	POLYGON ((-100 50, -100 51, -99 51, -99 50, -100 50))
-4.76592	-0.231629	#fdf0e3	POLYGON ((-99 50, -99 51, -98 51, -98 50, -99 50))
-7.97342	-0.124752	#fdf0e3	POLYGON ((-98 50, -98 51, -97 51, -97 50, -98 50))
17.3604	8.38677	#819c83	POLYGON ((30 50, 30 51, 31 51, 31 50, 30 50))
16.3008	0.801614	#819c83	POLYGON ((71 50, 71 51, 72 51, 72 50, 71 50))
-6.88207	4.19761	#f8ad85	POLYGON ((79 50, 79 51, 80 51, 80 50, 79 50))
-12.2991	1.35279	#f8ad85	POLYGON ((81 50, 81 51, 82 51, 82 50, 81 50))
10.1583	1.07737	#819c83	POLYGON ((105 50, 105 51, 106 51, 106 50, 105 50))
15.1373	4.56678	#819c83	POLYGON ((114 50, 114 51, 115 51, 115 50, 114 50))
12.7054	4.05608	#819c83	POLYGON ((115 50, 115 51, 116 51, 116 50, 115 50))
-6.90033	1.9564	#f8ad85	POLYGON ((116 50, 116 51, 117 51, 117 50, 116 50))
-8.1234	4.28808	#f8ad85	POLYGON ((117 50, 117 51, 118 51, 118 50, 117 50))
-4.25593	2.98784	#f8ad85	POLYGON ((118 50, 118 51, 119 51, 119 50, 118 50))
2.47826	2.23423	#819c83	POLYGON ((136 50, 136 51, 137 51, 137 50, 136 50))
1.06791	3.00907	#819c83	POLYGON ((137 50, 137 51, 138 51, 138 50, 137 50))
1.75952	0.382161	#819c83	POLYGON ((-106 51, -106 52, -105 52, -105 51, -106 51))
-4.68163	-0.254524	#fdf0e3	POLYGON ((-100 51, -100 52, -99 52, -99 51, -100 51))
-5.82085	-0.0845207	#fdf0e3	POLYGON ((-99 51, -99 52, -98 52, -98 51, -99 51))
-1.70823	-0.760001	#fdf0e3	POLYGON ((-98 51, -98 52, -97 52, -97 51, -98 51))
-1.433	-2.98056	#fdf0e3	POLYGON ((-97 51, -97 52, -96 52, -96 51, -97 51))
21.4768	6.55872	#0b8a80	POLYGON ((14 51, 14 52, 15 52, 15 51, 14 51))
14.8959	3.83218	#819c83	POLYGON ((16 51, 16 52, 17 52, 17 51, 16 51))
2.19058	8.28351	#819c83	POLYGON ((23 51, 23 52, 24 52, 24 51, 23 51))
17.3604	8.38677	#819c83	POLYGON ((30 51, 30 52, 31 52, 31 51, 30 51))
-11.9387	5.46145	#f8ad85	POLYGON ((37 51, 37 52, 38 52, 38 51, 37 51))
1.50602	0.280516	#819c83	POLYGON ((68 51, 68 52, 69 52, 69 51, 68 51))
4.33181	0.403495	#819c83	POLYGON ((69 51, 69 52, 70 52, 70 51, 69 51))
-4.60768	1.44902	#f8ad85	POLYGON ((70 51, 70 52, 71 52, 71 51, 70 51))
10.55	0.682959	#819c83	POLYGON ((71 51, 71 52, 72 52, 72 51, 71 51))
19.0854	1.31575	#819c83	POLYGON ((77 51, 77 52, 78 52, 78 51, 77 51))
-4.17715	1.19296	#f8ad85	POLYGON ((81 51, 81 52, 82 52, 82 51, 81 51))
-1.1853	0.706996	#f8ad85	POLYGON ((82 51, 82 52, 83 52, 83 51, 82 51))
-10.6426	1.82492	#f8ad85	POLYGON ((91 51, 91 52, 92 52, 92 51, 91 51))
-10.6426	1.82492	#f8ad85	POLYGON ((92 51, 92 52, 93 52, 93 51, 92 51))
-7.092	5.94346	#f8ad85	POLYGON ((106 51, 106 52, 107 52, 107 51, 106 51))
-5.76853	5.62922	#f8ad85	POLYGON ((115 51, 115 52, 116 52, 116 51, 115 51))
-6.5774	3.6447	#f8ad85	POLYGON ((136 51, 136 52, 137 52, 137 51, 136 51))
-0.237313	6.37291	#f8ad85	POLYGON ((138 51, 138 52, 139 52, 139 51, 138 51))
-12.4681	9.35914	#f8ad85	POLYGON ((141 51, 141 52, 142 52, 142 51, 141 51))
-3.83776	-0.58959	#fdf0e3	POLYGON ((-101 52, -101 53, -100 53, -100 52, -101 52))
-7.65617	-1.34661	#fdf0e3	POLYGON ((-100 52, -100 53, -99 53, -99 52, -100 52))
-9.87846	-0.904831	#fdf0e3	POLYGON ((-99 52, -99 53, -98 53, -98 52, -99 52))
-9.01789	-0.972526	#fdf0e3	POLYGON ((-98 52, -98 53, -97 53, -97 52, -98 52))
-4.73713	3.94493	#f8ad85	POLYGON ((1 52, 1 53, 2 53, 2 52, 1 52))
-11.1263	4.73965	#f8ad85	POLYGON ((4 52, 4 53, 5 53, 5 52, 4 52))
-11.1263	4.73965	#f8ad85	POLYGON ((5 52, 5 53, 6 53, 6 52, 5 52))
-10.2227	5.1338	#f8ad85	POLYGON ((35 52, 35 53, 36 53, 36 52, 35 52))
1.46039	2.46753	#819c83	POLYGON ((60 52, 60 53, 61 53, 61 52, 60 52))
-1.12902	1.77634	#f8ad85	POLYGON ((61 52, 61 53, 62 53, 62 52, 61 52))
6.82279	1.15344	#819c83	POLYGON ((62 52, 62 53, 63 53, 63 52, 62 52))
10.8708	1.81193	#819c83	POLYGON ((63 52, 63 53, 64 53, 64 52, 63 52))
20.3187	1.75867	#0b8a80	POLYGON ((64 52, 64 53, 65 53, 65 52, 64 52))
-8.55889	1.98294	#f8ad85	POLYGON ((66 52, 66 53, 67 53, 67 52, 66 52))
12.0482	2.36849	#819c83	POLYGON ((67 52, 67 53, 68 53, 68 52, 67 52))
11.4458	1.11307	#819c83	POLYGON ((76 52, 76 53, 77 53, 77 52, 76 52))
-12.4431	-0.170919	#fdf0e3	POLYGON ((81 52, 81 53, 82 53, 82 52, 81 52))
-6.4761	0.612119	#f8ad85	POLYGON ((82 52, 82 53, 83 53, 83 52, 82 52))
-10.6426	1.82492	#f8ad85	POLYGON ((91 52, 91 53, 92 53, 92 52, 91 52))
-10.6426	1.82492	#f8ad85	POLYGON ((92 52, 92 53, 93 53, 93 52, 92 52))
14.4578	1.93934	#819c83	POLYGON ((107 52, 107 53, 108 53, 108 52, 107 52))
4.40854	1.1956	#819c83	POLYGON ((108 52, 108 53, 109 53, 109 52, 108 52))
-12.6323	2.87172	#f8ad85	POLYGON ((136 52, 136 53, 137 53, 137 52, 136 52))
-3.41365	9.03314	#f8ad85	POLYGON ((141 52, 141 53, 142 53, 142 52, 141 52))
-5.3874	0.930449	#f8ad85	POLYGON ((-101 53, -101 54, -100 54, -100 53, -101 53))
-5.67904	0.726026	#f8ad85	POLYGON ((-100 53, -100 54, -99 54, -99 53, -100 53))
-11.1263	4.73965	#f8ad85	POLYGON ((5 53, 5 54, 6 54, 6 53, 5 53))
-8.02871	2.6156	#f8ad85	POLYGON ((61 53, 61 54, 62 54, 62 53, 61 53))
-9.51314	1.05949	#f8ad85	POLYGON ((62 53, 62 54, 63 54, 63 53, 62 53))
10.8448	1.59537	#819c83	POLYGON ((63 53, 63 54, 64 54, 64 53, 63 53))
2.22384	1.64759	#819c83	POLYGON ((64 53, 64 54, 65 54, 65 53, 64 53))
12.2579	2.74415	#819c83	POLYGON ((65 53, 65 54, 66 54, 66 53, 65 53))
13.8682	1.15051	#819c83	POLYGON ((67 53, 67 54, 68 54, 68 53, 67 53))
1.07704	1.26402	#819c83	POLYGON ((68 53, 68 54, 69 54, 69 53, 68 53))
10.1588	0.714937	#819c83	POLYGON ((81 53, 81 54, 82 54, 82 53, 81 53))
0.0273823	8.85235	#819c83	POLYGON ((90 53, 90 54, 91 54, 91 53, 90 53))
2.5956	4.18384	#819c83	POLYGON ((91 53, 91 54, 92 54, 92 53, 91 53))
-12.6482	3.49951	#f8ad85	POLYGON ((108 53, 108 54, 109 54, 109 53, 108 53))
-12.1091	2.03957	#f8ad85	POLYGON ((109 53, 109 54, 110 54, 110 53, 109 53))
-8.67105	7.64648	#f8ad85	POLYGON ((127 53, 127 54, 128 54, 128 53, 127 53))
1.01991	-0.112382	#84cdde	POLYGON ((61 54, 61 55, 62 55, 62 54, 61 54))
-2.70981	1.41258	#f8ad85	POLYGON ((62 54, 62 55, 63 55, 63 54, 62 54))
0.316842	2.9716	#819c83	POLYGON ((63 54, 63 55, 64 55, 64 54, 63 54))
8.35461	1.90881	#819c83	POLYGON ((64 54, 64 55, 65 55, 65 54, 64 54))
-2.08879	1.92375	#f8ad85	POLYGON ((68 54, 68 55, 69 55, 69 54, 68 54))
11.2085	1.75627	#819c83	POLYGON ((74 54, 74 55, 75 55, 75 54, 74 54))
10.1588	0.714937	#819c83	POLYGON ((81 54, 81 55, 82 55, 82 54, 81 54))
10.1588	0.714937	#819c83	POLYGON ((82 54, 82 55, 83 55, 83 54, 82 54))
10.1588	0.714937	#819c83	POLYGON ((83 54, 83 55, 84 55, 84 54, 83 54))
-15.8452	2.03738	#f8ad85	POLYGON ((90 54, 90 55, 91 55, 91 54, 90 54))
-15.8452	2.03738	#f8ad85	POLYGON ((91 54, 91 55, 92 55, 92 54, 91 54))
-8.67105	7.64648	#f8ad85	POLYGON ((127 54, 127 55, 128 55, 128 54, 127 54))
-8.67105	7.64648	#f8ad85	POLYGON ((128 54, 128 55, 129 55, 129 54, 128 54))
-8.67105	7.64648	#f8ad85	POLYGON ((129 54, 129 55, 130 55, 130 54, 129 54))
6.85469	4.29679	#819c83	POLYGON ((138 54, 138 55, 139 55, 139 54, 138 54))
-18.4191	1.96997	#f8ad85	POLYGON ((-7 55, -7 56, -6 56, -6 55, -7 55))
-10.8799	1.72766	#f8ad85	POLYGON ((64 55, 64 56, 65 56, 65 55, 64 55))
-10.8799	1.72766	#f8ad85	POLYGON ((65 55, 65 56, 66 56, 66 55, 65 55))
-15.8452	2.03738	#f8ad85	POLYGON ((90 55, 90 56, 91 56, 91 55, 90 55))
-15.8452	2.03738	#f8ad85	POLYGON ((91 55, 91 56, 92 56, 92 55, 91 55))
-15.8452	2.03738	#f8ad85	POLYGON ((92 55, 92 56, 93 56, 93 55, 92 55))
-20.7375	2.89056	#f8ad85	POLYGON ((8 56, 8 57, 9 57, 9 56, 8 56))
8.023	5.84122	#819c83	POLYGON ((23 56, 23 57, 24 57, 24 56, 23 56))
10.67	5.77585	#819c83	POLYGON ((18 57, 18 58, 19 58, 19 57, 18 57))
7.41638	5.12993	#819c83	POLYGON ((23 57, 23 58, 24 58, 24 57, 23 57))
13.6455	5.53924	#819c83	POLYGON ((22 58, 22 59, 23 59, 23 58, 22 58))
2.93226	3.40539	#819c83	POLYGON ((9 59, 9 60, 10 60, 10 59, 9 59))
-8.80796	2.18535	#f8ad85	POLYGON ((10 59, 10 60, 11 60, 11 59, 10 59))
-11.7982	0.842509	#f8ad85	POLYGON ((11 59, 11 60, 12 60, 12 59, 11 59))
-12.8149	0.297537	#f8ad85	POLYGON ((13 59, 13 60, 14 60, 14 59, 13 59))
-4.40153	2.43813	#f8ad85	POLYGON ((15 59, 15 60, 16 60, 16 59, 15 59))
-0.227322	2.1914	#f8ad85	POLYGON ((16 59, 16 60, 17 60, 17 59, 16 59))
3.15809	1.20791	#819c83	POLYGON ((17 59, 17 60, 18 60, 18 59, 17 59))
-4.43593	4.02125	#f8ad85	POLYGON ((18 59, 18 60, 19 60, 19 59, 18 59))
-2.02629	5.33651	#f8ad85	POLYGON ((23 59, 23 60, 24 60, 24 59, 23 59))
11.9387	10.0928	#7f6b28	POLYGON ((31 59, 31 60, 32 60, 32 59, 31 59))
12.001	8.47511	#819c83	POLYGON ((38 59, 38 60, 39 60, 39 59, 38 59))
-7.18328	3.29518	#f8ad85	POLYGON ((9 60, 9 61, 10 61, 10 60, 9 60))
-9.51964	6.61939	#f8ad85	POLYGON ((10 60, 10 61, 11 61, 11 60, 10 60))
-11.5039	9.17216	#f8ad85	POLYGON ((11 60, 11 61, 12 61, 12 60, 11 60))
-15.3523	0.936095	#f8ad85	POLYGON ((12 60, 12 61, 13 61, 13 60, 12 60))
2.39138	6.64093	#819c83	POLYGON ((14 60, 14 61, 15 61, 15 60, 14 60))
-1.84955	4.10549	#f8ad85	POLYGON ((15 60, 15 61, 16 61, 16 60, 15 60))
5.25495	2.62566	#819c83	POLYGON ((16 60, 16 61, 17 61, 17 60, 16 60))
-4.44328	2.18561	#f8ad85	POLYGON ((17 60, 17 61, 18 61, 18 60, 17 60))
20.8196	4.98261	#0b8a80	POLYGON ((19 60, 19 61, 20 61, 20 60, 19 60))
17.1442	4.26897	#819c83	POLYGON ((21 60, 21 61, 22 61, 22 60, 21 60))
-9.82671	5.61697	#f8ad85	POLYGON ((22 60, 22 61, 23 61, 23 60, 22 60))
9.63001	6.49422	#819c83	POLYGON ((23 60, 23 61, 24 61, 24 60, 23 60))
12.9268	7.68551	#819c83	POLYGON ((24 60, 24 61, 25 61, 25 60, 24 60))
9.92203	8.07455	#819c83	POLYGON ((25 60, 25 61, 26 61, 26 60, 25 60))
4.71936	7.83122	#819c83	POLYGON ((26 60, 26 61, 27 61, 27 60, 26 60))
4.79506	3.1995	#819c83	POLYGON ((27 60, 27 61, 28 61, 28 60, 27 60))
3.65993	9.11851	#819c83	POLYGON ((28 60, 28 61, 29 61, 29 60, 28 60))
12.6198	9.1502	#819c83	POLYGON ((29 60, 29 61, 30 61, 30 60, 29 60))
10.5301	9.95666	#819c83	POLYGON ((30 60, 30 61, 31 61, 31 60, 30 60))
11.9387	10.0928	#7f6b28	POLYGON ((31 60, 31 61, 32 61, 32 60, 31 60))
11.9387	10.0928	#7f6b28	POLYGON ((32 60, 32 61, 33 61, 33 60, 32 60))
-9.64768	3.97016	#f8ad85	POLYGON ((9 61, 9 62, 10 62, 10 61, 9 61))
-1.42641	6.11857	#f8ad85	POLYGON ((10 61, 10 62, 11 62, 11 61, 10 61))
2.39138	6.64093	#819c83	POLYGON ((14 61, 14 62, 15 62, 15 61, 14 61))
0.881745	2.07914	#819c83	POLYGON ((16 61, 16 62, 17 62, 17 61, 16 61))
-7.95779	4.30282	#f8ad85	POLYGON ((17 61, 17 62, 18 62, 18 61, 17 61))
3.2704	7.61716	#819c83	POLYGON ((21 61, 21 62, 22 62, 22 61, 21 61))
-7.26694	6.49933	#f8ad85	POLYGON ((22 61, 22 62, 23 62, 23 61, 22 61))
-2.32461	8.22251	#f8ad85	POLYGON ((23 61, 23 62, 24 62, 24 61, 23 61))
-0.943237	9.20587	#f8ad85	POLYGON ((24 61, 24 62, 25 62, 25 61, 24 61))
6.76768	10.5793	#7f6b28	POLYGON ((25 61, 25 62, 26 62, 26 61, 25 61))
5.12752	7.80473	#819c83	POLYGON ((26 61, 26 62, 27 62, 27 61, 26 61))
5.58116	11.9335	#7f6b28	POLYGON ((27 61, 27 62, 28 62, 28 61, 27 61))
6.44883	13.1128	#7f6b28	POLYGON ((28 61, 28 62, 29 62, 29 61, 28 61))
5.00364	12.8985	#7f6b28	POLYGON ((29 61, 29 62, 30 62, 30 61, 29 61))
11.2178	10.223	#7f6b28	POLYGON ((30 61, 30 62, 31 62, 31 61, 30 61))
11.9387	10.0928	#7f6b28	POLYGON ((31 61, 31 62, 32 62, 32 61, 31 61))
11.9387	10.0928	#7f6b28	POLYGON ((32 61, 32 62, 33 62, 33 61, 32 61))
-9.83936	4.95502	#f8ad85	POLYGON ((7 62, 7 63, 8 63, 8 62, 7 62))
12.6832	9.08568	#819c83	POLYGON ((14 62, 14 63, 15 63, 15 62, 14 62))
-2.13514	6.59107	#f8ad85	POLYGON ((17 62, 17 63, 18 63, 18 62, 17 62))
-4.00932	7.40445	#f8ad85	POLYGON ((18 62, 18 63, 19 63, 19 62, 18 62))
6.93042	6.81232	#819c83	POLYGON ((21 62, 21 63, 22 63, 22 62, 21 62))
-1.92437	6.64392	#f8ad85	POLYGON ((22 62, 22 63, 23 63, 23 62, 22 62))
-3.0054	7.2313	#f8ad85	POLYGON ((23 62, 23 63, 24 63, 24 62, 23 62))
7.24357	11.1298	#7f6b28	POLYGON ((25 62, 25 63, 26 63, 26 62, 25 62))
5.14884	12.0891	#7f6b28	POLYGON ((26 62, 26 63, 27 63, 27 62, 26 62))
6.17215	11.7471	#7f6b28	POLYGON ((27 62, 27 63, 28 63, 28 62, 27 62))
6.34498	12.818	#7f6b28	POLYGON ((28 62, 28 63, 29 63, 29 62, 28 62))
3.62121	12.8736	#7f6b28	POLYGON ((29 62, 29 63, 30 63, 30 62, 29 62))
3.41172	12.8035	#7f6b28	POLYGON ((30 62, 30 63, 31 63, 31 62, 30 62))
-4.87404	2.90625	#f8ad85	POLYGON ((-22 63, -22 64, -21 64, -21 63, -22 63))
-1.26961	6.19164	#f8ad85	POLYGON ((9 63, 9 64, 10 64, 10 63, 9 63))
3.34809	4.53679	#819c83	POLYGON ((10 63, 10 64, 11 64, 11 63, 10 63))
16.4352	3.27597	#819c83	POLYGON ((11 63, 11 64, 12 64, 12 63, 11 63))
12.9839	8.2839	#819c83	POLYGON ((13 63, 13 64, 14 64, 14 63, 13 63))
11.895	8.46318	#819c83	POLYGON ((14 63, 14 64, 15 64, 15 63, 14 63))
8.3131	8.33156	#819c83	POLYGON ((15 63, 15 64, 16 64, 16 63, 15 63))
-1.08591	8.50133	#f8ad85	POLYGON ((17 63, 17 64, 18 64, 18 63, 17 63))
-0.240728	6.74887	#f8ad85	POLYGON ((18 63, 18 64, 19 64, 19 63, 18 63))
-1.56079	7.74596	#f8ad85	POLYGON ((19 63, 19 64, 20 64, 20 63, 19 63))
1.08047	8.30712	#819c83	POLYGON ((20 63, 20 64, 21 64, 21 63, 20 63))
9.58379	7.77466	#819c83	POLYGON ((21 63, 21 64, 22 64, 22 63, 21 63))
-1.23305	8.19974	#f8ad85	POLYGON ((22 63, 22 64, 23 64, 23 63, 22 63))
-0.413399	9.23504	#f8ad85	POLYGON ((23 63, 23 64, 24 64, 24 63, 23 63))
9.68419	10.492	#7f6b28	POLYGON ((24 63, 24 64, 25 64, 25 63, 24 63))
6.92894	11.6825	#7f6b28	POLYGON ((25 63, 25 64, 26 64, 26 63, 25 63))
-3.51446	0.632205	#f8ad85	POLYGON ((26 63, 26 64, 27 64, 27 63, 26 63))
0.44227	11.1519	#7f6b28	POLYGON ((27 63, 27 64, 28 64, 28 63, 27 63))
-1.01113	12.7819	#f26b28	POLYGON ((28 63, 28 64, 29 64, 29 63, 28 63))
4.61827	15.9672	#7f6b28	POLYGON ((29 63, 29 64, 30 64, 30 63, 29 63))
4.8284	16.0298	#7f6b28	POLYGON ((30 63, 30 64, 31 64, 31 63, 30 63))
3.42735	6.45454	#819c83	POLYGON ((-23 64, -23 65, -22 65, -22 64, -23 64))
11.7425	7.08682	#819c83	POLYGON ((-22 64, -22 65, -21 65, -21 64, -22 64))
7.32932	1.87234	#819c83	POLYGON ((14 64, 14 65, 15 65, 15 64, 14 64))
-0.0640299	8.54509	#f8ad85	POLYGON ((21 64, 21 65, 22 65, 22 64, 21 64))
-4.10465	9.6599	#f8ad85	POLYGON ((24 64, 24 65, 25 65, 25 64, 24 64))
-5.44159	9.018	#f8ad85	POLYGON ((25 64, 25 65, 26 65, 26 64, 25 64))
2.35012	12.0758	#7f6b28	POLYGON ((26 64, 26 65, 27 65, 27 64, 26 64))
2.27273	12.5343	#7f6b28	POLYGON ((27 64, 27 65, 28 65, 28 64, 27 64))
2.27273	12.5343	#7f6b28	POLYGON ((28 64, 28 65, 29 65, 29 64, 28 64))
0.733372	8.37879	#819c83	POLYGON ((39 64, 39 65, 40 65, 40 64, 39 64))
0.656751	8.75484	#819c83	POLYGON ((40 64, 40 65, 41 65, 41 64, 40 64))
3.61446	8.64988	#819c83	POLYGON ((20 65, 20 66, 21 66, 21 65, 20 65))
3.24543	8.10132	#819c83	POLYGON ((21 65, 21 66, 22 66, 22 65, 21 65))
0.215641	8.29028	#819c83	POLYGON ((22 65, 22 66, 23 66, 23 65, 22 65))
6.00625	9.18378	#819c83	POLYGON ((23 65, 23 66, 24 66, 24 65, 23 65))
-7.98096	10.1774	#f26b28	POLYGON ((24 65, 24 66, 25 66, 25 65, 24 65))
-5.71069	9.62696	#f8ad85	POLYGON ((25 65, 25 66, 26 66, 26 65, 25 65))
-1.90031	9.34596	#f8ad85	POLYGON ((26 65, 26 66, 27 66, 27 65, 26 65))
1.34984	10.6759	#7f6b28	POLYGON ((27 65, 27 66, 28 66, 28 65, 27 65))
8.1234	10.0802	#7f6b28	POLYGON ((24 66, 24 67, 25 67, 25 66, 24 66))
8.1234	10.0802	#7f6b28	POLYGON ((25 66, 25 67, 26 67, 26 66, 25 66))
-6.80905	12.9747	#f26b28	POLYGON ((34 66, 34 67, 35 67, 35 66, 34 66))
5.78026	6.36876	#819c83	POLYGON ((14 67, 14 68, 15 68, 15 67, 14 67))
2.71084	16.7213	#7f6b28	POLYGON ((31 67, 31 68, 32 68, 32 67, 31 67))
2.73708	16.5832	#7f6b28	POLYGON ((32 67, 32 68, 33 68, 33 67, 32 67))
0.429838	16.2893	#7f6b28	POLYGON ((33 67, 33 68, 34 68, 34 67, 33 67))
-6.80905	12.9747	#f26b28	POLYGON ((34 67, 34 68, 35 68, 35 67, 34 67))
9.04527	5.29739	#819c83	POLYGON ((13 68, 13 69, 14 69, 14 68, 13 68))
5.10653	1.31997	#819c83	POLYGON ((16 68, 16 69, 17 69, 17 68, 16 68))
1.87112	9.95701	#819c83	POLYGON ((19 68, 19 69, 20 69, 20 68, 19 68))
1.38351	7.27478	#819c83	POLYGON ((32 68, 32 69, 33 69, 33 68, 32 68))
0.968047	10.2814	#7f6b28	POLYGON ((33 68, 33 69, 34 69, 34 68, 33 68))
2.07696	8.20718	#819c83	POLYGON ((18 69, 18 70, 19 70, 19 69, 18 69))
1.88017	8.2475	#819c83	POLYGON ((19 69, 19 70, 20 70, 20 69, 19 69))
-5.13874	12.2951	#f26b28	POLYGON ((32 69, 32 70, 33 70, 33 69, 32 69))
0.151158	3.53033	#819c83	POLYGON ((33 69, 33 70, 34 70, 34 69, 33 69))
3.20727	-1.28569	#84cdde	POLYGON ((87 69, 87 70, 88 70, 88 69, 87 69))
3.20372	-1.27331	#84cdde	POLYGON ((88 69, 88 70, 89 70, 89 69, 88 69))
3.20372	-1.27331	#84cdde	POLYGON ((87 70, 87 71, 88 71, 88 70, 87 70))
3.20372	-1.27331	#84cdde	POLYGON ((88 70, 88 71, 89 71, 89 70, 88 70))
