# Supplementary material for: Multivariate extremes in lakes
Source: Nat Commun. 2024 May 29;15:4559. doi: 10.1038/s41467-024-49012-7 (PMC11137041; doi:10.1038/s41467-024-49012-7)
Supplement: Supplementary file 5 — Source Data [file 41467_2024_49012_MOESM5_ESM.zip › Source Data/source data file figure 1.xlsx]

## Sheet: Figure 1a
delta_heat	geometry
1.42758	POLYGON ((-66 -44, -66 -43, -65 -43, -65 -44, -66 -44))
0.0340632	POLYGON ((-69 -40, -69 -39, -68 -39, -68 -40, -69 -40))
1.46665	POLYGON ((-63 -40, -63 -39, -62 -39, -62 -40, -63 -40))
2.39484	POLYGON ((-69 -39, -69 -38, -68 -38, -68 -39, -69 -39))
-1.77528	POLYGON ((-68 -39, -68 -38, -67 -38, -67 -39, -68 -39))
0.260409	POLYGON ((-67 -39, -67 -38, -66 -38, -66 -39, -67 -39))
-0.402837	POLYGON ((-66 -39, -66 -38, -65 -38, -65 -39, -66 -39))
0.409919	POLYGON ((-62 -39, -62 -38, -61 -38, -61 -39, -62 -39))
0.48838	POLYGON ((-61 -39, -61 -38, -60 -38, -60 -39, -61 -39))
-0.857663	POLYGON ((-61 -38, -61 -37, -60 -37, -60 -38, -61 -38))
1.52198	POLYGON ((-58 -38, -58 -37, -57 -37, -57 -38, -58 -38))
0.497626	POLYGON ((139 -38, 139 -37, 140 -37, 140 -38, 139 -38))
0.497626	POLYGON ((140 -38, 140 -37, 141 -37, 141 -38, 140 -38))
2.98979	POLYGON ((145 -38, 145 -37, 146 -37, 146 -38, 145 -38))
2.69935	POLYGON ((146 -38, 146 -37, 147 -37, 147 -38, 146 -38))
2.83368	POLYGON ((148 -38, 148 -37, 149 -37, 149 -38, 148 -38))
0.0530263	POLYGON ((-62 -37, -62 -36, -61 -36, -61 -37, -62 -37))
1.2068	POLYGON ((-59 -37, -59 -36, -58 -36, -58 -37, -59 -37))
1.12466	POLYGON ((-58 -37, -58 -36, -57 -36, -57 -37, -58 -37))
2.25258	POLYGON ((145 -37, 145 -36, 146 -36, 146 -37, 145 -37))
2.25258	POLYGON ((146 -37, 146 -36, 147 -36, 147 -37, 146 -37))
1.31383	POLYGON ((147 -37, 147 -36, 148 -36, 148 -37, 147 -37))
-0.0329211	POLYGON ((-72 -36, -72 -35, -71 -35, -71 -36, -72 -36))
-0.983579	POLYGON ((-69 -36, -69 -35, -68 -35, -68 -36, -69 -36))
1.76498	POLYGON ((-59 -36, -59 -35, -58 -35, -58 -36, -59 -36))
1.5627	POLYGON ((-58 -36, -58 -35, -57 -35, -57 -36, -58 -36))
1.9761	POLYGON ((143 -36, 143 -35, 144 -35, 144 -36, 143 -36))
2.25258	POLYGON ((146 -36, 146 -35, 147 -35, 147 -36, 146 -36))
1.31383	POLYGON ((147 -36, 147 -35, 148 -35, 148 -36, 147 -36))
4.99781	POLYGON ((148 -36, 148 -35, 149 -35, 149 -36, 148 -36))
-6.56525	POLYGON ((-72 -35, -72 -34, -71 -34, -71 -35, -72 -35))
-0.983579	POLYGON ((-69 -35, -69 -34, -68 -34, -68 -35, -69 -35))
2.42134	POLYGON ((-55 -35, -55 -34, -54 -34, -54 -35, -55 -35))
-0.650863	POLYGON ((19 -35, 19 -34, 20 -34, 20 -35, 19 -35))
0.495042	POLYGON ((135 -35, 135 -34, 136 -34, 136 -35, 135 -35))
2.78439	POLYGON ((140 -35, 140 -34, 141 -34, 141 -35, 140 -35))
2.50159	POLYGON ((142 -35, 142 -34, 143 -34, 143 -35, 142 -35))
5.00886	POLYGON ((148 -35, 148 -34, 149 -34, 149 -35, 148 -35))
6.821	POLYGON ((149 -35, 149 -34, 150 -34, 150 -35, 149 -35))
-0.103805	POLYGON ((-69 -34, -69 -33, -68 -33, -68 -34, -69 -34))
1.53908	POLYGON ((-61 -34, -61 -33, -60 -33, -60 -34, -61 -34))
1.30065	POLYGON ((-60 -34, -60 -33, -59 -33, -59 -34, -60 -34))
1.48959	POLYGON ((-55 -34, -55 -33, -54 -33, -54 -34, -55 -34))
3.11079	POLYGON ((19 -34, 19 -33, 20 -33, 20 -34, 19 -34))
0.0567526	POLYGON ((20 -34, 20 -33, 21 -33, 21 -34, 20 -34))
0.0567526	POLYGON ((21 -34, 21 -33, 22 -33, 22 -34, 21 -34))
1.03563	POLYGON ((25 -34, 25 -33, 26 -33, 26 -34, 25 -34))
2.82107	POLYGON ((116 -34, 116 -33, 117 -33, 117 -34, 116 -34))
2.22643	POLYGON ((117 -34, 117 -33, 118 -33, 118 -34, 117 -34))
1.60233	POLYGON ((120 -34, 120 -33, 121 -33, 121 -34, 120 -34))
6.821	POLYGON ((148 -34, 148 -33, 149 -33, 149 -34, 148 -34))
6.821	POLYGON ((149 -34, 149 -33, 150 -33, 150 -34, 149 -34))
1.74464	POLYGON ((-61 -33, -61 -32, -60 -32, -60 -33, -61 -33))
1.98858	POLYGON ((-55 -33, -55 -32, -54 -32, -54 -33, -55 -33))
1.35194	POLYGON ((18 -33, 18 -32, 19 -32, 19 -33, 18 -33))
1.2645	POLYGON ((115 -33, 115 -32, 116 -32, 116 -33, 115 -33))
1.62871	POLYGON ((116 -33, 116 -32, 117 -32, 117 -33, 116 -33))
2.28138	POLYGON ((117 -33, 117 -32, 118 -32, 118 -33, 117 -33))
1.02149	POLYGON ((137 -33, 137 -32, 138 -32, 138 -33, 137 -33))
6.87113	POLYGON ((149 -33, 149 -32, 150 -32, 150 -33, 149 -33))
3.56099	POLYGON ((152 -32, 152 -31, 153 -31, 153 -32, 152 -32))
2.73889	POLYGON ((-72 -31, -72 -30, -71 -30, -71 -31, -72 -31))
5.67749	POLYGON ((-71 -31, -71 -30, -70 -30, -70 -31, -71 -31))
0.454737	POLYGON ((-57 -31, -57 -30, -56 -30, -56 -31, -57 -31))
3.51353	POLYGON ((-51 -31, -51 -30, -50 -30, -50 -31, -51 -31))
3.9252	POLYGON ((150 -31, 150 -30, 151 -30, 151 -31, 150 -31))
1.24985	POLYGON ((-59 -30, -59 -29, -58 -29, -58 -30, -59 -30))
1.07423	POLYGON ((-57 -30, -57 -29, -56 -29, -56 -30, -57 -30))
3.51087	POLYGON ((-51 -30, -51 -29, -50 -29, -50 -30, -51 -30))
4.10139	POLYGON ((25 -30, 25 -29, 26 -29, 26 -30, 25 -30))
3.34579	POLYGON ((30 -30, 30 -29, 31 -29, 31 -30, 30 -30))
7.46337	POLYGON ((150 -30, 150 -29, 151 -29, 151 -30, 150 -30))
7.46337	POLYGON ((151 -30, 151 -29, 152 -29, 152 -30, 151 -30))
3.02536	POLYGON ((153 -30, 153 -29, 154 -29, 154 -30, 153 -30))
0.982825	POLYGON ((-63 -29, -63 -28, -62 -28, -62 -29, -63 -29))
0.681095	POLYGON ((-58 -29, -58 -28, -57 -28, -57 -29, -58 -29))
0.815332	POLYGON ((-57 -29, -57 -28, -56 -28, -56 -29, -57 -29))
0.920305	POLYGON ((-50 -29, -50 -28, -49 -28, -49 -29, -50 -29))
1.69637	POLYGON ((-49 -29, -49 -28, -48 -28, -48 -29, -49 -29))
4.52703	POLYGON ((24 -29, 24 -28, 25 -28, 25 -29, 24 -29))
5.07851	POLYGON ((151 -29, 151 -28, 152 -28, 152 -29, 151 -29))
0.526557	POLYGON ((-59 -28, -59 -27, -58 -27, -58 -28, -59 -28))
0.763863	POLYGON ((-57 -28, -57 -27, -56 -27, -56 -28, -57 -28))
7.25347	POLYGON ((-53 -28, -53 -27, -52 -27, -52 -28, -53 -28))
2.12674	POLYGON ((-49 -28, -49 -27, -48 -27, -48 -28, -49 -28))
4.54026	POLYGON ((25 -28, 25 -27, 26 -27, 26 -28, 25 -28))
4.54026	POLYGON ((26 -28, 26 -27, 27 -27, 27 -28, 26 -28))
7.10724	POLYGON ((30 -28, 30 -27, 31 -27, 31 -28, 30 -28))
0.155542	POLYGON ((-58 -27, -58 -26, -57 -26, -57 -27, -58 -27))
6.08668	POLYGON ((-53 -27, -53 -26, -52 -26, -52 -27, -53 -27))
6.4476	POLYGON ((-52 -27, -52 -26, -51 -26, -51 -27, -52 -27))
2.11655	POLYGON ((25 -27, 25 -26, 26 -26, 26 -27, 25 -27))
3.95261	POLYGON ((27 -27, 27 -26, 28 -26, 28 -27, 27 -27))
7.10724	POLYGON ((30 -27, 30 -26, 31 -26, 31 -27, 30 -27))
1.26969	POLYGON ((31 -27, 31 -26, 32 -26, 32 -27, 31 -27))
1.21877	POLYGON ((32 -27, 32 -26, 33 -26, 33 -27, 32 -27))
2.57286	POLYGON ((-65 -26, -65 -25, -64 -25, -64 -26, -65 -26))
-0.767174	POLYGON ((-58 -26, -58 -25, -57 -25, -57 -26, -58 -26))
4.70929	POLYGON ((-55 -26, -55 -25, -54 -25, -54 -26, -55 -26))
6.08668	POLYGON ((-53 -26, -53 -25, -52 -25, -52 -26, -53 -26))
6.41416	POLYGON ((-52 -26, -52 -25, -51 -25, -51 -26, -52 -26))
2.98271	POLYGON ((28 -26, 28 -25, 29 -25, 29 -26, 28 -26))
3.98694	POLYGON ((29 -26, 29 -25, 30 -25, 30 -26, 29 -26))
5.35263	POLYGON ((30 -26, 30 -25, 31 -25, 31 -26, 30 -26))
1.26969	POLYGON ((31 -26, 31 -25, 32 -25, 32 -26, 31 -26))
5.72999	POLYGON ((32 -26, 32 -25, 33 -25, 33 -26, 32 -26))
4.70929	POLYGON ((-55 -25, -55 -24, -54 -24, -54 -25, -55 -25))
6.72994	POLYGON ((25 -25, 25 -24, 26 -24, 26 -25, 25 -25))
0.865984	POLYGON ((33 -25, 33 -24, 34 -24, 34 -25, 33 -25))
0.395942	POLYGON ((34 -25, 34 -24, 35 -24, 35 -25, 34 -25))
4.49387	POLYGON ((-55 -24, -55 -23, -54 -23, -54 -24, -55 -24))
4.49387	POLYGON ((-54 -24, -54 -23, -53 -23, -53 -24, -54 -24))
7.339	POLYGON ((-50 -24, -50 -23, -49 -23, -49 -24, -50 -24))
7.20084	POLYGON ((-49 -24, -49 -23, -48 -23, -48 -24, -49 -24))
5.02491	POLYGON ((31 -24, 31 -23, 32 -23, 32 -24, 31 -24))
5.02491	POLYGON ((32 -24, 32 -23, 33 -23, 33 -24, 32 -24))
4.30481	POLYGON ((147 -24, 147 -23, 148 -23, 148 -24, 147 -24))
4.30481	POLYGON ((148 -24, 148 -23, 149 -23, 149 -24, 148 -24))
1.21549	POLYGON ((150 -24, 150 -23, 151 -23, 151 -24, 150 -24))
5.31629	POLYGON ((-53 -23, -53 -22, -52 -22, -52 -23, -53 -23))
5.19775	POLYGON ((-51 -23, -51 -22, -50 -22, -50 -23, -51 -23))
1.0277	POLYGON ((-43 -23, -43 -22, -42 -22, -42 -23, -43 -23))
0.410784	POLYGON ((-42 -23, -42 -22, -41 -22, -41 -23, -42 -23))
2.32567	POLYGON ((35 -23, 35 -22, 36 -22, 36 -23, 35 -23))
5.31629	POLYGON ((-53 -22, -53 -21, -52 -21, -52 -22, -53 -22))
5.31629	POLYGON ((-52 -22, -52 -21, -51 -21, -51 -22, -52 -22))
4.15124	POLYGON ((-47 -22, -47 -21, -46 -21, -46 -22, -47 -22))
7.22879	POLYGON ((-45 -22, -45 -21, -44 -21, -44 -22, -45 -22))
-0.8112	POLYGON ((-42 -22, -42 -21, -41 -21, -41 -22, -42 -22))
5.72949	POLYGON ((27 -22, 27 -21, 28 -21, 28 -22, 27 -22))
5.98676	POLYGON ((-52 -21, -52 -20, -51 -20, -51 -21, -52 -21))
5.98676	POLYGON ((-51 -21, -51 -20, -50 -20, -50 -21, -51 -21))
5.35847	POLYGON ((-50 -21, -50 -20, -49 -20, -49 -21, -50 -21))
5.35847	POLYGON ((-49 -21, -49 -20, -48 -20, -48 -21, -49 -21))
5.56103	POLYGON ((-45 -21, -45 -20, -44 -20, -44 -21, -45 -21))
5.72949	POLYGON ((27 -21, 27 -20, 28 -20, 28 -21, 27 -21))
9.84479	POLYGON ((29 -21, 29 -20, 30 -20, 30 -21, 29 -21))
5.98676	POLYGON ((-52 -20, -52 -19, -51 -19, -51 -20, -52 -20))
6.06192	POLYGON ((-51 -20, -51 -19, -50 -19, -50 -20, -51 -20))
4.67267	POLYGON ((-47 -20, -47 -19, -46 -19, -46 -20, -47 -20))
7.41941	POLYGON ((-46 -20, -46 -19, -45 -19, -45 -20, -46 -20))
4.78994	POLYGON ((-44 -20, -44 -19, -43 -19, -43 -20, -44 -20))
5.39615	POLYGON ((-41 -20, -41 -19, -40 -19, -40 -20, -41 -20))
9.78172	POLYGON ((44 -20, 44 -19, 45 -19, 45 -20, 44 -20))
8.79195	POLYGON ((45 -20, 45 -19, 46 -19, 46 -20, 45 -20))
13.8971	POLYGON ((46 -20, 46 -19, 47 -19, 47 -20, 46 -20))
12.251	POLYGON ((48 -20, 48 -19, 49 -19, 49 -20, 48 -20))
-0.977584	POLYGON ((146 -20, 146 -19, 147 -19, 147 -20, 146 -20))
4.51438	POLYGON ((-58 -19, -58 -18, -57 -18, -57 -19, -58 -19))
9.4902	POLYGON ((-51 -19, -51 -18, -50 -18, -50 -19, -51 -19))
7.07892	POLYGON ((-50 -19, -50 -18, -49 -18, -49 -19, -50 -19))
6.63146	POLYGON ((-48 -19, -48 -18, -47 -18, -47 -19, -48 -19))
7.41941	POLYGON ((-46 -19, -46 -18, -45 -18, -45 -19, -46 -19))
7.41941	POLYGON ((-45 -19, -45 -18, -44 -18, -44 -19, -45 -19))
7.68642	POLYGON ((32 -19, 32 -18, 33 -18, 33 -19, 32 -19))
10.9915	POLYGON ((44 -19, 44 -18, 45 -18, 45 -19, 44 -19))
1.31076	POLYGON ((-58 -18, -58 -17, -57 -17, -57 -18, -58 -18))
4.48536	POLYGON ((-49 -18, -49 -17, -48 -17, -48 -18, -49 -18))
5.46651	POLYGON ((30 -18, 30 -17, 31 -17, 31 -18, 30 -18))
2.49725	POLYGON ((37 -18, 37 -17, 38 -17, 38 -18, 37 -18))
9.18121	POLYGON ((44 -18, 44 -17, 45 -17, 45 -18, 44 -18))
13.2762	POLYGON ((48 -18, 48 -17, 49 -17, 49 -18, 48 -18))
3.78741	POLYGON ((-65 -17, -65 -16, -64 -16, -64 -17, -65 -17))
5.60091	POLYGON ((-56 -17, -56 -16, -55 -16, -55 -17, -56 -17))
11.4694	POLYGON ((44 -17, 44 -16, 45 -16, 45 -17, 44 -17))
10.3743	POLYGON ((46 -17, 46 -16, 47 -16, 47 -17, 46 -17))
4.05011	POLYGON ((128 -17, 128 -16, 129 -16, 129 -17, 128 -17))
4.26389	POLYGON ((-66 -16, -66 -15, -65 -15, -65 -16, -66 -16))
3.58278	POLYGON ((-65 -16, -65 -15, -64 -15, -64 -16, -65 -16))
12.0743	POLYGON ((-49 -16, -49 -15, -48 -15, -48 -16, -49 -16))
1.94445	POLYGON ((-68 -15, -68 -14, -67 -14, -67 -15, -68 -15))
2.06223	POLYGON ((-67 -15, -67 -14, -66 -14, -66 -15, -67 -15))
2.85268	POLYGON ((-66 -15, -66 -14, -65 -14, -65 -15, -66 -15))
1.54177	POLYGON ((-64 -15, -64 -14, -63 -14, -63 -15, -64 -15))
1.85852	POLYGON ((-43 -15, -43 -14, -42 -14, -42 -15, -43 -15))
1.49586	POLYGON ((35 -15, 35 -14, 36 -14, 36 -15, 35 -15))
1.59353	POLYGON ((-67 -14, -67 -13, -66 -13, -66 -14, -67 -14))
1.64387	POLYGON ((-66 -14, -66 -13, -65 -13, -65 -14, -66 -14))
2.25301	POLYGON ((-65 -14, -65 -13, -64 -13, -64 -14, -65 -14))
1.83221	POLYGON ((-64 -14, -64 -13, -63 -13, -63 -14, -64 -14))
12.499	POLYGON ((-51 -14, -51 -13, -50 -13, -50 -14, -51 -14))
7.97097	POLYGON ((50 -14, 50 -13, 51 -13, 51 -14, 50 -14))
1.45716	POLYGON ((-67 -13, -67 -12, -66 -12, -66 -13, -67 -13))
2.14444	POLYGON ((-66 -13, -66 -12, -65 -12, -65 -13, -66 -13))
11.6826	POLYGON ((-54 -13, -54 -12, -53 -12, -53 -13, -54 -13))
12.4903	POLYGON ((-51 -13, -51 -12, -50 -12, -50 -13, -51 -13))
1.9563	POLYGON ((-67 -12, -67 -11, -66 -11, -66 -12, -67 -12))
10.6025	POLYGON ((-51 -12, -51 -11, -50 -11, -50 -12, -51 -12))
11.9467	POLYGON ((-50 -12, -50 -11, -49 -11, -49 -12, -50 -12))
1.16311	POLYGON ((27 -12, 27 -11, 28 -11, 28 -12, 27 -12))
-0.661309	POLYGON ((29 -12, 29 -11, 30 -11, 30 -12, 29 -12))
-0.812932	POLYGON ((30 -12, 30 -11, 31 -11, 31 -12, 30 -12))
9.36742	POLYGON ((-50 -11, -50 -10, -49 -10, -49 -11, -50 -11))
2.68059	POLYGON ((-43 -11, -43 -10, -42 -10, -42 -11, -43 -11))
-0.812932	POLYGON ((29 -11, 29 -10, 30 -10, 30 -11, 29 -11))
-0.812932	POLYGON ((30 -11, 30 -10, 31 -10, 31 -11, 30 -11))
3.63374	POLYGON ((-75 -10, -75 -9, -74 -9, -74 -10, -75 -10))
2.68059	POLYGON ((-43 -10, -43 -9, -42 -9, -42 -10, -43 -10))
2.68059	POLYGON ((-42 -10, -42 -9, -41 -9, -41 -10, -42 -10))
2.68059	POLYGON ((-41 -10, -41 -9, -40 -9, -40 -10, -41 -10))
-2.83263	POLYGON ((-39 -10, -39 -9, -38 -9, -38 -10, -39 -10))
-3.89643	POLYGON ((-36 -10, -36 -9, -35 -9, -35 -10, -36 -10))
7.75865	POLYGON ((25 -10, 25 -9, 26 -9, 26 -10, 25 -10))
7.75865	POLYGON ((26 -10, 26 -9, 27 -9, 27 -10, 26 -10))
3.11571	POLYGON ((28 -10, 28 -9, 29 -9, 29 -10, 28 -10))
3.11571	POLYGON ((29 -10, 29 -9, 30 -9, 30 -10, 29 -10))
3.94121	POLYGON ((-64 -9, -64 -8, -63 -8, -63 -9, -64 -9))
3.10811	POLYGON ((-63 -9, -63 -8, -62 -8, -62 -9, -63 -9))
-2.83263	POLYGON ((-39 -9, -39 -8, -38 -8, -38 -9, -39 -9))
5.60129	POLYGON ((26 -9, 26 -8, 27 -8, 27 -9, 26 -9))
3.11571	POLYGON ((28 -9, 28 -8, 29 -8, 29 -9, 28 -9))
3.13355	POLYGON ((29 -9, 29 -8, 30 -8, 30 -9, 29 -9))
5.04611	POLYGON ((-75 -8, -75 -7, -74 -7, -74 -8, -75 -8))
4.85271	POLYGON ((-63 -8, -63 -7, -62 -7, -62 -8, -63 -8))
12.1456	POLYGON ((-45 -8, -45 -7, -44 -7, -44 -8, -45 -8))
5.23738	POLYGON ((-44 -8, -44 -7, -43 -7, -43 -8, -44 -8))
9.88034	POLYGON ((27 -8, 27 -7, 28 -7, 28 -8, 27 -8))
9.40027	POLYGON ((35 -8, 35 -7, 36 -7, 36 -8, 35 -8))
1.11612	POLYGON ((-80 -7, -80 -6, -79 -6, -79 -7, -80 -7))
7.63107	POLYGON ((-63 -7, -63 -6, -62 -6, -62 -7, -63 -7))
8.37801	POLYGON ((-62 -7, -62 -6, -61 -6, -61 -7, -62 -7))
12.1456	POLYGON ((-45 -7, -45 -6, -44 -6, -44 -7, -45 -7))
12.1456	POLYGON ((-44 -7, -44 -6, -43 -6, -43 -7, -44 -7))
1.51794	POLYGON ((-40 -7, -40 -6, -39 -6, -39 -7, -40 -7))
1.51794	POLYGON ((-39 -7, -39 -6, -38 -6, -38 -7, -39 -7))
9.40027	POLYGON ((35 -7, 35 -6, 36 -6, 36 -7, 35 -7))
-4.32292	POLYGON ((-81 -6, -81 -5, -80 -5, -80 -6, -81 -6))
5.70284	POLYGON ((-65 -6, -65 -5, -64 -5, -64 -6, -65 -6))
5.25509	POLYGON ((-64 -6, -64 -5, -63 -5, -63 -6, -64 -6))
8.40363	POLYGON ((-61 -6, -61 -5, -60 -5, -60 -6, -61 -6))
3.02298	POLYGON ((-37 -6, -37 -5, -36 -5, -36 -6, -37 -6))
9.39394	POLYGON ((30 -6, 30 -5, 31 -5, 31 -6, 30 -6))
9.39394	POLYGON ((31 -6, 31 -5, 32 -5, 32 -6, 31 -6))
4.5898	POLYGON ((35 -6, 35 -5, 36 -5, 36 -6, 35 -6))
0.145538	POLYGON ((-81 -5, -81 -4, -80 -4, -80 -5, -81 -5))
9.10159	POLYGON ((-63 -5, -63 -4, -62 -4, -62 -5, -63 -5))
9.96446	POLYGON ((-61 -5, -61 -4, -60 -4, -60 -5, -61 -5))
9.40685	POLYGON ((-60 -5, -60 -4, -59 -4, -59 -5, -60 -5))
8.46825	POLYGON ((-39 -5, -39 -4, -38 -4, -38 -5, -39 -5))
9.03724	POLYGON ((32 -5, 32 -4, 33 -4, 33 -5, 32 -5))
9.15412	POLYGON ((38 -5, 38 -4, 39 -4, 39 -5, 38 -5))
5.61408	POLYGON ((-63 -4, -63 -3, -62 -3, -62 -4, -63 -4))
7.92373	POLYGON ((-62 -4, -62 -3, -61 -3, -61 -4, -62 -4))
8.84335	POLYGON ((-61 -4, -61 -3, -60 -3, -60 -4, -61 -4))
7.55588	POLYGON ((-60 -4, -60 -3, -59 -3, -59 -4, -60 -4))
7.1175	POLYGON ((-59 -4, -59 -3, -58 -3, -58 -4, -59 -4))
11.6774	POLYGON ((-58 -4, -58 -3, -57 -3, -57 -4, -58 -4))
11.3913	POLYGON ((-43 -4, -43 -3, -42 -3, -42 -4, -43 -4))
6.99428	POLYGON ((-42 -4, -42 -3, -41 -3, -41 -4, -42 -4))
9.10437	POLYGON ((-41 -4, -41 -3, -40 -3, -40 -4, -41 -4))
7.78617	POLYGON ((37 -4, 37 -3, 38 -3, 38 -4, 37 -4))
11.3774	POLYGON ((-58 -3, -58 -2, -57 -2, -57 -3, -58 -3))
8.72691	POLYGON ((30 -3, 30 -2, 31 -2, 31 -3, 30 -3))
5.94151	POLYGON ((-67 -2, -67 -1, -66 -1, -66 -2, -67 -2))
7.22539	POLYGON ((-66 -2, -66 -1, -65 -1, -65 -2, -66 -2))
6.34653	POLYGON ((-56 -2, -56 -1, -55 -1, -55 -2, -56 -2))
7.01759	POLYGON ((37 -1, 37 0, 38 0, 38 -1, 37 -1))
8.00386	POLYGON ((-51 1, -51 2, -50 2, -50 1, -51 1))
8.96334	POLYGON ((33 1, 33 2, 34 2, 34 1, 33 1))
7.19847	POLYGON ((100 4, 100 5, 101 5, 101 4, 100 4))
7.19847	POLYGON ((100 5, 100 6, 101 6, 101 5, 100 5))
10.6879	POLYGON ((-70 6, -70 7, -69 7, -69 6, -70 6))
11.5706	POLYGON ((-1 6, -1 7, 0 7, 0 6, -1 6))
11.5706	POLYGON ((0 6, 0 7, 1 7, 1 6, 0 6))
4.49102	POLYGON ((80 6, 80 7, 81 7, 81 6, 80 6))
3.43592	POLYGON ((81 6, 81 7, 82 7, 82 6, 81 6))
9.31524	POLYGON ((101 6, 101 7, 102 7, 102 6, 101 6))
8.61945	POLYGON ((-74 7, -74 8, -73 8, -73 7, -74 7))
11.5706	POLYGON ((-1 7, -1 8, 0 8, 0 7, -1 7))
11.5706	POLYGON ((0 7, 0 8, 1 8, 1 7, 0 7))
5.00677	POLYGON ((125 7, 125 8, 126 8, 126 7, 125 7))
10.3234	POLYGON ((-76 8, -76 9, -75 9, -75 8, -76 8))
9.83267	POLYGON ((-75 8, -75 9, -74 9, -74 8, -75 8))
10.3704	POLYGON ((-74 8, -74 9, -73 9, -73 8, -74 8))
4.9446	POLYGON ((-62 8, -62 9, -61 9, -61 8, -62 8))
11.5706	POLYGON ((-2 8, -2 9, -1 9, -1 8, -2 8))
11.5706	POLYGON ((-1 8, -1 9, 0 9, 0 8, -1 8))
11.5706	POLYGON ((0 8, 0 9, 1 9, 1 8, 0 8))
9.27345	POLYGON ((13 8, 13 9, 14 9, 14 8, 13 8))
9.27345	POLYGON ((14 8, 14 9, 15 9, 15 8, 14 8))
2.02645	POLYGON ((80 8, 80 9, 81 9, 81 8, 80 8))
4.63328	POLYGON ((104 8, 104 9, 105 9, 105 8, 104 8))
5.90867	POLYGON ((-76 9, -76 10, -75 10, -75 9, -76 9))
10.6592	POLYGON ((-75 9, -75 10, -74 10, -74 9, -75 9))
9.46883	POLYGON ((-74 9, -74 10, -73 10, -73 9, -74 9))
9.78765	POLYGON ((-69 9, -69 10, -68 10, -68 9, -69 9))
7.48557	POLYGON ((-66 9, -66 10, -65 10, -65 9, -66 9))
4.88597	POLYGON ((-2 9, -2 10, -1 10, -1 9, -2 9))
9.27345	POLYGON ((13 9, 13 10, 14 10, 14 9, 13 9))
1.12505	POLYGON ((80 9, 80 10, 81 10, 81 9, 80 9))
4.63328	POLYGON ((104 9, 104 10, 105 10, 105 9, 104 9))
10.1059	POLYGON ((-76 10, -76 11, -75 11, -75 10, -76 10))
9.8175	POLYGON ((-75 10, -75 11, -74 11, -74 10, -75 10))
14.8616	POLYGON ((-72 10, -72 11, -71 11, -71 10, -72 10))
6.0378	POLYGON ((-69 10, -69 11, -68 11, -68 10, -69 10))
7.14093	POLYGON ((-2 10, -2 11, -1 11, -1 10, -2 10))
0.525583	POLYGON ((79 10, 79 11, 80 11, 80 10, 79 10))
7.07449	POLYGON ((-86 11, -86 12, -85 12, -85 11, -86 11))
7.07449	POLYGON ((-85 11, -85 12, -84 12, -84 11, -85 11))
8.82534	POLYGON ((-70 11, -70 12, -69 12, -69 11, -70 11))
6.0378	POLYGON ((-69 11, -69 12, -68 12, -68 11, -69 11))
4.68208	POLYGON ((-9 11, -9 12, -8 12, -8 11, -9 11))
7.42291	POLYGON ((104 11, 104 12, 105 12, 105 11, 104 11))
6.60787	POLYGON ((105 11, 105 12, 106 12, 106 11, 105 11))
8.18964	POLYGON ((106 11, 106 12, 107 12, 107 11, 106 11))
8.18964	POLYGON ((107 11, 107 12, 108 12, 108 11, 107 11))
5.44707	POLYGON ((108 11, 108 12, 109 12, 109 11, 108 11))
6.87027	POLYGON ((109 11, 109 12, 110 12, 110 11, 109 11))
2.99396	POLYGON ((-87 12, -87 13, -86 13, -86 12, -87 12))
6.92924	POLYGON ((-86 12, -86 13, -85 13, -85 12, -86 12))
5.85618	POLYGON ((-2 12, -2 13, -1 13, -1 12, -2 12))
-1.00651	POLYGON ((76 12, 76 13, 77 13, 77 12, 76 12))
8.19124	POLYGON ((103 12, 103 13, 104 13, 104 12, 103 12))
8.208	POLYGON ((104 12, 104 13, 105 13, 105 12, 104 12))
6.60787	POLYGON ((105 12, 105 13, 106 13, 106 12, 105 12))
6.01312	POLYGON ((108 12, 108 13, 109 13, 109 12, 108 12))
5.25514	POLYGON ((-7 13, -7 14, -6 14, -6 13, -7 13))
3.20741	POLYGON ((76 13, 76 14, 77 14, 77 13, 76 13))
8.14202	POLYGON ((103 13, 103 14, 104 14, 104 13, 103 13))
8.19124	POLYGON ((104 13, 104 14, 105 14, 105 13, 104 13))
4.69778	POLYGON ((123 13, 123 14, 124 14, 124 13, 123 13))
4.21333	POLYGON ((-90 14, -90 15, -89 15, -89 14, -90 14))
6.84515	POLYGON ((-84 14, -84 15, -83 15, -83 14, -84 14))
4.54123	POLYGON ((75 14, 75 15, 76 15, 76 14, 75 14))
-0.739784	POLYGON ((78 14, 78 15, 79 15, 79 14, 78 14))
0.252147	POLYGON ((79 14, 79 15, 80 15, 80 14, 79 14))
7.07783	POLYGON ((99 14, 99 15, 100 15, 100 14, 99 14))
4.80992	POLYGON ((101 14, 101 15, 102 15, 102 14, 101 14))
5.54214	POLYGON ((103 14, 103 15, 104 15, 104 14, 103 14))
4.35419	POLYGON ((105 14, 105 15, 106 15, 106 14, 105 14))
5.40764	POLYGON ((107 14, 107 15, 108 15, 108 14, 107 14))
3.18699	POLYGON ((74 15, 74 16, 75 16, 75 15, 74 15))
4.11851	POLYGON ((75 15, 75 16, 76 16, 76 15, 75 15))
5.64343	POLYGON ((76 15, 76 16, 77 16, 77 15, 76 15))
3.76536	POLYGON ((78 15, 78 16, 79 16, 79 15, 78 15))
4.80992	POLYGON ((101 15, 101 16, 102 16, 102 15, 101 15))
4.37551	POLYGON ((105 15, 105 16, 106 16, 106 15, 105 15))
12.452	POLYGON ((-100 16, -100 17, -99 17, -99 16, -100 16))
4.92425	POLYGON ((-96 16, -96 17, -95 17, -95 16, -96 16))
3.76538	POLYGON ((74 16, 74 17, 75 17, 75 16, 74 16))
4.08487	POLYGON ((75 16, 75 17, 76 17, 76 16, 75 16))
6.16732	POLYGON ((76 16, 76 17, 77 17, 77 16, 76 16))
3.24852	POLYGON ((77 16, 77 17, 78 17, 78 16, 77 16))
3.76536	POLYGON ((78 16, 78 17, 79 17, 79 16, 78 16))
4.79793	POLYGON ((95 16, 95 17, 96 17, 96 16, 95 16))
5.35638	POLYGON ((102 16, 102 17, 103 17, 103 16, 102 16))
2.77709	POLYGON ((103 16, 103 17, 104 17, 104 16, 103 16))
3.98241	POLYGON ((105 16, 105 17, 106 17, 106 16, 105 16))
7.56314	POLYGON ((-102 17, -102 18, -101 18, -101 17, -102 17))
2.76573	POLYGON ((-89 17, -89 18, -88 18, -88 17, -89 17))
-0.0312421	POLYGON ((-78 17, -78 18, -77 18, -77 17, -78 17))
3.98205	POLYGON ((-72 17, -72 18, -71 18, -71 17, -72 17))
4.80408	POLYGON ((74 17, 74 18, 75 18, 75 17, 74 17))
6.7917	POLYGON ((77 17, 77 18, 78 18, 78 17, 77 17))
4.69669	POLYGON ((78 17, 78 18, 79 18, 79 17, 78 17))
2.88877	POLYGON ((80 17, 80 18, 81 18, 81 17, 80 17))
2.86736	POLYGON ((81 17, 81 18, 82 18, 82 17, 81 17))
2.75666	POLYGON ((83 17, 83 18, 84 18, 84 17, 83 17))
5.83629	POLYGON ((96 17, 96 18, 97 18, 97 17, 96 17))
3.55562	POLYGON ((103 17, 103 18, 104 18, 104 17, 103 17))
3.02889	POLYGON ((104 17, 104 18, 105 18, 105 17, 104 17))
14.3987	POLYGON ((-103 18, -103 19, -102 19, -102 18, -103 18))
14.3987	POLYGON ((-102 18, -102 19, -101 19, -101 18, -102 18))
8.10401	POLYGON ((-100 18, -100 19, -99 19, -99 18, -100 18))
5.39774	POLYGON ((-96 18, -96 19, -95 19, -95 18, -96 18))
4.20925	POLYGON ((-95 18, -95 19, -94 19, -94 18, -95 18))
3.24839	POLYGON ((-93 18, -93 19, -92 19, -92 18, -93 18))
2.0906	POLYGON ((-92 18, -92 19, -91 19, -91 18, -92 18))
1.94513	POLYGON ((-91 18, -91 19, -90 19, -90 18, -91 18))
5.45569	POLYGON ((-89 18, -89 19, -88 19, -88 18, -89 18))
5.77492	POLYGON ((-88 18, -88 19, -87 19, -87 18, -88 18))
4.88154	POLYGON ((-73 18, -73 19, -72 19, -72 18, -73 18))
7.4218	POLYGON ((-72 18, -72 19, -71 19, -71 18, -72 18))
5.85706	POLYGON ((-71 18, -71 19, -70 19, -70 18, -71 18))
4.6614	POLYGON ((73 18, 73 19, 74 19, 74 18, 73 18))
4.54505	POLYGON ((74 18, 74 19, 75 19, 75 18, 74 18))
4.99624	POLYGON ((76 18, 76 19, 77 19, 77 18, 76 18))
7.71671	POLYGON ((77 18, 77 19, 78 19, 78 18, 77 18))
8.27435	POLYGON ((78 18, 78 19, 79 19, 79 18, 78 18))
1.91146	POLYGON ((80 18, 80 19, 81 19, 81 18, 80 18))
3.22008	POLYGON ((82 18, 82 19, 83 19, 83 18, 82 18))
6.7452	POLYGON ((103 18, 103 19, 104 19, 104 18, 103 18))
3.70441	POLYGON ((109 18, 109 19, 110 19, 110 18, 109 18))
2.96226	POLYGON ((-88 19, -88 20, -87 20, -87 19, -88 19))
4.31619	POLYGON ((72 19, 72 20, 73 20, 73 19, 72 19))
4.06092	POLYGON ((73 19, 73 20, 74 20, 74 19, 73 19))
3.75407	POLYGON ((75 19, 75 20, 76 20, 76 19, 75 19))
5.19238	POLYGON ((76 19, 76 20, 77 20, 77 19, 76 19))
4.91224	POLYGON ((77 19, 77 20, 78 20, 78 19, 77 19))
7.79018	POLYGON ((78 19, 78 20, 79 20, 79 19, 78 19))
2.75971	POLYGON ((82 19, 82 20, 83 20, 83 19, 82 19))
6.69505	POLYGON ((99 19, 99 20, 100 20, 100 19, 99 19))
5.49923	POLYGON ((-105 20, -105 21, -104 21, -104 20, -105 20))
4.58017	POLYGON ((-88 20, -88 21, -87 21, -87 20, -88 20))
3.57604	POLYGON ((71 20, 71 21, 72 21, 72 20, 71 20))
6.4176	POLYGON ((73 20, 73 21, 74 21, 74 20, 73 20))
3.76755	POLYGON ((74 20, 74 21, 75 21, 75 20, 74 20))
2.56445	POLYGON ((75 20, 75 21, 76 21, 76 20, 75 20))
5.3853	POLYGON ((76 20, 76 21, 77 21, 77 20, 76 20))
5.59776	POLYGON ((77 20, 77 21, 78 21, 78 20, 77 20))
4.912	POLYGON ((78 20, 78 21, 79 21, 79 20, 78 20))
4.34088	POLYGON ((79 20, 79 21, 80 21, 80 20, 79 20))
4.73104	POLYGON ((80 20, 80 21, 81 21, 81 20, 80 20))
4.55983	POLYGON ((81 20, 81 21, 82 21, 82 20, 81 20))
5.18911	POLYGON ((82 20, 82 21, 83 21, 83 20, 82 20))
4.85914	POLYGON ((109 20, 109 21, 110 21, 110 20, 109 20))
7.75882	POLYGON ((-105 21, -105 22, -104 22, -104 21, -105 21))
4.19056	POLYGON ((-87 21, -87 22, -86 22, -86 21, -87 21))
4.11859	POLYGON ((-80 21, -80 22, -79 22, -79 21, -80 21))
4.56876	POLYGON ((-78 21, -78 22, -77 22, -77 21, -78 21))
9.86921	POLYGON ((31 21, 31 22, 32 22, 32 21, 31 21))
4.99815	POLYGON ((38 21, 38 22, 39 22, 39 21, 38 21))
4.87581	POLYGON ((39 21, 39 22, 40 22, 40 21, 39 21))
4.15347	POLYGON ((69 21, 69 22, 70 22, 70 21, 69 21))
4.21029	POLYGON ((70 21, 70 22, 71 22, 71 21, 70 21))
2.21234	POLYGON ((71 21, 71 22, 72 22, 72 21, 71 21))
2.77645	POLYGON ((72 21, 72 22, 73 22, 73 21, 72 21))
5.85759	POLYGON ((73 21, 73 22, 74 22, 74 21, 73 21))
6.63879	POLYGON ((74 21, 74 22, 75 22, 75 21, 74 21))
3.12115	POLYGON ((75 21, 75 22, 76 22, 76 21, 75 21))
4.38469	POLYGON ((79 21, 79 22, 80 22, 80 21, 79 21))
5.87964	POLYGON ((80 21, 80 22, 81 22, 81 21, 80 21))
4.70151	POLYGON ((82 21, 82 22, 83 22, 83 21, 82 21))
6.93108	POLYGON ((83 21, 83 22, 84 22, 84 21, 83 21))
6.9842	POLYGON ((84 21, 84 22, 85 22, 85 21, 84 21))
6.94354	POLYGON ((85 21, 85 22, 86 22, 86 21, 85 21))
3.63471	POLYGON ((111 21, 111 22, 112 22, 112 21, 111 21))
8.71577	POLYGON ((-107 22, -107 23, -106 23, -106 22, -107 22))
6.20523	POLYGON ((-106 22, -106 23, -105 23, -105 22, -106 22))
0.565216	POLYGON ((-100 22, -100 23, -99 23, -99 22, -100 22))
1.19566	POLYGON ((-99 22, -99 23, -98 23, -98 22, -99 22))
2.05971	POLYGON ((-98 22, -98 23, -97 23, -97 22, -98 22))
8.58135	POLYGON ((-84 22, -84 23, -83 23, -83 22, -84 22))
5.7142	POLYGON ((-81 22, -81 23, -80 23, -80 22, -81 22))
5.20284	POLYGON ((-79 22, -79 23, -78 23, -78 22, -79 22))
9.86921	POLYGON ((31 22, 31 23, 32 23, 32 22, 31 22))
9.86921	POLYGON ((32 22, 32 23, 33 23, 33 22, 32 22))
9.86921	POLYGON ((33 22, 33 23, 34 23, 34 22, 33 22))
3.21355	POLYGON ((69 22, 69 23, 70 23, 70 22, 69 22))
2.53767	POLYGON ((70 22, 70 23, 71 23, 71 22, 70 22))
5.02161	POLYGON ((71 22, 71 23, 72 23, 72 22, 71 22))
5.63918	POLYGON ((73 22, 73 23, 74 23, 74 22, 73 22))
6.88416	POLYGON ((74 22, 74 23, 75 23, 75 22, 74 22))
2.33683	POLYGON ((77 22, 77 23, 78 23, 78 22, 77 22))
1.34343	POLYGON ((78 22, 78 23, 79 23, 79 22, 78 22))
6.4321	POLYGON ((79 22, 79 23, 80 23, 80 22, 79 22))
6.44571	POLYGON ((80 22, 80 23, 81 23, 81 22, 80 22))
4.37319	POLYGON ((81 22, 81 23, 82 23, 82 22, 81 22))
6.43064	POLYGON ((82 22, 82 23, 83 23, 83 22, 82 22))
3.31961	POLYGON ((84 22, 84 23, 85 23, 85 22, 84 22))
3.25858	POLYGON ((88 22, 88 23, 89 23, 89 22, 88 22))
4.23419	POLYGON ((89 22, 89 23, 90 23, 90 22, 89 22))
5.82288	POLYGON ((108 22, 108 23, 109 23, 109 22, 108 22))
5.82288	POLYGON ((109 22, 109 23, 110 23, 110 22, 109 22))
5.67904	POLYGON ((112 22, 112 23, 113 23, 113 22, 112 22))
3.8684	POLYGON ((115 22, 115 23, 116 23, 116 22, 115 22))
8.71577	POLYGON ((-107 23, -107 24, -106 24, -106 23, -107 23))
3.89393	POLYGON ((-99 23, -99 24, -98 24, -98 23, -99 23))
2.99781	POLYGON ((-81 23, -81 24, -80 24, -80 23, -81 23))
9.86921	POLYGON ((32 23, 32 24, 33 24, 33 23, 32 23))
9.86921	POLYGON ((33 23, 33 24, 34 24, 34 23, 33 23))
3.89484	POLYGON ((68 23, 68 24, 69 24, 69 23, 68 23))
3.89484	POLYGON ((69 23, 69 24, 70 24, 70 23, 69 23))
3.76445	POLYGON ((70 23, 70 24, 71 24, 71 23, 70 23))
2.18705	POLYGON ((73 23, 73 24, 74 24, 74 23, 73 23))
4.61791	POLYGON ((74 23, 74 24, 75 24, 75 23, 74 23))
5.19654	POLYGON ((77 23, 77 24, 78 24, 78 23, 77 23))
10.6449	POLYGON ((80 23, 80 24, 81 24, 81 23, 80 23))
10.6449	POLYGON ((81 23, 81 24, 82 24, 82 23, 81 23))
3.6133	POLYGON ((82 23, 82 24, 83 24, 83 23, 82 23))
4.51674	POLYGON ((85 23, 85 24, 86 24, 86 23, 85 23))
6.12987	POLYGON ((86 23, 86 24, 87 24, 87 23, 86 23))
1.25246	POLYGON ((95 23, 95 24, 96 24, 96 23, 95 23))
6.41402	POLYGON ((102 23, 102 24, 103 24, 103 23, 102 23))
4.2633	POLYGON ((116 23, 116 24, 117 24, 117 23, 116 23))
3.30054	POLYGON ((120 23, 120 24, 121 24, 121 23, 120 23))
6.11132	POLYGON ((-108 24, -108 25, -107 25, -107 24, -108 24))
2.68088	POLYGON ((-100 24, -100 25, -99 25, -99 24, -100 24))
3.89393	POLYGON ((-99 24, -99 25, -98 25, -98 24, -99 24))
2.87421	POLYGON ((-98 24, -98 25, -97 25, -97 24, -98 24))
5.62232	POLYGON ((-79 24, -79 25, -78 25, -78 24, -79 24))
5.09633	POLYGON ((-78 24, -78 25, -77 25, -77 24, -78 24))
3.40224	POLYGON ((67 24, 67 25, 68 25, 68 24, 67 24))
3.38473	POLYGON ((68 24, 68 25, 69 25, 69 24, 68 24))
3.88398	POLYGON ((69 24, 69 25, 70 25, 70 24, 69 24))
3.69836	POLYGON ((72 24, 72 25, 73 25, 73 24, 72 24))
5.75296	POLYGON ((75 24, 75 25, 76 25, 76 24, 75 24))
4.39931	POLYGON ((78 24, 78 25, 79 25, 79 24, 78 24))
4.01996	POLYGON ((79 24, 79 25, 80 25, 80 24, 79 24))
10.6449	POLYGON ((80 24, 80 25, 81 25, 81 24, 80 24))
10.6449	POLYGON ((81 24, 81 25, 82 25, 82 24, 81 24))
3.66443	POLYGON ((82 24, 82 25, 83 25, 83 24, 82 24))
5.09607	POLYGON ((83 24, 83 25, 84 25, 84 24, 83 24))
3.66005	POLYGON ((85 24, 85 25, 86 25, 86 24, 85 24))
5.58617	POLYGON ((87 24, 87 25, 88 25, 88 24, 87 24))
3.26697	POLYGON ((90 24, 90 25, 91 25, 91 24, 90 24))
1.86873	POLYGON ((91 24, 91 25, 92 25, 92 24, 91 24))
0.893836	POLYGON ((92 24, 92 25, 93 25, 93 24, 92 24))
8.00249	POLYGON ((102 24, 102 25, 103 25, 103 24, 102 24))
-2.30919	POLYGON ((-100 25, -100 26, -99 26, -99 25, -100 25))
1.04999	POLYGON ((-98 25, -98 26, -97 26, -97 25, -98 25))
3.46092	POLYGON ((-81 25, -81 26, -80 26, -80 25, -81 25))
7.28611	POLYGON ((67 25, 67 26, 68 26, 68 25, 67 25))
3.34542	POLYGON ((68 25, 68 26, 69 26, 69 25, 68 25))
4.17216	POLYGON ((69 25, 69 26, 70 26, 70 25, 69 25))
4.45089	POLYGON ((73 25, 73 26, 74 26, 74 25, 73 25))
7.80326	POLYGON ((75 25, 75 26, 76 26, 76 25, 75 25))
7.80326	POLYGON ((76 25, 76 26, 77 26, 77 25, 76 25))
4.65249	POLYGON ((78 25, 78 26, 79 26, 79 25, 78 25))
8.00249	POLYGON ((102 25, 102 26, 103 26, 103 25, 102 25))
4.05093	POLYGON ((119 25, 119 26, 120 26, 120 25, 119 25))
6.68368	POLYGON ((-109 26, -109 27, -108 27, -108 26, -109 26))
-0.817158	POLYGON ((-100 26, -100 27, -99 27, -99 26, -100 26))
-1.37243	POLYGON ((-99 26, -99 27, -98 27, -98 26, -99 26))
0.229185	POLYGON ((-98 26, -98 27, -97 27, -97 26, -98 26))
4.69903	POLYGON ((67 26, 67 27, 68 27, 68 26, 67 26))
5.43729	POLYGON ((114 26, 114 27, 115 27, 115 26, 114 26))
4.68358	POLYGON ((115 26, 115 27, 116 27, 116 26, 115 26))
3.32495	POLYGON ((119 26, 119 27, 120 27, 120 26, 119 26))
1.50128	POLYGON ((-115 27, -115 28, -114 28, -114 27, -115 27))
1.49664	POLYGON ((-114 27, -114 28, -113 28, -113 27, -114 27))
1.78872	POLYGON ((-111 27, -111 28, -110 28, -110 27, -111 27))
4.26395	POLYGON ((-110 27, -110 28, -109 28, -109 27, -110 27))
8.65557	POLYGON ((-106 27, -106 28, -105 28, -105 27, -106 27))
0.627886	POLYGON ((-101 27, -101 28, -100 28, -100 27, -101 27))
3.25235	POLYGON ((57 27, 57 28, 58 28, 58 27, 57 27))
6.58878	POLYGON ((67 27, 67 28, 68 28, 68 27, 67 27))
3.27858	POLYGON ((82 27, 82 28, 83 28, 83 27, 82 27))
10.8403	POLYGON ((102 27, 102 28, 103 28, 103 27, 102 27))
1.09433	POLYGON ((114 27, 114 28, 115 28, 115 27, 114 27))
11.7884	POLYGON ((-110 28, -110 29, -109 29, -109 28, -110 28))
9.26699	POLYGON ((-106 28, -106 29, -105 29, -105 28, -106 28))
0.689921	POLYGON ((-101 28, -101 29, -100 29, -100 28, -101 28))
1.36589	POLYGON ((-99 28, -99 29, -98 29, -98 28, -99 28))
1.95376	POLYGON ((-97 28, -97 29, -96 29, -96 28, -97 28))
1.99969	POLYGON ((-82 28, -82 29, -81 29, -81 28, -82 28))
6.00817	POLYGON ((70 28, 70 29, 71 29, 71 28, 70 28))
0.01343	POLYGON ((112 28, 112 29, 113 29, 113 28, 112 28))
0.290647	POLYGON ((115 28, 115 29, 116 29, 116 28, 115 28))
-0.0632711	POLYGON ((116 28, 116 29, 117 29, 117 28, 116 28))
13.2262	POLYGON ((-110 29, -110 30, -109 30, -109 29, -110 29))
-1.29078	POLYGON ((-101 29, -101 30, -100 30, -100 29, -101 29))
0.158463	POLYGON ((-97 29, -97 30, -96 30, -96 29, -97 29))
2.84482	POLYGON ((-96 29, -96 30, -95 30, -95 29, -96 29))
0.0974726	POLYGON ((-95 29, -95 30, -94 30, -94 29, -95 29))
0.453626	POLYGON ((-94 29, -94 30, -93 30, -93 29, -94 29))
2.75748	POLYGON ((-92 29, -92 30, -91 30, -91 29, -92 29))
2.62731	POLYGON ((-91 29, -91 30, -90 30, -90 29, -91 29))
2.86496	POLYGON ((-90 29, -90 30, -89 30, -89 29, -90 29))
3.10098	POLYGON ((106 29, 106 30, 107 30, 107 29, 106 29))
3.10098	POLYGON ((107 29, 107 30, 108 30, 108 29, 107 29))
-0.0585009	POLYGON ((111 29, 111 30, 112 30, 112 29, 111 29))
0.735185	POLYGON ((112 29, 112 30, 113 30, 113 29, 112 29))
-0.771133	POLYGON ((113 29, 113 30, 114 30, 114 29, 113 29))
-1.06767	POLYGON ((114 29, 114 30, 115 30, 115 29, 114 29))
-0.976859	POLYGON ((115 29, 115 30, 116 30, 116 29, 115 29))
-1.16295	POLYGON ((116 29, 116 30, 117 30, 117 29, 116 29))
0.967262	POLYGON ((121 29, 121 30, 122 30, 122 29, 121 29))
4.2322	POLYGON ((-111 30, -111 31, -110 31, -110 30, -111 30))
6.3658	POLYGON ((-110 30, -110 31, -109 31, -109 30, -110 30))
6.56925	POLYGON ((-104 30, -104 31, -103 31, -103 30, -104 30))
-0.4439	POLYGON ((-98 30, -98 31, -97 31, -97 30, -98 30))
1.35732	POLYGON ((-97 30, -97 31, -96 31, -96 30, -97 30))
5.64888	POLYGON ((-96 30, -96 31, -95 31, -95 30, -96 30))
3.56669	POLYGON ((-94 30, -94 31, -93 31, -93 30, -94 30))
2.5761	POLYGON ((-92 30, -92 31, -91 31, -91 30, -92 30))
3.64484	POLYGON ((-88 30, -88 31, -87 31, -87 30, -88 30))
6.25521	POLYGON ((-7 30, -7 31, -6 31, -6 30, -7 30))
6.79112	POLYGON ((47 30, 47 31, 48 31, 48 30, 47 30))
0.385963	POLYGON ((78 30, 78 31, 79 31, 79 30, 78 30))
3.10098	POLYGON ((107 30, 107 31, 108 31, 108 30, 107 30))
3.10098	POLYGON ((108 30, 108 31, 109 31, 109 30, 108 30))
3.10098	POLYGON ((109 30, 109 31, 110 31, 110 30, 109 30))
3.10098	POLYGON ((110 30, 110 31, 111 31, 111 30, 110 30))
3.10098	POLYGON ((111 30, 111 31, 112 31, 112 30, 111 30))
0.759842	POLYGON ((112 30, 112 31, 113 31, 113 30, 112 30))
-1.26972	POLYGON ((113 30, 113 31, 114 31, 114 30, 113 30))
-0.137534	POLYGON ((114 30, 114 31, 115 31, 115 30, 114 30))
0.323992	POLYGON ((115 30, 115 31, 116 31, 116 30, 115 30))
-1.39719	POLYGON ((116 30, 116 31, 117 31, 117 30, 116 30))
-1.45452	POLYGON ((117 30, 117 31, 118 31, 118 30, 117 30))
0.166744	POLYGON ((120 30, 120 31, 121 31, 121 30, 120 30))
1.13097	POLYGON ((121 30, 121 31, 122 31, 122 30, 121 30))
1.13589	POLYGON ((122 30, 122 31, 123 31, 123 30, 122 30))
7.36421	POLYGON ((-104 31, -104 32, -103 32, -103 31, -104 31))
3.36359	POLYGON ((-101 31, -101 32, -100 32, -100 31, -101 31))
3.32844	POLYGON ((-100 31, -100 32, -99 32, -99 31, -100 31))
1.56111	POLYGON ((-99 31, -99 32, -98 32, -98 31, -99 31))
1.36549	POLYGON ((-98 31, -98 32, -97 32, -97 31, -98 31))
4.71796	POLYGON ((-97 31, -97 32, -96 32, -96 31, -97 31))
4.43748	POLYGON ((-96 31, -96 32, -95 32, -95 31, -96 31))
4.43748	POLYGON ((-95 31, -95 32, -94 32, -94 31, -95 31))
4.93693	POLYGON ((-94 31, -94 32, -93 32, -93 31, -94 31))
8.8232	POLYGON ((-93 31, -93 32, -92 32, -92 31, -93 31))
3.28001	POLYGON ((-92 31, -92 32, -91 32, -91 31, -92 31))
4.32598	POLYGON ((-84 31, -84 32, -83 32, -83 31, -84 31))
5.82163	POLYGON ((-8 31, -8 32, -7 32, -7 31, -8 31))
7.63787	POLYGON ((29 31, 29 32, 30 32, 30 31, 29 31))
8.0629	POLYGON ((30 31, 30 32, 31 32, 31 31, 30 31))
7.64093	POLYGON ((32 31, 32 32, 33 32, 33 31, 32 31))
5.56136	POLYGON ((44 31, 44 32, 45 32, 45 31, 44 31))
5.56136	POLYGON ((45 31, 45 32, 46 32, 46 31, 45 31))
3.10098	POLYGON ((108 31, 108 32, 109 32, 109 31, 108 31))
3.10098	POLYGON ((109 31, 109 32, 110 32, 110 31, 109 31))
3.10098	POLYGON ((110 31, 110 32, 111 32, 111 31, 110 31))
1.73607	POLYGON ((112 31, 112 32, 113 32, 113 31, 112 31))
-0.369689	POLYGON ((114 31, 114 32, 115 32, 115 31, 114 31))
-0.0497976	POLYGON ((117 31, 117 32, 118 32, 118 31, 117 31))
-0.485637	POLYGON ((118 31, 118 32, 119 32, 119 31, 118 31))
0.0147486	POLYGON ((119 31, 119 32, 120 32, 120 31, 119 31))
0.163047	POLYGON ((120 31, 120 32, 121 32, 121 31, 120 31))
1.40208	POLYGON ((-116 32, -116 33, -115 33, -115 32, -116 32))
6.77574	POLYGON ((-108 32, -108 33, -107 33, -107 32, -108 32))
3.24968	POLYGON ((-105 32, -105 33, -104 33, -104 32, -105 32))
3.13365	POLYGON ((-100 32, -100 33, -99 33, -99 32, -100 32))
3.70541	POLYGON ((-99 32, -99 33, -98 33, -98 32, -99 32))
4.69674	POLYGON ((-98 32, -98 33, -97 33, -97 32, -98 32))
5.46884	POLYGON ((-97 32, -97 33, -96 33, -96 32, -97 32))
3.40959	POLYGON ((-92 32, -92 33, -91 33, -91 32, -92 32))
7.15246	POLYGON ((-89 32, -89 33, -88 33, -88 32, -89 32))
4.32598	POLYGON ((-84 32, -84 33, -83 33, -83 32, -84 32))
7.17535	POLYGON ((43 32, 43 33, 44 33, 44 32, 43 32))
5.2228	POLYGON ((45 32, 45 33, 46 33, 46 32, 45 32))
4.00607	POLYGON ((71 32, 71 33, 72 33, 72 32, 71 32))
0.629768	POLYGON ((113 32, 113 33, 114 33, 114 32, 113 32))
-0.171872	POLYGON ((114 32, 114 33, 115 33, 115 32, 114 32))
2.09367	POLYGON ((115 32, 115 33, 116 33, 116 32, 115 32))
-0.336617	POLYGON ((116 32, 116 33, 117 33, 117 32, 116 32))
0.758364	POLYGON ((117 32, 117 33, 118 33, 118 32, 117 32))
1.51594	POLYGON ((118 32, 118 33, 119 33, 119 32, 118 32))
1.84225	POLYGON ((119 32, 119 33, 120 33, 120 32, 119 32))
2.46622	POLYGON ((-117 33, -117 34, -116 34, -116 33, -117 33))
2.54495	POLYGON ((-116 33, -116 34, -115 34, -115 33, -116 33))
5.8137	POLYGON ((-112 33, -112 34, -111 34, -111 33, -112 33))
4.19639	POLYGON ((-111 33, -111 34, -110 34, -110 33, -111 33))
8.81024	POLYGON ((-108 33, -108 34, -107 34, -107 33, -108 33))
7.32209	POLYGON ((-100 33, -100 34, -99 34, -99 33, -100 33))
3.58459	POLYGON ((-99 33, -99 34, -98 34, -98 33, -99 33))
7.6946	POLYGON ((-98 33, -98 34, -97 34, -97 33, -98 33))
6.08267	POLYGON ((-97 33, -97 34, -96 34, -96 33, -97 33))
5.93493	POLYGON ((-96 33, -96 34, -95 34, -95 33, -96 33))
3.80996	POLYGON ((-95 33, -95 34, -94 34, -94 33, -95 33))
3.43357	POLYGON ((-94 33, -94 34, -93 34, -93 33, -94 33))
6.60007	POLYGON ((-84 33, -84 34, -83 34, -83 33, -84 33))
5.66806	POLYGON ((-81 33, -81 34, -80 34, -80 33, -81 33))
2.03446	POLYGON ((-8 33, -8 34, -7 34, -7 33, -8 33))
3.56734	POLYGON ((-7 33, -7 34, -6 34, -6 33, -7 33))
4.05534	POLYGON ((-6 33, -6 34, -5 34, -5 33, -6 33))
8.31289	POLYGON ((43 33, 43 34, 44 34, 44 33, 43 33))
4.67841	POLYGON ((70 33, 70 34, 71 34, 71 33, 70 33))
5.84659	POLYGON ((71 33, 71 34, 72 34, 72 33, 71 33))
-1.28894	POLYGON ((73 33, 73 34, 74 34, 74 33, 73 33))
0.251016	POLYGON ((112 33, 112 34, 113 34, 113 33, 112 33))
0.497196	POLYGON ((113 33, 113 34, 114 34, 114 33, 113 33))
0.243358	POLYGON ((114 33, 114 34, 115 34, 115 33, 114 33))
1.99602	POLYGON ((116 33, 116 34, 117 34, 117 33, 116 33))
0.822868	POLYGON ((117 33, 117 34, 118 34, 118 33, 117 33))
1.42571	POLYGON ((118 33, 118 34, 119 34, 119 33, 118 33))
1.85238	POLYGON ((119 33, 119 34, 120 34, 120 33, 119 33))
1.94542	POLYGON ((120 33, 120 34, 121 34, 121 33, 120 33))
3.04666	POLYGON ((-114 34, -114 35, -113 35, -113 34, -114 34))
2.3594	POLYGON ((-105 34, -105 35, -104 35, -104 34, -105 34))
4.93399	POLYGON ((-100 34, -100 35, -99 35, -99 34, -100 34))
3.47867	POLYGON ((-99 34, -99 35, -98 35, -98 34, -99 34))
6.38137	POLYGON ((-96 34, -96 35, -95 35, -95 34, -96 34))
5.53487	POLYGON ((-94 34, -94 35, -93 35, -93 34, -94 34))
4.61238	POLYGON ((-92 34, -92 35, -91 35, -91 34, -92 34))
7.33409	POLYGON ((-91 34, -91 35, -90 35, -90 34, -91 34))
7.18017	POLYGON ((-90 34, -90 35, -89 35, -89 34, -90 34))
5.30628	POLYGON ((-89 34, -89 35, -88 35, -88 34, -89 34))
6.98859	POLYGON ((-88 34, -88 35, -87 35, -87 34, -88 34))
6.98859	POLYGON ((-87 34, -87 35, -86 35, -86 34, -87 34))
6.86312	POLYGON ((-86 34, -86 35, -85 35, -85 34, -86 34))
7.56929	POLYGON ((-80 34, -80 35, -79 35, -79 34, -80 34))
4.33814	POLYGON ((-6 34, -6 35, -5 35, -5 34, -6 34))
3.11083	POLYGON ((-5 34, -5 35, -4 35, -4 34, -5 34))
4.65208	POLYGON ((-3 34, -3 35, -2 35, -2 34, -3 34))
6.76199	POLYGON ((36 34, 36 35, 37 35, 37 34, 36 34))
8.56801	POLYGON ((42 34, 42 35, 43 35, 43 34, 42 34))
8.49546	POLYGON ((44 34, 44 35, 45 35, 45 34, 44 34))
8.49546	POLYGON ((45 34, 45 35, 46 35, 46 34, 45 34))
5.15313	POLYGON ((69 34, 69 35, 70 35, 70 34, 69 34))
6.75986	POLYGON ((72 34, 72 35, 73 35, 73 34, 72 34))
0.928389	POLYGON ((112 34, 112 35, 113 35, 113 34, 112 34))
1.16835	POLYGON ((117 34, 117 35, 118 35, 118 34, 117 34))
0.440087	POLYGON ((118 34, 118 35, 119 35, 119 34, 118 34))
2.49996	POLYGON ((119 34, 119 35, 120 35, 120 34, 119 34))
0.580689	POLYGON ((-122 35, -122 36, -121 36, -121 35, -122 35))
0.580689	POLYGON ((-121 35, -121 36, -120 36, -120 35, -121 35))
5.47221	POLYGON ((-107 35, -107 36, -106 36, -106 35, -107 35))
7.92065	POLYGON ((-106 35, -106 36, -105 36, -105 35, -106 35))
5.53561	POLYGON ((-105 35, -105 36, -104 36, -104 35, -105 35))
6.18855	POLYGON ((-104 35, -104 36, -103 36, -103 35, -104 35))
2.96803	POLYGON ((-102 35, -102 36, -101 36, -101 35, -102 35))
6.17617	POLYGON ((-100 35, -100 36, -99 36, -99 35, -100 35))
5.98803	POLYGON ((-98 35, -98 36, -97 36, -97 35, -98 35))
8.01543	POLYGON ((-97 35, -97 36, -96 36, -96 35, -97 35))
6.88772	POLYGON ((-96 35, -96 36, -95 36, -95 35, -96 35))
6.36032	POLYGON ((-94 35, -94 36, -93 36, -93 35, -94 35))
3.23993	POLYGON ((-90 35, -90 36, -89 36, -89 35, -90 35))
5.98019	POLYGON ((-89 35, -89 36, -88 36, -88 35, -89 35))
5.98019	POLYGON ((-88 35, -88 36, -87 36, -87 35, -88 35))
8.81399	POLYGON ((-81 35, -81 36, -80 36, -80 35, -81 35))
7.56929	POLYGON ((-80 35, -80 36, -79 36, -79 35, -80 35))
7.64068	POLYGON ((-79 35, -79 36, -78 36, -78 35, -79 35))
0.828468	POLYGON ((-4 35, -4 36, -3 36, -3 35, -4 35))
4.62693	POLYGON ((0 35, 0 36, 1 36, 1 35, 0 35))
9.84587	POLYGON ((1 35, 1 36, 2 36, 2 35, 1 35))
2.33889	POLYGON ((9 35, 9 36, 10 36, 10 35, 9 35))
11.2318	POLYGON ((38 35, 38 36, 39 36, 39 35, 38 35))
15.23	POLYGON ((44 35, 44 36, 45 36, 45 35, 44 35))
15.3838	POLYGON ((45 35, 45 36, 46 36, 46 35, 45 35))
11.9962	POLYGON ((46 35, 46 36, 47 36, 47 35, 46 35))
11.9962	POLYGON ((47 35, 47 36, 48 36, 48 35, 47 35))
4.26643	POLYGON ((103 35, 103 36, 104 36, 104 35, 103 35))
2.85575	POLYGON ((116 35, 116 36, 117 36, 117 35, 116 35))
2.12053	POLYGON ((117 35, 117 36, 118 36, 118 35, 117 35))
0.395966	POLYGON ((118 35, 118 36, 119 36, 119 35, 118 35))
3.34502	POLYGON ((119 35, 119 36, 120 36, 120 35, 119 35))
6.41924	POLYGON ((126 35, 126 36, 127 36, 127 35, 126 35))
6.52535	POLYGON ((140 35, 140 36, 141 36, 141 35, 140 35))
8.22329	POLYGON ((-109 36, -109 37, -108 37, -108 36, -109 36))
10.8959	POLYGON ((-108 36, -108 37, -107 37, -107 36, -108 36))
7.64004	POLYGON ((-107 36, -107 37, -106 37, -106 36, -107 36))
5.47721	POLYGON ((-105 36, -105 37, -104 37, -104 36, -105 36))
8.40592	POLYGON ((-99 36, -99 37, -98 37, -98 36, -99 36))
7.16602	POLYGON ((-98 36, -98 37, -97 37, -97 36, -98 36))
2.90546	POLYGON ((-97 36, -97 37, -96 37, -96 36, -97 36))
6.74176	POLYGON ((-96 36, -96 37, -95 37, -95 36, -96 36))
5.98019	POLYGON ((-89 36, -89 37, -88 37, -88 36, -89 36))
5.98019	POLYGON ((-88 36, -88 37, -87 37, -87 36, -88 36))
7.64068	POLYGON ((-79 36, -79 37, -78 37, -78 36, -79 36))
0.0780316	POLYGON ((-7 36, -7 37, -6 37, -6 36, -7 36))
1.69574	POLYGON ((-6 36, -6 37, -5 37, -5 36, -6 36))
7.43957	POLYGON ((-5 36, -5 37, -4 37, -4 36, -5 36))
5.42731	POLYGON ((-4 36, -4 37, -3 37, -3 36, -4 36))
4.0924	POLYGON ((0 36, 0 37, 1 37, 1 36, 0 36))
3.52883	POLYGON ((1 36, 1 37, 2 37, 2 36, 1 36))
7.3851	POLYGON ((2 36, 2 37, 3 37, 3 36, 2 36))
1.49793	POLYGON ((7 36, 7 37, 8 37, 8 36, 7 36))
2.35278	POLYGON ((8 36, 8 37, 9 37, 9 36, 8 36))
3.77614	POLYGON ((9 36, 9 37, 10 37, 10 36, 9 36))
5.44051	POLYGON ((21 36, 21 37, 22 37, 22 36, 21 36))
12.845	POLYGON ((28 36, 28 37, 29 37, 29 36, 28 36))
12.7171	POLYGON ((30 36, 30 37, 31 37, 31 36, 30 36))
13.0295	POLYGON ((31 36, 31 37, 32 37, 32 36, 31 36))
7.55747	POLYGON ((33 36, 33 37, 34 37, 34 36, 33 36))
5.88478	POLYGON ((36 36, 36 37, 37 37, 37 36, 36 36))
6.93509	POLYGON ((37 36, 37 37, 38 37, 38 36, 37 36))
9.68569	POLYGON ((38 36, 38 37, 39 37, 39 36, 38 36))
9.95068	POLYGON ((42 36, 42 37, 43 37, 43 36, 42 36))
15.23	POLYGON ((44 36, 44 37, 45 37, 45 36, 44 36))
15.23	POLYGON ((45 36, 45 37, 46 37, 46 36, 45 36))
1.93545	POLYGON ((106 36, 106 37, 107 37, 107 36, 106 36))
4.41374	POLYGON ((112 36, 112 37, 113 37, 113 36, 112 36))
5.35607	POLYGON ((113 36, 113 37, 114 37, 114 36, 113 36))
2.85575	POLYGON ((116 36, 116 37, 117 37, 117 36, 116 36))
1.5761	POLYGON ((118 36, 118 37, 119 37, 119 36, 118 36))
2.02778	POLYGON ((119 36, 119 37, 120 37, 120 36, 119 36))
3.16564	POLYGON ((120 36, 120 37, 121 37, 121 36, 120 36))
2.95126	POLYGON ((122 36, 122 37, 123 37, 123 36, 122 36))
5.96154	POLYGON ((136 36, 136 37, 137 37, 137 36, 136 36))
6.80615	POLYGON ((140 36, 140 37, 141 37, 141 36, 140 36))
-0.717077	POLYGON ((-122 37, -122 38, -121 38, -121 37, -122 37))
-0.234135	POLYGON ((-121 37, -121 38, -120 38, -120 37, -121 37))
10.8959	POLYGON ((-108 37, -108 38, -107 38, -107 37, -108 37))
0.960642	POLYGON ((-106 37, -106 38, -105 38, -105 37, -106 37))
6.30927	POLYGON ((-97 37, -97 38, -96 38, -96 37, -97 37))
6.3276	POLYGON ((-89 37, -89 38, -88 38, -88 37, -89 37))
2.36983	POLYGON ((-8 37, -8 38, -7 38, -7 37, -8 37))
8.56889	POLYGON ((-3 37, -3 38, -2 38, -2 37, -3 37))
8.52082	POLYGON ((-1 37, -1 38, 0 38, 0 37, -1 37))
9.20899	POLYGON ((13 37, 13 38, 14 38, 14 37, 13 37))
6.66936	POLYGON ((14 37, 14 38, 15 38, 15 37, 14 37))
11.4305	POLYGON ((21 37, 21 38, 22 38, 22 37, 21 37))
14.136	POLYGON ((28 37, 28 38, 29 38, 29 37, 28 37))
2.94521	POLYGON ((29 37, 29 38, 30 38, 30 37, 29 37))
5.31001	POLYGON ((30 37, 30 38, 31 38, 31 37, 30 37))
11.213	POLYGON ((35 37, 35 38, 36 38, 36 37, 35 37))
12.5263	POLYGON ((36 37, 36 38, 37 38, 37 37, 36 37))
8.75233	POLYGON ((37 37, 37 38, 38 38, 38 37, 37 37))
6.29021	POLYGON ((112 37, 112 38, 113 38, 113 37, 112 37))
1.63326	POLYGON ((118 37, 118 38, 119 38, 119 37, 118 37))
1.59871	POLYGON ((119 37, 119 38, 120 38, 120 37, 119 37))
2.01236	POLYGON ((120 37, 120 38, 121 38, 121 37, 120 37))
3.59101	POLYGON ((121 37, 121 38, 122 38, 122 37, 121 37))
8.46681	POLYGON ((140 37, 140 38, 141 38, 141 37, 140 37))
-2.21255	POLYGON ((-122 38, -122 39, -121 39, -121 38, -122 38))
8.21051	POLYGON ((-105 38, -105 39, -104 39, -104 38, -105 38))
6.71694	POLYGON ((-104 38, -104 39, -103 39, -103 38, -104 38))
7.41117	POLYGON ((-103 38, -103 39, -102 39, -102 38, -103 38))
9.06188	POLYGON ((-100 38, -100 39, -99 39, -99 38, -100 38))
9.78193	POLYGON ((-99 38, -99 39, -98 39, -98 38, -99 38))
5.71774	POLYGON ((-98 38, -98 39, -97 39, -97 38, -98 38))
5.30133	POLYGON ((-96 38, -96 39, -95 39, -95 38, -96 38))
6.40649	POLYGON ((-95 38, -95 39, -94 39, -94 38, -95 38))
8.69459	POLYGON ((-94 38, -94 39, -93 39, -93 38, -94 38))
6.48337	POLYGON ((-90 38, -90 39, -89 39, -89 38, -90 38))
5.64281	POLYGON ((-89 38, -89 39, -88 39, -88 38, -89 38))
6.21764	POLYGON ((-76 38, -76 39, -75 39, -75 38, -76 38))
-0.9399	POLYGON ((-9 38, -9 39, -8 39, -8 38, -9 38))
2.17431	POLYGON ((-8 38, -8 39, -7 39, -7 38, -8 38))
1.75001	POLYGON ((-6 38, -6 39, -5 39, -5 38, -6 38))
1.75001	POLYGON ((-5 38, -5 39, -4 39, -4 38, -5 38))
2.20504	POLYGON ((-4 38, -4 39, -3 39, -3 38, -4 38))
9.92323	POLYGON ((-3 38, -3 39, -2 39, -2 38, -3 38))
7.64863	POLYGON ((-2 38, -2 39, -1 39, -1 38, -2 38))
6.55416	POLYGON ((-1 38, -1 39, 0 39, 0 38, -1 38))
1.74093	POLYGON ((1 38, 1 39, 2 39, 2 38, 1 38))
5.43625	POLYGON ((8 38, 8 39, 9 39, 9 38, 8 38))
9.20899	POLYGON ((13 38, 13 39, 14 39, 14 38, 13 38))
8.80613	POLYGON ((20 38, 20 39, 21 39, 21 38, 20 38))
8.72937	POLYGON ((21 38, 21 39, 22 39, 22 38, 21 38))
9.41402	POLYGON ((27 38, 27 39, 28 39, 28 38, 27 38))
9.63866	POLYGON ((28 38, 28 39, 29 39, 29 38, 28 38))
6.68715	POLYGON ((31 38, 31 39, 32 39, 32 38, 31 38))
8.04268	POLYGON ((38 38, 38 39, 39 39, 39 38, 38 38))
8.46609	POLYGON ((39 38, 39 39, 40 39, 40 38, 39 38))
2.93926	POLYGON ((111 38, 111 39, 112 39, 112 38, 111 38))
1.67003	POLYGON ((114 38, 114 39, 115 39, 115 38, 114 38))
0.981268	POLYGON ((117 38, 117 39, 118 39, 118 38, 117 38))
0.981268	POLYGON ((118 38, 118 39, 119 39, 119 38, 118 38))
1.92357	POLYGON ((-123 39, -123 40, -122 40, -122 39, -123 39))
10.3463	POLYGON ((-106 39, -106 40, -105 40, -105 39, -106 39))
5.94782	POLYGON ((-105 39, -105 40, -104 40, -104 39, -105 39))
5.85866	POLYGON ((-100 39, -100 40, -99 40, -99 39, -100 39))
7.38225	POLYGON ((-99 39, -99 40, -98 40, -98 39, -99 39))
7.53458	POLYGON ((-98 39, -98 40, -97 40, -97 39, -98 39))
7.53458	POLYGON ((-97 39, -97 40, -96 40, -96 39, -97 39))
8.67119	POLYGON ((-96 39, -96 40, -95 40, -95 39, -96 39))
5.85619	POLYGON ((-93 39, -93 40, -92 40, -92 39, -93 39))
5.17723	POLYGON ((-92 39, -92 40, -91 40, -91 39, -92 39))
8.46541	POLYGON ((-89 39, -89 40, -88 40, -88 39, -89 39))
4.56706	POLYGON ((-82 39, -82 40, -81 40, -81 39, -82 39))
2.32151	POLYGON ((-9 39, -9 40, -8 40, -8 39, -9 39))
2.29127	POLYGON ((-8 39, -8 40, -7 40, -7 39, -8 39))
1.90396	POLYGON ((-7 39, -7 40, -6 40, -6 39, -7 39))
4.90097	POLYGON ((-6 39, -6 40, -5 40, -5 39, -6 39))
3.42938	POLYGON ((-5 39, -5 40, -4 40, -4 39, -5 39))
3.27081	POLYGON ((-4 39, -4 40, -3 40, -3 39, -4 39))
5.16807	POLYGON ((-3 39, -3 40, -2 40, -2 39, -3 39))
4.21616	POLYGON ((-2 39, -2 40, -1 40, -1 39, -2 39))
4.16569	POLYGON ((-1 39, -1 40, 0 40, 0 39, -1 39))
4.17242	POLYGON ((9 39, 9 40, 10 40, 10 39, 9 39))
8.49721	POLYGON ((20 39, 20 40, 21 40, 21 39, 20 39))
12.1596	POLYGON ((21 39, 21 40, 22 40, 22 39, 21 39))
9.12862	POLYGON ((28 39, 28 40, 29 40, 29 39, 28 39))
5.34451	POLYGON ((32 39, 32 40, 33 40, 33 39, 32 39))
14.9474	POLYGON ((33 39, 33 40, 34 40, 34 39, 33 39))
5.33452	POLYGON ((38 39, 38 40, 39 40, 39 39, 38 39))
13.9	POLYGON ((40 39, 40 40, 41 40, 41 39, 40 39))
5.68372	POLYGON ((42 39, 42 40, 43 40, 43 39, 42 39))
2.99777	POLYGON ((112 39, 112 40, 113 40, 113 39, 112 39))
2.71409	POLYGON ((113 39, 113 40, 114 40, 114 39, 113 39))
2.82594	POLYGON ((114 39, 114 40, 115 40, 115 39, 114 39))
0.200555	POLYGON ((117 39, 117 40, 118 40, 118 39, 117 39))
1.41514	POLYGON ((118 39, 118 40, 119 40, 119 39, 118 39))
-1.83474	POLYGON ((119 39, 119 40, 120 40, 120 39, 119 39))
0.411631	POLYGON ((121 39, 121 40, 122 40, 122 39, 121 39))
0.829195	POLYGON ((122 39, 122 40, 123 40, 123 39, 122 39))
0.906178	POLYGON ((123 39, 123 40, 124 40, 124 39, 123 39))
2.67744	POLYGON ((125 39, 125 40, 126 40, 126 39, 125 39))
3.34453	POLYGON ((127 39, 127 40, 128 40, 128 39, 127 39))
4.85979	POLYGON ((-113 40, -113 41, -112 41, -112 40, -113 40))
4.85979	POLYGON ((-112 40, -112 41, -111 41, -111 40, -112 40))
9.23544	POLYGON ((-106 40, -106 41, -105 41, -105 40, -106 40))
8.35944	POLYGON ((-105 40, -105 41, -104 41, -104 40, -105 40))
2.63458	POLYGON ((-102 40, -102 41, -101 41, -101 40, -102 40))
8.28825	POLYGON ((-100 40, -100 41, -99 41, -99 40, -100 40))
2.62267	POLYGON ((-97 40, -97 41, -96 41, -96 40, -97 40))
6.33064	POLYGON ((-94 40, -94 41, -93 41, -93 40, -94 40))
6.33064	POLYGON ((-93 40, -93 41, -92 41, -92 40, -93 40))
2.11936	POLYGON ((-90 40, -90 41, -89 41, -89 40, -90 40))
2.68863	POLYGON ((-86 40, -86 41, -85 41, -85 40, -86 40))
3.99314	POLYGON ((-84 40, -84 41, -83 41, -83 40, -84 40))
2.52496	POLYGON ((-7 40, -7 41, -6 41, -6 40, -7 40))
3.98908	POLYGON ((-3 40, -3 41, -2 41, -2 40, -3 40))
5.34819	POLYGON ((0 40, 0 41, 1 41, 1 40, 0 40))
4.19067	POLYGON ((9 40, 9 41, 10 41, 10 40, 9 40))
9.29135	POLYGON ((16 40, 16 41, 17 41, 17 40, 16 40))
10.1523	POLYGON ((19 40, 19 41, 20 41, 20 40, 19 40))
13.2851	POLYGON ((20 40, 20 41, 21 41, 21 40, 20 40))
14.2561	POLYGON ((21 40, 21 41, 22 41, 22 40, 21 40))
13.1553	POLYGON ((22 40, 22 41, 23 41, 23 40, 22 40))
14.644	POLYGON ((23 40, 23 41, 24 41, 24 40, 23 40))
3.38339	POLYGON ((25 40, 25 41, 26 41, 26 40, 25 40))
6.80719	POLYGON ((26 40, 26 41, 27 41, 27 40, 26 40))
7.67797	POLYGON ((27 40, 27 41, 28 41, 28 40, 27 40))
6.21437	POLYGON ((28 40, 28 41, 29 41, 29 40, 28 40))
17.3949	POLYGON ((29 40, 29 41, 30 41, 30 40, 29 40))
2.35742	POLYGON ((31 40, 31 41, 32 41, 32 40, 31 40))
12.2051	POLYGON ((32 40, 32 41, 33 41, 33 40, 32 40))
8.34822	POLYGON ((35 40, 35 41, 36 41, 36 40, 35 40))
5.82648	POLYGON ((38 40, 38 41, 39 41, 39 40, 38 40))
2.2354	POLYGON ((108 40, 108 41, 109 41, 109 40, 108 40))
4.06042	POLYGON ((110 40, 110 41, 111 41, 111 40, 110 40))
2.11951	POLYGON ((112 40, 112 41, 113 41, 113 40, 112 40))
2.35541	POLYGON ((115 40, 115 41, 116 41, 116 40, 115 40))
-0.147421	POLYGON ((117 40, 117 41, 118 41, 118 40, 117 40))
-1.83474	POLYGON ((119 40, 119 41, 120 41, 120 40, 119 40))
0.417511	POLYGON ((120 40, 120 41, 121 41, 121 40, 120 40))
1.7405	POLYGON ((121 40, 121 41, 122 41, 122 40, 121 40))
0.197864	POLYGON ((122 40, 122 41, 123 41, 123 40, 122 40))
0.442339	POLYGON ((123 40, 123 41, 124 41, 124 40, 123 40))
0.114484	POLYGON ((124 40, 124 41, 125 41, 125 40, 124 40))
8.10274	POLYGON ((141 40, 141 41, 142 41, 142 40, 141 40))
0.00561053	POLYGON ((-122 41, -122 42, -121 42, -121 41, -122 41))
6.20572	POLYGON ((-116 41, -116 42, -115 42, -115 41, -116 41))
4.85979	POLYGON ((-114 41, -114 42, -113 42, -113 41, -114 41))
4.85979	POLYGON ((-113 41, -113 42, -112 42, -112 41, -113 41))
4.85979	POLYGON ((-112 41, -112 42, -111 42, -111 41, -112 41))
5.76745	POLYGON ((-110 41, -110 42, -109 42, -109 41, -110 41))
3.12756	POLYGON ((-107 41, -107 42, -106 42, -106 41, -107 41))
4.62458	POLYGON ((-106 41, -106 42, -105 42, -105 41, -106 41))
5.76253	POLYGON ((-105 41, -105 42, -104 42, -104 41, -105 41))
6.71623	POLYGON ((-104 41, -104 42, -103 42, -103 41, -104 41))
4.29008	POLYGON ((-103 41, -103 42, -102 42, -102 41, -103 41))
7.28436	POLYGON ((-102 41, -102 42, -101 42, -101 41, -102 41))
6.52467	POLYGON ((-101 41, -101 42, -100 42, -100 41, -101 41))
4.70928	POLYGON ((-94 41, -94 42, -93 42, -93 41, -94 41))
4.70928	POLYGON ((-93 41, -93 42, -92 42, -92 41, -93 41))
3.01005	POLYGON ((-92 41, -92 42, -91 42, -91 41, -92 41))
1.95614	POLYGON ((-7 41, -7 42, -6 42, -6 41, -7 41))
1.89997	POLYGON ((-6 41, -6 42, -5 42, -5 41, -6 41))
5.43021	POLYGON ((-4 41, -4 42, -3 42, -3 41, -4 41))
3.45063	POLYGON ((-1 41, -1 42, 0 42, 0 41, -1 41))
4.09015	POLYGON ((0 41, 0 42, 1 42, 1 41, 0 41))
7.56382	POLYGON ((14 41, 14 42, 15 42, 15 41, 14 41))
11.1949	POLYGON ((15 41, 15 42, 16 42, 16 41, 15 41))
6.00391	POLYGON ((16 41, 16 42, 17 42, 17 41, 16 41))
8.17445	POLYGON ((19 41, 19 42, 20 42, 20 41, 19 41))
14.7617	POLYGON ((20 41, 20 42, 21 42, 21 41, 20 41))
12.3101	POLYGON ((23 41, 23 42, 24 42, 24 41, 23 41))
6.86093	POLYGON ((25 41, 25 42, 26 42, 26 41, 25 41))
11.2174	POLYGON ((28 41, 28 42, 29 42, 29 41, 28 41))
8.67759	POLYGON ((36 41, 36 42, 37 42, 37 41, 36 41))
2.22606	POLYGON ((108 41, 108 42, 109 42, 109 41, 108 41))
2.15261	POLYGON ((115 41, 115 42, 116 42, 116 41, 115 41))
-1.42083	POLYGON ((118 41, 118 42, 119 42, 119 41, 118 41))
-0.956574	POLYGON ((120 41, 120 42, 121 42, 121 41, 120 41))
-1.74065	POLYGON ((121 41, 121 42, 122 42, 122 41, 121 41))
-0.175489	POLYGON ((122 41, 122 42, 123 42, 123 41, 122 41))
0.503589	POLYGON ((123 41, 123 42, 124 42, 124 41, 123 41))
6.08871	POLYGON ((129 41, 129 42, 130 42, 130 41, 129 41))
0.952574	POLYGON ((-123 42, -123 43, -122 43, -122 42, -123 42))
0.952574	POLYGON ((-122 42, -122 43, -121 43, -121 42, -122 42))
0.6638	POLYGON ((-121 42, -121 43, -120 43, -120 42, -121 42))
3.06922	POLYGON ((-116 42, -116 43, -115 43, -115 42, -116 42))
6.01547	POLYGON ((-114 42, -114 43, -113 43, -113 42, -114 42))
5.22893	POLYGON ((-113 42, -113 43, -112 43, -112 42, -113 42))
7.13784	POLYGON ((-112 42, -112 43, -111 43, -111 42, -112 42))
6.94522	POLYGON ((-111 42, -111 43, -110 43, -110 42, -111 42))
3.27124	POLYGON ((-110 42, -110 43, -109 43, -109 42, -110 42))
7.53687	POLYGON ((-108 42, -108 43, -107 43, -107 42, -108 42))
7.53687	POLYGON ((-107 42, -107 43, -106 43, -106 42, -107 42))
9.53969	POLYGON ((-106 42, -106 43, -105 43, -105 42, -106 42))
8.40465	POLYGON ((-105 42, -105 43, -104 43, -104 42, -105 42))
4.39049	POLYGON ((-103 42, -103 43, -102 43, -102 42, -103 42))
4.43652	POLYGON ((-102 42, -102 43, -101 43, -101 42, -102 42))
4.36236	POLYGON ((-101 42, -101 43, -100 43, -100 42, -101 42))
3.04103	POLYGON ((-100 42, -100 43, -99 43, -99 42, -100 42))
1.29703	POLYGON ((-98 42, -98 43, -97 43, -97 42, -98 42))
2.21753	POLYGON ((-96 42, -96 43, -95 43, -95 42, -96 42))
1.44535	POLYGON ((-95 42, -95 43, -94 43, -94 42, -95 42))
2.88335	POLYGON ((-89 42, -89 43, -88 43, -88 42, -89 42))
3.77921	POLYGON ((-2 42, -2 43, -1 43, -1 42, -2 42))
3.27774	POLYGON ((-1 42, -1 43, 0 43, 0 42, -1 42))
7.38101	POLYGON ((0 42, 0 43, 1 43, 1 42, 0 42))
6.35699	POLYGON ((2 42, 2 43, 3 43, 3 42, 2 42))
8.46688	POLYGON ((9 42, 9 43, 10 43, 10 42, 9 42))
7.01061	POLYGON ((11 42, 11 43, 12 43, 12 42, 11 42))
9.56254	POLYGON ((19 42, 19 43, 20 43, 20 42, 19 42))
8.75309	POLYGON ((27 42, 27 43, 28 43, 28 42, 27 42))
16.0421	POLYGON ((41 42, 41 43, 42 43, 42 42, 41 42))
16.41	POLYGON ((42 42, 42 43, 43 43, 43 42, 42 42))
6.14121	POLYGON ((47 42, 47 43, 48 43, 48 42, 47 42))
8.21915	POLYGON ((48 42, 48 43, 49 43, 49 42, 48 42))
-1.2488	POLYGON ((119 42, 119 43, 120 43, 120 42, 119 42))
-0.729353	POLYGON ((121 42, 121 43, 122 43, 122 42, 121 42))
0.249141	POLYGON ((122 42, 122 43, 123 43, 123 42, 122 42))
0.538613	POLYGON ((123 42, 123 43, 124 43, 124 42, 123 42))
2.43016	POLYGON ((124 42, 124 43, 125 43, 125 42, 124 42))
-0.146351	POLYGON ((125 42, 125 43, 126 43, 126 42, 125 42))
4.3741	POLYGON ((130 42, 130 43, 131 43, 131 42, 130 42))
3.53264	POLYGON ((-117 43, -117 44, -116 44, -116 43, -117 43))
3.06922	POLYGON ((-116 43, -116 44, -115 44, -115 43, -116 43))
5.22893	POLYGON ((-113 43, -113 44, -112 44, -112 43, -113 43))
7.13784	POLYGON ((-112 43, -112 44, -111 44, -111 43, -112 43))
8.1666	POLYGON ((-109 43, -109 44, -108 44, -108 43, -109 43))
2.55941	POLYGON ((-107 43, -107 44, -106 44, -106 43, -107 43))
3.86997	POLYGON ((-104 43, -104 44, -103 44, -103 43, -104 43))
2.91869	POLYGON ((-96 43, -96 44, -95 44, -95 43, -96 43))
1.79467	POLYGON ((-95 43, -95 44, -94 44, -94 43, -95 43))
1.84219	POLYGON ((-94 43, -94 44, -93 44, -93 43, -94 43))
1.26936	POLYGON ((-89 43, -89 44, -88 44, -88 43, -89 43))
2.809	POLYGON ((-85 43, -85 44, -84 44, -84 43, -85 43))
0.606826	POLYGON ((-2 43, -2 44, -1 44, -1 43, -2 43))
3.49946	POLYGON ((2 43, 2 44, 3 44, 3 43, 2 43))
5.26271	POLYGON ((3 43, 3 44, 4 44, 4 43, 3 43))
5.68593	POLYGON ((4 43, 4 44, 5 44, 5 43, 4 43))
6.06553	POLYGON ((5 43, 5 44, 6 44, 6 43, 5 43))
7.24402	POLYGON ((6 43, 6 44, 7 44, 7 43, 6 43))
7.31117	POLYGON ((10 43, 10 44, 11 44, 11 43, 10 43))
7.64419	POLYGON ((11 43, 11 44, 12 44, 12 43, 11 43))
4.77356	POLYGON ((12 43, 12 44, 13 44, 13 43, 12 43))
10.1801	POLYGON ((17 43, 17 44, 18 44, 18 43, 17 43))
3.3178	POLYGON ((25 43, 25 44, 26 44, 26 43, 25 43))
8.21464	POLYGON ((47 43, 47 44, 48 44, 48 43, 47 43))
4.66771	POLYGON ((51 43, 51 44, 52 44, 52 43, 51 43))
0.29823	POLYGON ((119 43, 119 44, 120 44, 120 43, 119 43))
0.742581	POLYGON ((120 43, 120 44, 121 44, 121 43, 120 43))
0.420935	POLYGON ((121 43, 121 44, 122 44, 122 43, 121 43))
3.54172	POLYGON ((122 43, 122 44, 123 44, 123 43, 122 43))
2.16613	POLYGON ((124 43, 124 44, 125 44, 125 43, 124 43))
-0.62343	POLYGON ((125 43, 125 44, 126 44, 126 43, 125 43))
0.0160758	POLYGON ((126 43, 126 44, 127 44, 127 43, 126 43))
-0.248776	POLYGON ((127 43, 127 44, 128 44, 128 43, 127 43))
0.296762	POLYGON ((128 43, 128 44, 129 44, 129 43, 128 43))
0.0825632	POLYGON ((129 43, 129 44, 130 44, 130 43, 129 43))
5.97847	POLYGON ((132 43, 132 44, 133 44, 133 43, 132 43))
6.85915	POLYGON ((-105 44, -105 45, -104 45, -104 44, -105 44))
5.03251	POLYGON ((-104 44, -104 45, -103 45, -103 44, -104 44))
3.82502	POLYGON ((-101 44, -101 45, -100 45, -100 44, -101 44))
3.77821	POLYGON ((-100 44, -100 45, -99 45, -99 44, -100 44))
2.39001	POLYGON ((-99 44, -99 45, -98 45, -98 44, -99 44))
1.32395	POLYGON ((-98 44, -98 45, -97 45, -97 44, -98 44))
1.09725	POLYGON ((-96 44, -96 45, -95 45, -95 44, -96 44))
1.26936	POLYGON ((-89 44, -89 45, -88 45, -88 44, -89 44))
1.6753	POLYGON ((-79 44, -79 45, -78 45, -78 44, -79 44))
-0.310505	POLYGON ((-77 44, -77 45, -76 45, -76 44, -77 44))
1.46787	POLYGON ((-2 44, -2 45, -1 45, -1 44, -2 44))
5.91013	POLYGON ((11 44, 11 45, 12 45, 12 44, 11 44))
6.92896	POLYGON ((12 44, 12 45, 13 45, 13 44, 12 44))
13.6627	POLYGON ((19 44, 19 45, 20 45, 20 44, 19 44))
9.89253	POLYGON ((21 44, 21 45, 22 45, 22 44, 21 44))
11.3918	POLYGON ((22 44, 22 45, 23 45, 23 44, 22 44))
12.8824	POLYGON ((24 44, 24 45, 25 45, 25 44, 24 44))
5.01578	POLYGON ((26 44, 26 45, 27 45, 27 44, 26 44))
9.35353	POLYGON ((28 44, 28 45, 29 45, 29 44, 28 44))
8.1531	POLYGON ((29 44, 29 45, 30 45, 30 44, 29 44))
6.15098	POLYGON ((37 44, 37 45, 38 45, 38 44, 37 44))
3.05392	POLYGON ((38 44, 38 45, 39 45, 39 44, 38 44))
7.09655	POLYGON ((39 44, 39 45, 40 45, 40 44, 39 44))
9.06824	POLYGON ((41 44, 41 45, 42 45, 42 44, 41 44))
6.72614	POLYGON ((42 44, 42 45, 43 45, 43 44, 42 44))
2.64232	POLYGON ((119 44, 119 45, 120 45, 120 44, 119 44))
0.0258526	POLYGON ((120 44, 120 45, 121 45, 121 44, 120 44))
0.3839	POLYGON ((121 44, 121 45, 122 45, 122 44, 121 44))
2.03053	POLYGON ((123 44, 123 45, 124 45, 124 44, 123 44))
0.375904	POLYGON ((124 44, 124 45, 125 45, 125 44, 124 44))
0.705201	POLYGON ((126 44, 126 45, 127 45, 127 44, 126 44))
1.74416	POLYGON ((127 44, 127 45, 128 45, 128 44, 127 44))
0.0825632	POLYGON ((128 44, 128 45, 129 45, 129 44, 128 44))
0.0825632	POLYGON ((129 44, 129 45, 130 45, 130 44, 129 44))
3.80729	POLYGON ((-121 45, -121 46, -120 46, -120 45, -121 45))
1.10653	POLYGON ((-120 45, -120 46, -119 46, -119 45, -120 45))
4.45003	POLYGON ((-119 45, -119 46, -118 46, -118 45, -119 45))
4.34118	POLYGON ((-107 45, -107 46, -106 46, -106 45, -107 45))
0.103568	POLYGON ((-104 45, -104 46, -103 46, -103 45, -104 45))
7.02332	POLYGON ((-103 45, -103 46, -102 46, -102 45, -103 45))
1.53756	POLYGON ((-99 45, -99 46, -98 46, -98 45, -99 45))
0.634247	POLYGON ((-98 45, -98 46, -97 46, -97 45, -98 45))
1.80011	POLYGON ((-97 45, -97 46, -96 46, -96 45, -97 45))
1.19422	POLYGON ((-96 45, -96 46, -95 46, -95 45, -96 45))
0.612679	POLYGON ((-95 45, -95 46, -94 46, -94 45, -95 45))
-1.92411	POLYGON ((-87 45, -87 46, -86 46, -86 45, -87 45))
6.13355	POLYGON ((-75 45, -75 46, -74 46, -74 45, -75 45))
6.13355	POLYGON ((-74 45, -74 46, -73 46, -73 45, -74 45))
3.09486	POLYGON ((-2 45, -2 46, -1 46, -1 45, -2 45))
8.98762	POLYGON ((5 45, 5 46, 6 46, 6 45, 5 45))
13.3038	POLYGON ((6 45, 6 46, 7 46, 7 45, 6 45))
13.0928	POLYGON ((9 45, 9 46, 10 46, 10 45, 9 45))
7.1716	POLYGON ((12 45, 12 46, 13 46, 13 45, 12 45))
6.94287	POLYGON ((21 45, 21 46, 22 46, 22 45, 21 45))
10.9151	POLYGON ((24 45, 24 46, 25 46, 25 45, 24 45))
8.20333	POLYGON ((27 45, 27 46, 28 46, 28 45, 27 45))
5.79067	POLYGON ((28 45, 28 46, 29 46, 29 45, 28 45))
5.65579	POLYGON ((29 45, 29 46, 30 46, 30 45, 29 45))
7.12504	POLYGON ((30 45, 30 46, 31 46, 31 45, 30 45))
4.359	POLYGON ((32 45, 32 46, 33 46, 33 45, 32 45))
4.66885	POLYGON ((33 45, 33 46, 34 46, 34 45, 33 45))
4.13529	POLYGON ((34 45, 34 46, 35 46, 35 45, 34 45))
4.2592	POLYGON ((35 45, 35 46, 36 46, 36 45, 35 45))
3.28345	POLYGON ((36 45, 36 46, 37 46, 37 45, 36 45))
4.91372	POLYGON ((37 45, 37 46, 38 46, 38 45, 37 45))
2.76296	POLYGON ((38 45, 38 46, 39 46, 39 45, 38 45))
6.05854	POLYGON ((39 45, 39 46, 40 46, 40 45, 39 45))
8.5529	POLYGON ((41 45, 41 46, 42 46, 42 45, 41 45))
5.70426	POLYGON ((42 45, 42 46, 43 46, 43 45, 42 45))
6.60302	POLYGON ((43 45, 43 46, 44 46, 44 45, 43 45))
5.87856	POLYGON ((44 45, 44 46, 45 46, 45 45, 44 45))
6.47426	POLYGON ((47 45, 47 46, 48 46, 48 45, 47 45))
5.65751	POLYGON ((48 45, 48 46, 49 46, 49 45, 48 45))
0.303615	POLYGON ((121 45, 121 46, 122 46, 122 45, 121 45))
1.41966	POLYGON ((122 45, 122 46, 123 46, 123 45, 122 45))
2.84907	POLYGON ((123 45, 123 46, 124 46, 124 45, 123 45))
1.80428	POLYGON ((124 45, 124 46, 125 46, 125 45, 124 45))
2.45248	POLYGON ((125 45, 125 46, 126 46, 126 45, 125 45))
2.61594	POLYGON ((126 45, 126 46, 127 46, 127 45, 126 45))
2.50087	POLYGON ((127 45, 127 46, 128 46, 128 45, 127 45))
2.11162	POLYGON ((128 45, 128 46, 129 46, 129 45, 128 45))
-0.360368	POLYGON ((129 45, 129 46, 130 46, 130 45, 129 45))
5.68579	POLYGON ((130 45, 130 46, 131 46, 131 45, 130 45))
4.87707	POLYGON ((131 45, 131 46, 132 46, 132 45, 131 45))
3.08731	POLYGON ((132 45, 132 46, 133 46, 133 45, 132 45))
4.93284	POLYGON ((-111 46, -111 47, -110 47, -110 46, -111 46))
0.103568	POLYGON ((-104 46, -104 47, -103 47, -103 46, -104 46))
0.2674	POLYGON ((-102 46, -102 47, -101 47, -101 46, -102 46))
0.103437	POLYGON ((-101 46, -101 47, -100 47, -100 46, -101 46))
0.896861	POLYGON ((-100 46, -100 47, -99 47, -99 46, -100 46))
0.763653	POLYGON ((-98 46, -98 47, -97 47, -97 46, -98 46))
1.02234	POLYGON ((-97 46, -97 47, -96 47, -96 46, -97 46))
1.61772	POLYGON ((-96 46, -96 47, -95 47, -95 46, -96 46))
0.1682	POLYGON ((-95 46, -95 47, -94 47, -94 46, -95 46))
7.26858	POLYGON ((-74 46, -74 47, -73 47, -73 46, -74 46))
7.26858	POLYGON ((-73 46, -73 47, -72 47, -72 46, -73 46))
7.22483	POLYGON ((6 46, 6 47, 7 47, 7 46, 6 46))
7.22483	POLYGON ((7 46, 7 47, 8 47, 8 46, 7 46))
12.9293	POLYGON ((9 46, 9 47, 10 47, 10 46, 9 46))
12.4294	POLYGON ((11 46, 11 47, 12 47, 12 46, 11 46))
9.87625	POLYGON ((16 46, 16 47, 17 47, 17 46, 16 46))
6.91084	POLYGON ((17 46, 17 47, 18 47, 18 46, 17 46))
6.91084	POLYGON ((18 46, 18 47, 19 47, 19 46, 18 46))
9.89421	POLYGON ((26 46, 26 47, 27 47, 27 46, 26 46))
9.61536	POLYGON ((27 46, 27 47, 28 47, 28 46, 27 46))
8.86103	POLYGON ((30 46, 30 47, 31 47, 31 46, 30 46))
8.10184	POLYGON ((31 46, 31 47, 32 47, 32 46, 31 46))
6.19762	POLYGON ((32 46, 32 47, 33 47, 33 46, 32 46))
2.92119	POLYGON ((33 46, 33 47, 34 47, 34 46, 33 46))
4.22571	POLYGON ((34 46, 34 47, 35 47, 35 46, 34 46))
2.73014	POLYGON ((35 46, 35 47, 36 47, 36 46, 35 46))
4.55021	POLYGON ((36 46, 36 47, 37 47, 37 46, 36 46))
3.51445	POLYGON ((37 46, 37 47, 38 47, 38 46, 37 46))
1.73815	POLYGON ((38 46, 38 47, 39 47, 39 46, 38 46))
6.09115	POLYGON ((41 46, 41 47, 42 47, 42 46, 41 46))
7.27695	POLYGON ((42 46, 42 47, 43 47, 43 46, 42 46))
7.34682	POLYGON ((43 46, 43 47, 44 47, 44 46, 43 46))
5.31779	POLYGON ((49 46, 49 47, 50 47, 50 46, 49 46))
2.5193	POLYGON ((123 46, 123 47, 124 47, 124 46, 123 46))
3.52082	POLYGON ((124 46, 124 47, 125 47, 125 46, 124 46))
1.31763	POLYGON ((125 46, 125 47, 126 47, 126 46, 125 46))
0.741832	POLYGON ((126 46, 126 47, 127 47, 127 46, 126 46))
2.40501	POLYGON ((127 46, 127 47, 128 47, 128 46, 127 46))
-0.360368	POLYGON ((129 46, 129 47, 130 47, 130 46, 129 46))
3.80984	POLYGON ((130 46, 130 47, 131 47, 131 46, 130 46))
4.93	POLYGON ((132 46, 132 47, 133 47, 133 46, 132 46))
8.48991	POLYGON ((134 46, 134 47, 135 47, 135 46, 134 46))
0.311532	POLYGON ((-113 47, -113 48, -112 48, -112 47, -113 47))
0.345126	POLYGON ((-103 47, -103 48, -102 48, -102 47, -103 47))
1.30712	POLYGON ((-102 47, -102 48, -101 48, -101 47, -102 47))
1.12963	POLYGON ((-101 47, -101 48, -100 48, -100 47, -101 47))
0.680765	POLYGON ((-99 47, -99 48, -98 48, -98 47, -99 47))
0.733391	POLYGON ((-98 47, -98 48, -97 48, -97 47, -98 47))
-0.972721	POLYGON ((-96 47, -96 48, -95 48, -95 47, -96 47))
-0.964826	POLYGON ((-95 47, -95 48, -94 48, -94 47, -95 47))
-0.0476579	POLYGON ((-94 47, -94 48, -93 48, -93 47, -94 47))
-0.0476579	POLYGON ((-93 47, -93 48, -92 48, -92 47, -93 47))
7.22483	POLYGON ((6 47, 6 48, 7 48, 7 47, 6 47))
7.22483	POLYGON ((7 47, 7 48, 8 48, 8 47, 7 47))
12.9558	POLYGON ((8 47, 8 48, 9 48, 9 47, 8 47))
12.9558	POLYGON ((9 47, 9 48, 10 48, 10 47, 9 47))
6.69048	POLYGON ((17 47, 17 48, 18 48, 18 47, 17 47))
7.53844	POLYGON ((18 47, 18 48, 19 48, 19 47, 18 47))
8.0644	POLYGON ((20 47, 20 48, 21 48, 21 47, 20 47))
9.04525	POLYGON ((21 47, 21 48, 22 48, 22 47, 21 47))
9.93383	POLYGON ((23 47, 23 48, 24 48, 24 47, 23 47))
6.98655	POLYGON ((26 47, 26 48, 27 48, 27 47, 26 47))
7.97189	POLYGON ((27 47, 27 48, 28 48, 28 47, 27 47))
9.78367	POLYGON ((28 47, 28 48, 29 48, 29 47, 28 47))
5.04305	POLYGON ((29 47, 29 48, 30 48, 30 47, 29 47))
8.10184	POLYGON ((30 47, 30 48, 31 48, 31 47, 30 47))
8.10184	POLYGON ((31 47, 31 48, 32 48, 32 47, 31 47))
2.55675	POLYGON ((33 47, 33 48, 34 48, 34 47, 33 47))
2.30458	POLYGON ((34 47, 34 48, 35 48, 35 47, 34 47))
2.29798	POLYGON ((35 47, 35 48, 36 48, 36 47, 35 47))
6.2469	POLYGON ((38 47, 38 48, 39 48, 39 47, 38 47))
5.64808	POLYGON ((40 47, 40 48, 41 48, 41 47, 40 47))
5.66563	POLYGON ((41 47, 41 48, 42 48, 42 47, 41 47))
5.65885	POLYGON ((42 47, 42 48, 43 48, 43 47, 42 47))
5.65885	POLYGON ((43 47, 43 48, 44 48, 44 47, 43 47))
4.41685	POLYGON ((83 47, 83 48, 84 48, 84 47, 83 47))
4.41862	POLYGON ((84 47, 84 48, 85 48, 85 47, 84 47))
4.31414	POLYGON ((86 47, 86 48, 87 48, 87 47, 86 47))
2.61437	POLYGON ((112 47, 112 48, 113 48, 113 47, 112 47))
5.23191	POLYGON ((117 47, 117 48, 118 48, 118 47, 117 47))
-0.743579	POLYGON ((118 47, 118 48, 119 48, 119 47, 118 47))
-0.374122	POLYGON ((119 47, 119 48, 120 48, 120 47, 119 47))
3.51245	POLYGON ((123 47, 123 48, 124 48, 124 47, 123 47))
2.54324	POLYGON ((124 47, 124 48, 125 48, 125 47, 124 47))
2.60142	POLYGON ((125 47, 125 48, 126 48, 126 47, 125 47))
1.51972	POLYGON ((126 47, 126 48, 127 48, 127 47, 126 47))
4.16816	POLYGON ((127 47, 127 48, 128 48, 128 47, 127 47))
4.00409	POLYGON ((-111 48, -111 49, -110 49, -110 48, -111 48))
4.00409	POLYGON ((-110 48, -110 49, -109 49, -109 48, -110 48))
0.382967	POLYGON ((-108 48, -108 49, -107 49, -107 48, -108 48))
2.18934	POLYGON ((-105 48, -105 49, -104 49, -104 48, -105 48))
1.06156	POLYGON ((-103 48, -103 49, -102 49, -102 48, -103 48))
0.730403	POLYGON ((-101 48, -101 49, -100 49, -100 48, -101 48))
0.295211	POLYGON ((-100 48, -100 49, -99 49, -99 48, -100 48))
-0.972721	POLYGON ((-96 48, -96 49, -95 49, -95 48, -96 48))
-0.972721	POLYGON ((-95 48, -95 49, -94 49, -94 48, -95 48))
7.15256	POLYGON ((17 48, 17 49, 18 49, 18 48, 17 48))
6.67139	POLYGON ((33 48, 33 49, 34 49, 34 48, 33 48))
5.65885	POLYGON ((42 48, 42 49, 43 49, 43 48, 42 48))
5.65885	POLYGON ((43 48, 43 49, 44 49, 44 48, 43 48))
1.39531	POLYGON ((80 48, 80 49, 81 49, 81 48, 80 48))
4.41685	POLYGON ((82 48, 82 49, 83 49, 83 48, 82 48))
4.41551	POLYGON ((83 48, 83 49, 84 49, 84 48, 83 48))
4.41685	POLYGON ((84 48, 84 49, 85 49, 85 48, 84 48))
4.76254	POLYGON ((116 48, 116 49, 117 49, 117 48, 116 48))
4.72579	POLYGON ((117 48, 117 49, 118 49, 118 48, 117 48))
0.0148464	POLYGON ((119 48, 119 49, 120 49, 120 48, 119 48))
1.45798	POLYGON ((123 48, 123 49, 124 49, 124 48, 123 48))
2.49487	POLYGON ((125 48, 125 49, 126 49, 126 48, 125 48))
6.10978	POLYGON ((126 48, 126 49, 127 49, 127 48, 126 48))
5.28464	POLYGON ((128 48, 128 49, 129 49, 129 48, 128 48))
4.25939	POLYGON ((134 48, 134 49, 135 49, 135 48, 134 48))
3.42043	POLYGON ((135 48, 135 49, 136 49, 136 48, 135 48))
2.34068	POLYGON ((136 48, 136 49, 137 49, 137 48, 136 48))
2.33552	POLYGON ((-120 49, -120 50, -119 50, -119 49, -120 49))
2.83867	POLYGON ((-113 49, -113 50, -112 50, -112 49, -113 49))
2.83867	POLYGON ((-112 49, -112 50, -111 50, -111 49, -112 49))
3.72737	POLYGON ((-111 49, -111 50, -110 50, -110 49, -111 49))
1.95665	POLYGON ((-110 49, -110 50, -109 50, -109 49, -110 49))
4.45134	POLYGON ((-106 49, -106 50, -105 50, -105 49, -106 49))
-0.552263	POLYGON ((-105 49, -105 50, -104 50, -104 49, -105 49))
1.68417	POLYGON ((-101 49, -101 50, -100 50, -100 49, -101 49))
1.48171	POLYGON ((-99 49, -99 50, -98 50, -98 49, -99 49))
-1.35006	POLYGON ((-96 49, -96 50, -95 50, -95 49, -96 49))
7.71517	POLYGON ((17 49, 17 50, 18 50, 18 49, 17 49))
7.0865	POLYGON ((18 49, 18 50, 19 50, 19 49, 18 49))
7.55411	POLYGON ((31 49, 31 50, 32 50, 32 49, 31 49))
7.55411	POLYGON ((32 49, 32 50, 33 50, 33 49, 32 49))
7.53132	POLYGON ((33 49, 33 50, 34 50, 34 49, 33 49))
3.43817	POLYGON ((78 49, 78 50, 79 50, 79 49, 78 49))
3.43817	POLYGON ((79 49, 79 50, 80 50, 80 49, 79 49))
1.02475	POLYGON ((80 49, 80 50, 81 50, 81 49, 80 49))
1.56442	POLYGON ((81 49, 81 50, 82 50, 82 49, 81 49))
4.41685	POLYGON ((83 49, 83 50, 84 50, 84 49, 83 49))
4.41685	POLYGON ((84 49, 84 50, 85 50, 85 49, 84 49))
5.17241	POLYGON ((102 49, 102 50, 103 50, 103 49, 102 49))
2.53654	POLYGON ((105 49, 105 50, 106 50, 106 49, 105 49))
4.75163	POLYGON ((117 49, 117 50, 118 50, 118 49, 117 49))
0.341899	POLYGON ((118 49, 118 50, 119 50, 119 49, 118 49))
0.370633	POLYGON ((119 49, 119 50, 120 50, 120 49, 119 49))
5.75856	POLYGON ((129 49, 129 50, 130 50, 130 49, 129 49))
2.46717	POLYGON ((136 49, 136 50, 137 50, 137 49, 136 49))
2.78872	POLYGON ((137 49, 137 50, 138 50, 138 49, 137 49))
2.33552	POLYGON ((-120 50, -120 51, -119 51, -119 50, -120 50))
2.29444	POLYGON ((-113 50, -113 51, -112 51, -112 50, -113 50))
3.80499	POLYGON ((-112 50, -112 51, -111 51, -111 50, -112 50))
-0.724705	POLYGON ((-104 50, -104 51, -103 51, -103 50, -104 50))
-1.38918	POLYGON ((-100 50, -100 51, -99 51, -99 50, -100 50))
-0.231629	POLYGON ((-99 50, -99 51, -98 51, -98 50, -99 50))
-0.124752	POLYGON ((-98 50, -98 51, -97 51, -97 50, -98 50))
8.38677	POLYGON ((30 50, 30 51, 31 51, 31 50, 30 50))
0.801614	POLYGON ((71 50, 71 51, 72 51, 72 50, 71 50))
4.19761	POLYGON ((79 50, 79 51, 80 51, 80 50, 79 50))
1.35279	POLYGON ((81 50, 81 51, 82 51, 82 50, 81 50))
1.07737	POLYGON ((105 50, 105 51, 106 51, 106 50, 105 50))
4.56678	POLYGON ((114 50, 114 51, 115 51, 115 50, 114 50))
4.05608	POLYGON ((115 50, 115 51, 116 51, 116 50, 115 50))
1.9564	POLYGON ((116 50, 116 51, 117 51, 117 50, 116 50))
4.28808	POLYGON ((117 50, 117 51, 118 51, 118 50, 117 50))
2.98784	POLYGON ((118 50, 118 51, 119 51, 119 50, 118 50))
2.23423	POLYGON ((136 50, 136 51, 137 51, 137 50, 136 50))
3.00907	POLYGON ((137 50, 137 51, 138 51, 138 50, 137 50))
0.382161	POLYGON ((-106 51, -106 52, -105 52, -105 51, -106 51))
-0.254524	POLYGON ((-100 51, -100 52, -99 52, -99 51, -100 51))
-0.0845207	POLYGON ((-99 51, -99 52, -98 52, -98 51, -99 51))
-0.760001	POLYGON ((-98 51, -98 52, -97 52, -97 51, -98 51))
-2.98056	POLYGON ((-97 51, -97 52, -96 52, -96 51, -97 51))
6.55872	POLYGON ((14 51, 14 52, 15 52, 15 51, 14 51))
3.83218	POLYGON ((16 51, 16 52, 17 52, 17 51, 16 51))
8.28351	POLYGON ((23 51, 23 52, 24 52, 24 51, 23 51))
8.38677	POLYGON ((30 51, 30 52, 31 52, 31 51, 30 51))
5.46145	POLYGON ((37 51, 37 52, 38 52, 38 51, 37 51))
0.280516	POLYGON ((68 51, 68 52, 69 52, 69 51, 68 51))
0.403495	POLYGON ((69 51, 69 52, 70 52, 70 51, 69 51))
1.44902	POLYGON ((70 51, 70 52, 71 52, 71 51, 70 51))
0.682959	POLYGON ((71 51, 71 52, 72 52, 72 51, 71 51))
1.31575	POLYGON ((77 51, 77 52, 78 52, 78 51, 77 51))
1.19296	POLYGON ((81 51, 81 52, 82 52, 82 51, 81 51))
0.706996	POLYGON ((82 51, 82 52, 83 52, 83 51, 82 51))
1.82492	POLYGON ((91 51, 91 52, 92 52, 92 51, 91 51))
1.82492	POLYGON ((92 51, 92 52, 93 52, 93 51, 92 51))
5.94346	POLYGON ((106 51, 106 52, 107 52, 107 51, 106 51))
5.62922	POLYGON ((115 51, 115 52, 116 52, 116 51, 115 51))
3.6447	POLYGON ((136 51, 136 52, 137 52, 137 51, 136 51))
6.37291	POLYGON ((138 51, 138 52, 139 52, 139 51, 138 51))
9.35914	POLYGON ((141 51, 141 52, 142 52, 142 51, 141 51))
-0.58959	POLYGON ((-101 52, -101 53, -100 53, -100 52, -101 52))
-1.34661	POLYGON ((-100 52, -100 53, -99 53, -99 52, -100 52))
-0.904831	POLYGON ((-99 52, -99 53, -98 53, -98 52, -99 52))
-0.972526	POLYGON ((-98 52, -98 53, -97 53, -97 52, -98 52))
3.94493	POLYGON ((1 52, 1 53, 2 53, 2 52, 1 52))
4.73965	POLYGON ((4 52, 4 53, 5 53, 5 52, 4 52))
4.73965	POLYGON ((5 52, 5 53, 6 53, 6 52, 5 52))
5.1338	POLYGON ((35 52, 35 53, 36 53, 36 52, 35 52))
2.46753	POLYGON ((60 52, 60 53, 61 53, 61 52, 60 52))
1.77634	POLYGON ((61 52, 61 53, 62 53, 62 52, 61 52))
1.15344	POLYGON ((62 52, 62 53, 63 53, 63 52, 62 52))
1.81193	POLYGON ((63 52, 63 53, 64 53, 64 52, 63 52))
1.75867	POLYGON ((64 52, 64 53, 65 53, 65 52, 64 52))
1.98294	POLYGON ((66 52, 66 53, 67 53, 67 52, 66 52))
2.36849	POLYGON ((67 52, 67 53, 68 53, 68 52, 67 52))
1.11307	POLYGON ((76 52, 76 53, 77 53, 77 52, 76 52))
-0.170919	POLYGON ((81 52, 81 53, 82 53, 82 52, 81 52))
0.612119	POLYGON ((82 52, 82 53, 83 53, 83 52, 82 52))
1.82492	POLYGON ((91 52, 91 53, 92 53, 92 52, 91 52))
1.82492	POLYGON ((92 52, 92 53, 93 53, 93 52, 92 52))
1.93934	POLYGON ((107 52, 107 53, 108 53, 108 52, 107 52))
1.1956	POLYGON ((108 52, 108 53, 109 53, 109 52, 108 52))
2.87172	POLYGON ((136 52, 136 53, 137 53, 137 52, 136 52))
9.03314	POLYGON ((141 52, 141 53, 142 53, 142 52, 141 52))
0.930449	POLYGON ((-101 53, -101 54, -100 54, -100 53, -101 53))
0.726026	POLYGON ((-100 53, -100 54, -99 54, -99 53, -100 53))
4.73965	POLYGON ((5 53, 5 54, 6 54, 6 53, 5 53))
2.6156	POLYGON ((61 53, 61 54, 62 54, 62 53, 61 53))
1.05949	POLYGON ((62 53, 62 54, 63 54, 63 53, 62 53))
1.59537	POLYGON ((63 53, 63 54, 64 54, 64 53, 63 53))
1.64759	POLYGON ((64 53, 64 54, 65 54, 65 53, 64 53))
2.74415	POLYGON ((65 53, 65 54, 66 54, 66 53, 65 53))
1.15051	POLYGON ((67 53, 67 54, 68 54, 68 53, 67 53))
1.26402	POLYGON ((68 53, 68 54, 69 54, 69 53, 68 53))
0.714937	POLYGON ((81 53, 81 54, 82 54, 82 53, 81 53))
8.85235	POLYGON ((90 53, 90 54, 91 54, 91 53, 90 53))
4.18384	POLYGON ((91 53, 91 54, 92 54, 92 53, 91 53))
3.49951	POLYGON ((108 53, 108 54, 109 54, 109 53, 108 53))
2.03957	POLYGON ((109 53, 109 54, 110 54, 110 53, 109 53))
7.64648	POLYGON ((127 53, 127 54, 128 54, 128 53, 127 53))
-0.112382	POLYGON ((61 54, 61 55, 62 55, 62 54, 61 54))
1.41258	POLYGON ((62 54, 62 55, 63 55, 63 54, 62 54))
2.9716	POLYGON ((63 54, 63 55, 64 55, 64 54, 63 54))
1.90881	POLYGON ((64 54, 64 55, 65 55, 65 54, 64 54))
1.92375	POLYGON ((68 54, 68 55, 69 55, 69 54, 68 54))
1.75627	POLYGON ((74 54, 74 55, 75 55, 75 54, 74 54))
0.714937	POLYGON ((81 54, 81 55, 82 55, 82 54, 81 54))
0.714937	POLYGON ((82 54, 82 55, 83 55, 83 54, 82 54))
0.714937	POLYGON ((83 54, 83 55, 84 55, 84 54, 83 54))
2.03738	POLYGON ((90 54, 90 55, 91 55, 91 54, 90 54))
2.03738	POLYGON ((91 54, 91 55, 92 55, 92 54, 91 54))
7.64648	POLYGON ((127 54, 127 55, 128 55, 128 54, 127 54))
7.64648	POLYGON ((128 54, 128 55, 129 55, 129 54, 128 54))
7.64648	POLYGON ((129 54, 129 55, 130 55, 130 54, 129 54))
4.29679	POLYGON ((138 54, 138 55, 139 55, 139 54, 138 54))
1.96997	POLYGON ((-7 55, -7 56, -6 56, -6 55, -7 55))
1.72766	POLYGON ((64 55, 64 56, 65 56, 65 55, 64 55))
1.72766	POLYGON ((65 55, 65 56, 66 56, 66 55, 65 55))
2.03738	POLYGON ((90 55, 90 56, 91 56, 91 55, 90 55))
2.03738	POLYGON ((91 55, 91 56, 92 56, 92 55, 91 55))
2.03738	POLYGON ((92 55, 92 56, 93 56, 93 55, 92 55))
2.89056	POLYGON ((8 56, 8 57, 9 57, 9 56, 8 56))
5.84122	POLYGON ((23 56, 23 57, 24 57, 24 56, 23 56))
5.77585	POLYGON ((18 57, 18 58, 19 58, 19 57, 18 57))
5.12993	POLYGON ((23 57, 23 58, 24 58, 24 57, 23 57))
5.53924	POLYGON ((22 58, 22 59, 23 59, 23 58, 22 58))
3.40539	POLYGON ((9 59, 9 60, 10 60, 10 59, 9 59))
2.18535	POLYGON ((10 59, 10 60, 11 60, 11 59, 10 59))
0.842509	POLYGON ((11 59, 11 60, 12 60, 12 59, 11 59))
0.297537	POLYGON ((13 59, 13 60, 14 60, 14 59, 13 59))
2.43813	POLYGON ((15 59, 15 60, 16 60, 16 59, 15 59))
2.1914	POLYGON ((16 59, 16 60, 17 60, 17 59, 16 59))
1.20791	POLYGON ((17 59, 17 60, 18 60, 18 59, 17 59))
4.02125	POLYGON ((18 59, 18 60, 19 60, 19 59, 18 59))
5.33651	POLYGON ((23 59, 23 60, 24 60, 24 59, 23 59))
10.0928	POLYGON ((31 59, 31 60, 32 60, 32 59, 31 59))
8.47511	POLYGON ((38 59, 38 60, 39 60, 39 59, 38 59))
3.29518	POLYGON ((9 60, 9 61, 10 61, 10 60, 9 60))
6.61939	POLYGON ((10 60, 10 61, 11 61, 11 60, 10 60))
9.17216	POLYGON ((11 60, 11 61, 12 61, 12 60, 11 60))
0.936095	POLYGON ((12 60, 12 61, 13 61, 13 60, 12 60))
6.64093	POLYGON ((14 60, 14 61, 15 61, 15 60, 14 60))
4.10549	POLYGON ((15 60, 15 61, 16 61, 16 60, 15 60))
2.62566	POLYGON ((16 60, 16 61, 17 61, 17 60, 16 60))
2.18561	POLYGON ((17 60, 17 61, 18 61, 18 60, 17 60))
4.98261	POLYGON ((19 60, 19 61, 20 61, 20 60, 19 60))
4.26897	POLYGON ((21 60, 21 61, 22 61, 22 60, 21 60))
5.61697	POLYGON ((22 60, 22 61, 23 61, 23 60, 22 60))
6.49422	POLYGON ((23 60, 23 61, 24 61, 24 60, 23 60))
7.68551	POLYGON ((24 60, 24 61, 25 61, 25 60, 24 60))
8.07455	POLYGON ((25 60, 25 61, 26 61, 26 60, 25 60))
7.83122	POLYGON ((26 60, 26 61, 27 61, 27 60, 26 60))
3.1995	POLYGON ((27 60, 27 61, 28 61, 28 60, 27 60))
9.11851	POLYGON ((28 60, 28 61, 29 61, 29 60, 28 60))
9.1502	POLYGON ((29 60, 29 61, 30 61, 30 60, 29 60))
9.95666	POLYGON ((30 60, 30 61, 31 61, 31 60, 30 60))
10.0928	POLYGON ((31 60, 31 61, 32 61, 32 60, 31 60))
10.0928	POLYGON ((32 60, 32 61, 33 61, 33 60, 32 60))
3.97016	POLYGON ((9 61, 9 62, 10 62, 10 61, 9 61))
6.11857	POLYGON ((10 61, 10 62, 11 62, 11 61, 10 61))
6.64093	POLYGON ((14 61, 14 62, 15 62, 15 61, 14 61))
2.07914	POLYGON ((16 61, 16 62, 17 62, 17 61, 16 61))
4.30282	POLYGON ((17 61, 17 62, 18 62, 18 61, 17 61))
7.61716	POLYGON ((21 61, 21 62, 22 62, 22 61, 21 61))
6.49933	POLYGON ((22 61, 22 62, 23 62, 23 61, 22 61))
8.22251	POLYGON ((23 61, 23 62, 24 62, 24 61, 23 61))
9.20587	POLYGON ((24 61, 24 62, 25 62, 25 61, 24 61))
10.5793	POLYGON ((25 61, 25 62, 26 62, 26 61, 25 61))
7.80473	POLYGON ((26 61, 26 62, 27 62, 27 61, 26 61))
11.9335	POLYGON ((27 61, 27 62, 28 62, 28 61, 27 61))
13.1128	POLYGON ((28 61, 28 62, 29 62, 29 61, 28 61))
12.8985	POLYGON ((29 61, 29 62, 30 62, 30 61, 29 61))
10.223	POLYGON ((30 61, 30 62, 31 62, 31 61, 30 61))
10.0928	POLYGON ((31 61, 31 62, 32 62, 32 61, 31 61))
10.0928	POLYGON ((32 61, 32 62, 33 62, 33 61, 32 61))
4.95502	POLYGON ((7 62, 7 63, 8 63, 8 62, 7 62))
9.08568	POLYGON ((14 62, 14 63, 15 63, 15 62, 14 62))
6.59107	POLYGON ((17 62, 17 63, 18 63, 18 62, 17 62))
7.40445	POLYGON ((18 62, 18 63, 19 63, 19 62, 18 62))
6.81232	POLYGON ((21 62, 21 63, 22 63, 22 62, 21 62))
6.64392	POLYGON ((22 62, 22 63, 23 63, 23 62, 22 62))
7.2313	POLYGON ((23 62, 23 63, 24 63, 24 62, 23 62))
11.1298	POLYGON ((25 62, 25 63, 26 63, 26 62, 25 62))
12.0891	POLYGON ((26 62, 26 63, 27 63, 27 62, 26 62))
11.7471	POLYGON ((27 62, 27 63, 28 63, 28 62, 27 62))
12.818	POLYGON ((28 62, 28 63, 29 63, 29 62, 28 62))
12.8736	POLYGON ((29 62, 29 63, 30 63, 30 62, 29 62))
12.8035	POLYGON ((30 62, 30 63, 31 63, 31 62, 30 62))
2.90625	POLYGON ((-22 63, -22 64, -21 64, -21 63, -22 63))
6.19164	POLYGON ((9 63, 9 64, 10 64, 10 63, 9 63))
4.53679	POLYGON ((10 63, 10 64, 11 64, 11 63, 10 63))
3.27597	POLYGON ((11 63, 11 64, 12 64, 12 63, 11 63))
8.2839	POLYGON ((13 63, 13 64, 14 64, 14 63, 13 63))
8.46318	POLYGON ((14 63, 14 64, 15 64, 15 63, 14 63))
8.33156	POLYGON ((15 63, 15 64, 16 64, 16 63, 15 63))
8.50133	POLYGON ((17 63, 17 64, 18 64, 18 63, 17 63))
6.74887	POLYGON ((18 63, 18 64, 19 64, 19 63, 18 63))
7.74596	POLYGON ((19 63, 19 64, 20 64, 20 63, 19 63))
8.30712	POLYGON ((20 63, 20 64, 21 64, 21 63, 20 63))
7.77466	POLYGON ((21 63, 21 64, 22 64, 22 63, 21 63))
8.19974	POLYGON ((22 63, 22 64, 23 64, 23 63, 22 63))
9.23504	POLYGON ((23 63, 23 64, 24 64, 24 63, 23 63))
10.492	POLYGON ((24 63, 24 64, 25 64, 25 63, 24 63))
11.6825	POLYGON ((25 63, 25 64, 26 64, 26 63, 25 63))
0.632205	POLYGON ((26 63, 26 64, 27 64, 27 63, 26 63))
11.1519	POLYGON ((27 63, 27 64, 28 64, 28 63, 27 63))
12.7819	POLYGON ((28 63, 28 64, 29 64, 29 63, 28 63))
15.9672	POLYGON ((29 63, 29 64, 30 64, 30 63, 29 63))
16.0298	POLYGON ((30 63, 30 64, 31 64, 31 63, 30 63))
6.45454	POLYGON ((-23 64, -23 65, -22 65, -22 64, -23 64))
7.08682	POLYGON ((-22 64, -22 65, -21 65, -21 64, -22 64))
1.87234	POLYGON ((14 64, 14 65, 15 65, 15 64, 14 64))
8.54509	POLYGON ((21 64, 21 65, 22 65, 22 64, 21 64))
9.6599	POLYGON ((24 64, 24 65, 25 65, 25 64, 24 64))
9.018	POLYGON ((25 64, 25 65, 26 65, 26 64, 25 64))
12.0758	POLYGON ((26 64, 26 65, 27 65, 27 64, 26 64))
12.5343	POLYGON ((27 64, 27 65, 28 65, 28 64, 27 64))
12.5343	POLYGON ((28 64, 28 65, 29 65, 29 64, 28 64))
8.37879	POLYGON ((39 64, 39 65, 40 65, 40 64, 39 64))
8.75484	POLYGON ((40 64, 40 65, 41 65, 41 64, 40 64))
8.64988	POLYGON ((20 65, 20 66, 21 66, 21 65, 20 65))
8.10132	POLYGON ((21 65, 21 66, 22 66, 22 65, 21 65))
8.29028	POLYGON ((22 65, 22 66, 23 66, 23 65, 22 65))
9.18378	POLYGON ((23 65, 23 66, 24 66, 24 65, 23 65))
10.1774	POLYGON ((24 65, 24 66, 25 66, 25 65, 24 65))
9.62696	POLYGON ((25 65, 25 66, 26 66, 26 65, 25 65))
9.34596	POLYGON ((26 65, 26 66, 27 66, 27 65, 26 65))
10.6759	POLYGON ((27 65, 27 66, 28 66, 28 65, 27 65))
10.0802	POLYGON ((24 66, 24 67, 25 67, 25 66, 24 66))
10.0802	POLYGON ((25 66, 25 67, 26 67, 26 66, 25 66))
12.9747	POLYGON ((34 66, 34 67, 35 67, 35 66, 34 66))
6.36876	POLYGON ((14 67, 14 68, 15 68, 15 67, 14 67))
16.7213	POLYGON ((31 67, 31 68, 32 68, 32 67, 31 67))
16.5832	POLYGON ((32 67, 32 68, 33 68, 33 67, 32 67))
16.2893	POLYGON ((33 67, 33 68, 34 68, 34 67, 33 67))
12.9747	POLYGON ((34 67, 34 68, 35 68, 35 67, 34 67))
5.29739	POLYGON ((13 68, 13 69, 14 69, 14 68, 13 68))
1.31997	POLYGON ((16 68, 16 69, 17 69, 17 68, 16 68))
9.95701	POLYGON ((19 68, 19 69, 20 69, 20 68, 19 68))
7.27478	POLYGON ((32 68, 32 69, 33 69, 33 68, 32 68))
10.2814	POLYGON ((33 68, 33 69, 34 69, 34 68, 33 68))
8.20718	POLYGON ((18 69, 18 70, 19 70, 19 69, 18 69))
8.2475	POLYGON ((19 69, 19 70, 20 70, 20 69, 19 69))
12.2951	POLYGON ((32 69, 32 70, 33 70, 33 69, 32 69))
3.53033	POLYGON ((33 69, 33 70, 34 70, 34 69, 33 69))
-1.28569	POLYGON ((87 69, 87 70, 88 70, 88 69, 87 69))
-1.27331	POLYGON ((88 69, 88 70, 89 70, 89 69, 88 69))
-1.27331	POLYGON ((87 70, 87 71, 88 71, 88 70, 87 70))
-1.27331	POLYGON ((88 70, 88 71, 89 71, 89 70, 88 70))

## Sheet: Figure 1b
delta_BO	geometry
-0.031	POLYGON ((-66 -44, -66 -43, -65 -43, -65 -44, -66 -44))
-0.086	POLYGON ((-69 -40, -69 -39, -68 -39, -68 -40, -69 -40))
-0.101473	POLYGON ((-63 -40, -63 -39, -62 -39, -62 -40, -63 -40))
-0.0675206	POLYGON ((-69 -39, -69 -38, -68 -38, -68 -39, -69 -39))
-0.021	POLYGON ((-68 -39, -68 -38, -67 -38, -67 -39, -68 -39))
-0.180536	POLYGON ((-67 -39, -67 -38, -66 -38, -66 -39, -67 -39))
-0.284739	POLYGON ((-66 -39, -66 -38, -65 -38, -65 -39, -66 -39))
-0.113447	POLYGON ((-62 -39, -62 -38, -61 -38, -61 -39, -62 -39))
-0.152673	POLYGON ((-61 -39, -61 -38, -60 -38, -60 -39, -61 -39))
-0.077	POLYGON ((-61 -38, -61 -37, -60 -37, -60 -38, -61 -38))
0.051	POLYGON ((-58 -38, -58 -37, -57 -37, -57 -38, -58 -38))
0.045	POLYGON ((139 -38, 139 -37, 140 -37, 140 -38, 139 -38))
0.045	POLYGON ((140 -38, 140 -37, 141 -37, 141 -38, 140 -38))
0.005	POLYGON ((145 -38, 145 -37, 146 -37, 146 -38, 145 -38))
0.0141483	POLYGON ((146 -38, 146 -37, 147 -37, 147 -38, 146 -38))
-0.093	POLYGON ((148 -38, 148 -37, 149 -37, 149 -38, 148 -38))
-0.084	POLYGON ((-62 -37, -62 -36, -61 -36, -61 -37, -62 -37))
-0.0890123	POLYGON ((-59 -37, -59 -36, -58 -36, -58 -37, -59 -37))
-0.05	POLYGON ((-58 -37, -58 -36, -57 -36, -57 -37, -58 -37))
-0.015	POLYGON ((145 -37, 145 -36, 146 -36, 146 -37, 145 -37))
-0.015	POLYGON ((146 -37, 146 -36, 147 -36, 147 -37, 146 -37))
0.006	POLYGON ((147 -37, 147 -36, 148 -36, 148 -37, 147 -37))
-0.085	POLYGON ((-72 -36, -72 -35, -71 -35, -71 -36, -72 -36))
0.019	POLYGON ((-69 -36, -69 -35, -68 -35, -68 -36, -69 -36))
-0.0141591	POLYGON ((-59 -36, -59 -35, -58 -35, -58 -36, -59 -36))
-0.0572402	POLYGON ((-58 -36, -58 -35, -57 -35, -57 -36, -58 -36))
-0.196745	POLYGON ((143 -36, 143 -35, 144 -35, 144 -36, 143 -36))
-0.015	POLYGON ((146 -36, 146 -35, 147 -35, 147 -36, 146 -36))
0.006	POLYGON ((147 -36, 147 -35, 148 -35, 148 -36, 147 -36))
0.078	POLYGON ((148 -36, 148 -35, 149 -35, 149 -36, 148 -36))
0.138034	POLYGON ((-72 -35, -72 -34, -71 -34, -71 -35, -72 -35))
0.019	POLYGON ((-69 -35, -69 -34, -68 -34, -68 -35, -69 -35))
-0.021	POLYGON ((-55 -35, -55 -34, -54 -34, -54 -35, -55 -35))
-0.077	POLYGON ((19 -35, 19 -34, 20 -34, 20 -35, 19 -35))
-0.004	POLYGON ((135 -35, 135 -34, 136 -34, 136 -35, 135 -35))
0.314	POLYGON ((140 -35, 140 -34, 141 -34, 141 -35, 140 -35))
-0.021	POLYGON ((142 -35, 142 -34, 143 -34, 143 -35, 142 -35))
0.0768724	POLYGON ((148 -35, 148 -34, 149 -34, 149 -35, 148 -35))
-0.108	POLYGON ((149 -35, 149 -34, 150 -34, 150 -35, 149 -35))
0.162	POLYGON ((-69 -34, -69 -33, -68 -33, -68 -34, -69 -34))
-0.215	POLYGON ((-61 -34, -61 -33, -60 -33, -60 -34, -61 -34))
-0.097	POLYGON ((-60 -34, -60 -33, -59 -33, -59 -34, -60 -34))
-0.1526	POLYGON ((-55 -34, -55 -33, -54 -33, -54 -34, -55 -34))
-0.139661	POLYGON ((19 -34, 19 -33, 20 -33, 20 -34, 19 -34))
-0.011	POLYGON ((20 -34, 20 -33, 21 -33, 21 -34, 20 -34))
-0.011	POLYGON ((21 -34, 21 -33, 22 -33, 22 -34, 21 -34))
-0.008	POLYGON ((25 -34, 25 -33, 26 -33, 26 -34, 25 -34))
0.014	POLYGON ((116 -34, 116 -33, 117 -33, 117 -34, 116 -34))
-0.227	POLYGON ((117 -34, 117 -33, 118 -33, 118 -34, 117 -34))
0.0466654	POLYGON ((120 -34, 120 -33, 121 -33, 121 -34, 120 -34))
-0.108	POLYGON ((148 -34, 148 -33, 149 -33, 149 -34, 148 -34))
-0.108	POLYGON ((149 -34, 149 -33, 150 -33, 150 -34, 149 -34))
-0.129	POLYGON ((-61 -33, -61 -32, -60 -32, -60 -33, -61 -33))
-0.032	POLYGON ((-55 -33, -55 -32, -54 -32, -54 -33, -55 -33))
0.13834	POLYGON ((18 -33, 18 -32, 19 -32, 19 -33, 18 -33))
-0.025	POLYGON ((115 -33, 115 -32, 116 -32, 116 -33, 115 -33))
0.224	POLYGON ((116 -33, 116 -32, 117 -32, 117 -33, 116 -33))
-0.26	POLYGON ((117 -33, 117 -32, 118 -32, 118 -33, 117 -33))
-0.009	POLYGON ((137 -33, 137 -32, 138 -32, 138 -33, 137 -33))
0.037	POLYGON ((149 -33, 149 -32, 150 -32, 150 -33, 149 -33))
-0.0635734	POLYGON ((152 -32, 152 -31, 153 -31, 153 -32, 152 -32))
0.00273931	POLYGON ((-72 -31, -72 -30, -71 -30, -71 -31, -72 -31))
-0.021	POLYGON ((-71 -31, -71 -30, -70 -30, -70 -31, -71 -31))
-0.073	POLYGON ((-57 -31, -57 -30, -56 -30, -56 -31, -57 -31))
-0.0562484	POLYGON ((-51 -31, -51 -30, -50 -30, -50 -31, -51 -31))
-0.116	POLYGON ((150 -31, 150 -30, 151 -30, 151 -31, 150 -31))
-0.03	POLYGON ((-59 -30, -59 -29, -58 -29, -58 -30, -59 -30))
0.00173062	POLYGON ((-57 -30, -57 -29, -56 -29, -56 -30, -57 -30))
-0.00305087	POLYGON ((-51 -30, -51 -29, -50 -29, -50 -30, -51 -30))
0.039	POLYGON ((25 -30, 25 -29, 26 -29, 26 -30, 25 -30))
0.002	POLYGON ((30 -30, 30 -29, 31 -29, 31 -30, 30 -30))
-0.069	POLYGON ((150 -30, 150 -29, 151 -29, 151 -30, 150 -30))
-0.069	POLYGON ((151 -30, 151 -29, 152 -29, 152 -30, 151 -30))
-0.073	POLYGON ((153 -30, 153 -29, 154 -29, 154 -30, 153 -30))
-0.0481973	POLYGON ((-63 -29, -63 -28, -62 -28, -62 -29, -63 -29))
-0.123	POLYGON ((-58 -29, -58 -28, -57 -28, -57 -29, -58 -29))
-0.0330325	POLYGON ((-57 -29, -57 -28, -56 -28, -56 -29, -57 -29))
-0.008	POLYGON ((-50 -29, -50 -28, -49 -28, -49 -29, -50 -29))
-0.0596827	POLYGON ((-49 -29, -49 -28, -48 -28, -48 -29, -49 -29))
0.07	POLYGON ((24 -29, 24 -28, 25 -28, 25 -29, 24 -29))
-0.044	POLYGON ((151 -29, 151 -28, 152 -28, 152 -29, 151 -29))
0.023875	POLYGON ((-59 -28, -59 -27, -58 -27, -58 -28, -59 -28))
-0.045	POLYGON ((-57 -28, -57 -27, -56 -27, -56 -28, -57 -28))
0.13505	POLYGON ((-53 -28, -53 -27, -52 -27, -52 -28, -53 -28))
-0.085	POLYGON ((-49 -28, -49 -27, -48 -27, -48 -28, -49 -28))
0.078	POLYGON ((25 -28, 25 -27, 26 -27, 26 -28, 25 -28))
0.078	POLYGON ((26 -28, 26 -27, 27 -27, 27 -28, 26 -28))
-0.064	POLYGON ((30 -28, 30 -27, 31 -27, 31 -28, 30 -28))
-0.052	POLYGON ((-58 -27, -58 -26, -57 -26, -57 -27, -58 -27))
0.101	POLYGON ((-53 -27, -53 -26, -52 -26, -52 -27, -53 -27))
0.0309742	POLYGON ((-52 -27, -52 -26, -51 -26, -51 -27, -52 -27))
-0.1	POLYGON ((25 -27, 25 -26, 26 -26, 26 -27, 25 -27))
0.193	POLYGON ((27 -27, 27 -26, 28 -26, 28 -27, 27 -27))
-0.064	POLYGON ((30 -27, 30 -26, 31 -26, 31 -27, 30 -27))
0.051	POLYGON ((31 -27, 31 -26, 32 -26, 32 -27, 31 -27))
0.0618971	POLYGON ((32 -27, 32 -26, 33 -26, 33 -27, 32 -27))
0.27	POLYGON ((-65 -26, -65 -25, -64 -25, -64 -26, -65 -26))
-0.044	POLYGON ((-58 -26, -58 -25, -57 -25, -57 -26, -58 -26))
0.05	POLYGON ((-55 -26, -55 -25, -54 -25, -54 -26, -55 -26))
0.101	POLYGON ((-53 -26, -53 -25, -52 -25, -52 -26, -53 -26))
0.037461	POLYGON ((-52 -26, -52 -25, -51 -25, -51 -26, -52 -26))
0.39	POLYGON ((28 -26, 28 -25, 29 -25, 29 -26, 28 -26))
-0.014	POLYGON ((29 -26, 29 -25, 30 -25, 30 -26, 29 -26))
0.12972	POLYGON ((30 -26, 30 -25, 31 -25, 31 -26, 30 -26))
0.051	POLYGON ((31 -26, 31 -25, 32 -25, 32 -26, 31 -26))
-0.097	POLYGON ((32 -26, 32 -25, 33 -25, 33 -26, 32 -26))
0.05	POLYGON ((-55 -25, -55 -24, -54 -24, -54 -25, -55 -25))
-0.036	POLYGON ((25 -25, 25 -24, 26 -24, 26 -25, 25 -25))
-0.032	POLYGON ((33 -25, 33 -24, 34 -24, 34 -25, 33 -25))
0.263	POLYGON ((34 -25, 34 -24, 35 -24, 35 -25, 34 -25))
-0.112	POLYGON ((-55 -24, -55 -23, -54 -23, -54 -24, -55 -24))
-0.112	POLYGON ((-54 -24, -54 -23, -53 -23, -53 -24, -54 -24))
0.0728629	POLYGON ((-50 -24, -50 -23, -49 -23, -49 -24, -50 -24))
0.097	POLYGON ((-49 -24, -49 -23, -48 -23, -48 -24, -49 -24))
0.096	POLYGON ((31 -24, 31 -23, 32 -23, 32 -24, 31 -24))
0.096	POLYGON ((32 -24, 32 -23, 33 -23, 33 -24, 32 -24))
-0.051	POLYGON ((147 -24, 147 -23, 148 -23, 148 -24, 147 -24))
-0.051	POLYGON ((148 -24, 148 -23, 149 -23, 149 -24, 148 -24))
-0.008	POLYGON ((150 -24, 150 -23, 151 -23, 151 -24, 150 -24))
0.001	POLYGON ((-53 -23, -53 -22, -52 -22, -52 -23, -53 -23))
0.177441	POLYGON ((-51 -23, -51 -22, -50 -22, -50 -23, -51 -23))
0.0537341	POLYGON ((-43 -23, -43 -22, -42 -22, -42 -23, -43 -23))
0.114	POLYGON ((-42 -23, -42 -22, -41 -22, -41 -23, -42 -23))
0.332559	POLYGON ((35 -23, 35 -22, 36 -22, 36 -23, 35 -23))
0.001	POLYGON ((-53 -22, -53 -21, -52 -21, -52 -22, -53 -22))
0.001	POLYGON ((-52 -22, -52 -21, -51 -21, -51 -22, -52 -22))
-0.072	POLYGON ((-47 -22, -47 -21, -46 -21, -46 -22, -47 -22))
0.1	POLYGON ((-45 -22, -45 -21, -44 -21, -44 -22, -45 -22))
-0.08	POLYGON ((-42 -22, -42 -21, -41 -21, -41 -22, -42 -22))
0.043	POLYGON ((27 -22, 27 -21, 28 -21, 28 -22, 27 -22))
0.026	POLYGON ((-52 -21, -52 -20, -51 -20, -51 -21, -52 -21))
0.026	POLYGON ((-51 -21, -51 -20, -50 -20, -50 -21, -51 -21))
0.066	POLYGON ((-50 -21, -50 -20, -49 -20, -49 -21, -50 -21))
0.066	POLYGON ((-49 -21, -49 -20, -48 -20, -48 -21, -49 -21))
0.101	POLYGON ((-45 -21, -45 -20, -44 -20, -44 -21, -45 -21))
0.043	POLYGON ((27 -21, 27 -20, 28 -20, 28 -21, 27 -21))
-0.011	POLYGON ((29 -21, 29 -20, 30 -20, 30 -21, 29 -21))
0.026	POLYGON ((-52 -20, -52 -19, -51 -19, -51 -20, -52 -20))
0.0276946	POLYGON ((-51 -20, -51 -19, -50 -19, -50 -20, -51 -20))
-0.274	POLYGON ((-47 -20, -47 -19, -46 -19, -46 -20, -47 -20))
0.239	POLYGON ((-46 -20, -46 -19, -45 -19, -45 -20, -46 -20))
0.235	POLYGON ((-44 -20, -44 -19, -43 -19, -43 -20, -44 -20))
-0.034	POLYGON ((-41 -20, -41 -19, -40 -19, -40 -20, -41 -20))
-0.0957142	POLYGON ((44 -20, 44 -19, 45 -19, 45 -20, 44 -20))
-0.057	POLYGON ((45 -20, 45 -19, 46 -19, 46 -20, 45 -20))
-0.2	POLYGON ((46 -20, 46 -19, 47 -19, 47 -20, 46 -20))
0.133	POLYGON ((48 -20, 48 -19, 49 -19, 49 -20, 48 -20))
0.012	POLYGON ((146 -20, 146 -19, 147 -19, 147 -20, 146 -20))
-0.0734929	POLYGON ((-58 -19, -58 -18, -57 -18, -57 -19, -58 -19))
0.105	POLYGON ((-51 -19, -51 -18, -50 -18, -50 -19, -51 -19))
0.097235	POLYGON ((-50 -19, -50 -18, -49 -18, -49 -19, -50 -19))
0.015	POLYGON ((-48 -19, -48 -18, -47 -18, -47 -19, -48 -19))
0.239	POLYGON ((-46 -19, -46 -18, -45 -18, -45 -19, -46 -19))
0.239	POLYGON ((-45 -19, -45 -18, -44 -18, -44 -19, -45 -19))
-0.002	POLYGON ((32 -19, 32 -18, 33 -18, 33 -19, 32 -19))
-0.078	POLYGON ((44 -19, 44 -18, 45 -18, 45 -19, 44 -19))
-0.0320988	POLYGON ((-58 -18, -58 -17, -57 -17, -57 -18, -58 -18))
0.102	POLYGON ((-49 -18, -49 -17, -48 -17, -48 -18, -49 -18))
0.55	POLYGON ((30 -18, 30 -17, 31 -17, 31 -18, 30 -18))
-0.147	POLYGON ((37 -18, 37 -17, 38 -17, 38 -18, 37 -18))
-0.007	POLYGON ((44 -18, 44 -17, 45 -17, 45 -18, 44 -18))
0.212	POLYGON ((48 -18, 48 -17, 49 -17, 49 -18, 48 -18))
0.021	POLYGON ((-65 -17, -65 -16, -64 -16, -64 -17, -65 -17))
-0.042	POLYGON ((-56 -17, -56 -16, -55 -16, -55 -17, -56 -17))
-0.168	POLYGON ((44 -17, 44 -16, 45 -16, 45 -17, 44 -17))
0.0626829	POLYGON ((46 -17, 46 -16, 47 -16, 47 -17, 46 -17))
-0.001	POLYGON ((128 -17, 128 -16, 129 -16, 129 -17, 128 -17))
-0.0838702	POLYGON ((-66 -16, -66 -15, -65 -15, -65 -16, -66 -16))
-0.0751026	POLYGON ((-65 -16, -65 -15, -64 -15, -64 -16, -65 -16))
0.297	POLYGON ((-49 -16, -49 -15, -48 -15, -48 -16, -49 -16))
-0.105	POLYGON ((-68 -15, -68 -14, -67 -14, -67 -15, -68 -15))
-0.237154	POLYGON ((-67 -15, -67 -14, -66 -14, -66 -15, -67 -15))
-0.0948316	POLYGON ((-66 -15, -66 -14, -65 -14, -65 -15, -66 -15))
-0.0614356	POLYGON ((-64 -15, -64 -14, -63 -14, -63 -15, -64 -15))
-0.189	POLYGON ((-43 -15, -43 -14, -42 -14, -42 -15, -43 -15))
0.03	POLYGON ((35 -15, 35 -14, 36 -14, 36 -15, 35 -15))
-0.169841	POLYGON ((-67 -14, -67 -13, -66 -13, -66 -14, -67 -14))
-0.199873	POLYGON ((-66 -14, -66 -13, -65 -13, -65 -14, -66 -14))
-0.0787649	POLYGON ((-65 -14, -65 -13, -64 -13, -64 -14, -65 -14))
-0.011861	POLYGON ((-64 -14, -64 -13, -63 -13, -63 -14, -64 -14))
0.02	POLYGON ((-51 -14, -51 -13, -50 -13, -50 -14, -51 -14))
-0.034	POLYGON ((50 -14, 50 -13, 51 -13, 51 -14, 50 -14))
-0.156058	POLYGON ((-67 -13, -67 -12, -66 -12, -66 -13, -67 -13))
-0.109746	POLYGON ((-66 -13, -66 -12, -65 -12, -65 -13, -66 -13))
0.173	POLYGON ((-54 -13, -54 -12, -53 -12, -53 -13, -54 -13))
0.0595475	POLYGON ((-51 -13, -51 -12, -50 -12, -50 -13, -51 -13))
-0.082	POLYGON ((-67 -12, -67 -11, -66 -11, -66 -12, -67 -12))
0.049	POLYGON ((-51 -12, -51 -11, -50 -11, -50 -12, -51 -12))
-0.102296	POLYGON ((-50 -12, -50 -11, -49 -11, -49 -12, -50 -12))
-0.022	POLYGON ((27 -12, 27 -11, 28 -11, 28 -12, 27 -12))
0.0239308	POLYGON ((29 -12, 29 -11, 30 -11, 30 -12, 29 -12))
0.024	POLYGON ((30 -12, 30 -11, 31 -11, 31 -12, 30 -12))
0.0764496	POLYGON ((-50 -11, -50 -10, -49 -10, -49 -11, -50 -11))
0.059	POLYGON ((-43 -11, -43 -10, -42 -10, -42 -11, -43 -11))
0.024	POLYGON ((29 -11, 29 -10, 30 -10, 30 -11, 29 -11))
0.024	POLYGON ((30 -11, 30 -10, 31 -10, 31 -11, 30 -11))
-0.08	POLYGON ((-75 -10, -75 -9, -74 -9, -74 -10, -75 -10))
0.059	POLYGON ((-43 -10, -43 -9, -42 -9, -42 -10, -43 -10))
0.059	POLYGON ((-42 -10, -42 -9, -41 -9, -41 -10, -42 -10))
0.059	POLYGON ((-41 -10, -41 -9, -40 -9, -40 -10, -41 -10))
0.032	POLYGON ((-39 -10, -39 -9, -38 -9, -38 -10, -39 -10))
0.137443	POLYGON ((-36 -10, -36 -9, -35 -9, -35 -10, -36 -10))
0.038	POLYGON ((25 -10, 25 -9, 26 -9, 26 -10, 25 -10))
0.038	POLYGON ((26 -10, 26 -9, 27 -9, 27 -10, 26 -10))
0.048	POLYGON ((28 -10, 28 -9, 29 -9, 29 -10, 28 -10))
0.048	POLYGON ((29 -10, 29 -9, 30 -9, 30 -10, 29 -10))
-0.08	POLYGON ((-64 -9, -64 -8, -63 -8, -63 -9, -64 -9))
-0.0492799	POLYGON ((-63 -9, -63 -8, -62 -8, -62 -9, -63 -9))
0.032	POLYGON ((-39 -9, -39 -8, -38 -8, -38 -9, -39 -9))
0.014	POLYGON ((26 -9, 26 -8, 27 -8, 27 -9, 26 -9))
0.048	POLYGON ((28 -9, 28 -8, 29 -8, 29 -9, 28 -9))
0.0459365	POLYGON ((29 -9, 29 -8, 30 -8, 30 -9, 29 -9))
-0.079	POLYGON ((-75 -8, -75 -7, -74 -7, -74 -8, -75 -8))
0.064	POLYGON ((-63 -8, -63 -7, -62 -7, -62 -8, -63 -8))
0.081	POLYGON ((-45 -8, -45 -7, -44 -7, -44 -8, -45 -8))
-0.108	POLYGON ((-44 -8, -44 -7, -43 -7, -43 -8, -44 -8))
0.099	POLYGON ((27 -8, 27 -7, 28 -7, 28 -8, 27 -8))
0	POLYGON ((35 -8, 35 -7, 36 -7, 36 -8, 35 -8))
0.333	POLYGON ((-80 -7, -80 -6, -79 -6, -79 -7, -80 -7))
-0.00912833	POLYGON ((-63 -7, -63 -6, -62 -6, -62 -7, -63 -7))
0.082	POLYGON ((-62 -7, -62 -6, -61 -6, -61 -7, -62 -7))
0.081	POLYGON ((-45 -7, -45 -6, -44 -6, -44 -7, -45 -7))
0.081	POLYGON ((-44 -7, -44 -6, -43 -6, -43 -7, -44 -7))
0.02	POLYGON ((-40 -7, -40 -6, -39 -6, -39 -7, -40 -7))
0.02	POLYGON ((-39 -7, -39 -6, -38 -6, -38 -7, -39 -7))
0	POLYGON ((35 -7, 35 -6, 36 -6, 36 -7, 35 -7))
0.529	POLYGON ((-81 -6, -81 -5, -80 -5, -80 -6, -81 -6))
0.078	POLYGON ((-65 -6, -65 -5, -64 -5, -64 -6, -65 -6))
0.094	POLYGON ((-64 -6, -64 -5, -63 -5, -63 -6, -64 -6))
-0.093	POLYGON ((-61 -6, -61 -5, -60 -5, -60 -6, -61 -6))
-0.005	POLYGON ((-37 -6, -37 -5, -36 -5, -36 -6, -37 -6))
-0.014	POLYGON ((30 -6, 30 -5, 31 -5, 31 -6, 30 -6))
-0.014	POLYGON ((31 -6, 31 -5, 32 -5, 32 -6, 31 -6))
-0.094	POLYGON ((35 -6, 35 -5, 36 -5, 36 -6, 35 -6))
0.13274	POLYGON ((-81 -5, -81 -4, -80 -4, -80 -5, -81 -5))
-0.00245833	POLYGON ((-63 -5, -63 -4, -62 -4, -62 -5, -63 -5))
-0.0431804	POLYGON ((-61 -5, -61 -4, -60 -4, -60 -5, -61 -5))
-0.00947865	POLYGON ((-60 -5, -60 -4, -59 -4, -59 -5, -60 -5))
-0.096	POLYGON ((-39 -5, -39 -4, -38 -4, -38 -5, -39 -5))
-0.05	POLYGON ((32 -5, 32 -4, 33 -4, 33 -5, 32 -5))
-0.08	POLYGON ((38 -5, 38 -4, 39 -4, 39 -5, 38 -5))
-0.013	POLYGON ((-63 -4, -63 -3, -62 -3, -62 -4, -63 -4))
0.00708481	POLYGON ((-62 -4, -62 -3, -61 -3, -61 -4, -62 -4))
0.055	POLYGON ((-61 -4, -61 -3, -60 -3, -60 -4, -61 -4))
0.00550497	POLYGON ((-60 -4, -60 -3, -59 -3, -59 -4, -60 -4))
-0.00328639	POLYGON ((-59 -4, -59 -3, -58 -3, -58 -4, -59 -4))
-0.0377289	POLYGON ((-58 -4, -58 -3, -57 -3, -57 -4, -58 -4))
0.0181429	POLYGON ((-43 -4, -43 -3, -42 -3, -42 -4, -43 -4))
0.063	POLYGON ((-42 -4, -42 -3, -41 -3, -41 -4, -42 -4))
-0.074	POLYGON ((-41 -4, -41 -3, -40 -3, -40 -4, -41 -4))
0.0895019	POLYGON ((37 -4, 37 -3, 38 -3, 38 -4, 37 -4))
-0.0307581	POLYGON ((-58 -3, -58 -2, -57 -2, -57 -3, -58 -3))
-0.106	POLYGON ((30 -3, 30 -2, 31 -2, 31 -3, 30 -3))
-0.011	POLYGON ((-67 -2, -67 -1, -66 -1, -66 -2, -67 -2))
-0.017	POLYGON ((-66 -2, -66 -1, -65 -1, -65 -2, -66 -2))
-0.0384213	POLYGON ((-56 -2, -56 -1, -55 -1, -55 -2, -56 -2))
0.041	POLYGON ((37 -1, 37 0, 38 0, 38 -1, 37 -1))
-0.0358956	POLYGON ((-51 1, -51 2, -50 2, -50 1, -51 1))
0.022	POLYGON ((33 1, 33 2, 34 2, 34 1, 33 1))
-1.866	POLYGON ((100 4, 100 5, 101 5, 101 4, 100 4))
-1.866	POLYGON ((100 5, 100 6, 101 6, 101 5, 100 5))
0.202	POLYGON ((-70 6, -70 7, -69 7, -69 6, -70 6))
0.108	POLYGON ((-1 6, -1 7, 0 7, 0 6, -1 6))
0.108	POLYGON ((0 6, 0 7, 1 7, 1 6, 0 6))
9.48107	POLYGON ((80 6, 80 7, 81 7, 81 6, 80 6))
1.21047	POLYGON ((81 6, 81 7, 82 7, 82 6, 81 6))
-1.41	POLYGON ((101 6, 101 7, 102 7, 102 6, 101 6))
-0.0327661	POLYGON ((-74 7, -74 8, -73 8, -73 7, -74 7))
0.108	POLYGON ((-1 7, -1 8, 0 8, 0 7, -1 7))
0.108	POLYGON ((0 7, 0 8, 1 8, 1 7, 0 7))
13.725	POLYGON ((125 7, 125 8, 126 8, 126 7, 125 7))
0.0656122	POLYGON ((-76 8, -76 9, -75 9, -75 8, -76 8))
0.0714909	POLYGON ((-75 8, -75 9, -74 9, -74 8, -75 8))
0.0950573	POLYGON ((-74 8, -74 9, -73 9, -73 8, -74 8))
0.059	POLYGON ((-62 8, -62 9, -61 9, -61 8, -62 8))
0.108	POLYGON ((-2 8, -2 9, -1 9, -1 8, -2 8))
0.108	POLYGON ((-1 8, -1 9, 0 9, 0 8, -1 8))
0.108	POLYGON ((0 8, 0 9, 1 9, 1 8, 0 8))
0.277	POLYGON ((13 8, 13 9, 14 9, 14 8, 13 8))
0.277	POLYGON ((14 8, 14 9, 15 9, 15 8, 14 8))
7.066	POLYGON ((80 8, 80 9, 81 9, 81 8, 80 8))
0.559	POLYGON ((104 8, 104 9, 105 9, 105 8, 104 8))
0.04	POLYGON ((-76 9, -76 10, -75 10, -75 9, -76 9))
0.270663	POLYGON ((-75 9, -75 10, -74 10, -74 9, -75 9))
0.0441873	POLYGON ((-74 9, -74 10, -73 10, -73 9, -74 9))
0.286	POLYGON ((-69 9, -69 10, -68 10, -68 9, -69 9))
-0.0362011	POLYGON ((-66 9, -66 10, -65 10, -65 9, -66 9))
0.017	POLYGON ((-2 9, -2 10, -1 10, -1 9, -2 9))
0.277	POLYGON ((13 9, 13 10, 14 10, 14 9, 13 9))
8.67227	POLYGON ((80 9, 80 10, 81 10, 81 9, 80 9))
0.559	POLYGON ((104 9, 104 10, 105 10, 105 9, 104 9))
0.0595888	POLYGON ((-76 10, -76 11, -75 11, -75 10, -76 10))
0.274	POLYGON ((-75 10, -75 11, -74 11, -74 10, -75 10))
0.115	POLYGON ((-72 10, -72 11, -71 11, -71 10, -72 10))
-0.017	POLYGON ((-69 10, -69 11, -68 11, -68 10, -69 10))
-0.04	POLYGON ((-2 10, -2 11, -1 11, -1 10, -2 10))
0.498329	POLYGON ((79 10, 79 11, 80 11, 80 10, 79 10))
0.015	POLYGON ((-86 11, -86 12, -85 12, -85 11, -86 11))
0.015	POLYGON ((-85 11, -85 12, -84 12, -84 11, -85 11))
-0.003	POLYGON ((-70 11, -70 12, -69 12, -69 11, -70 11))
-0.017	POLYGON ((-69 11, -69 12, -68 12, -68 11, -69 11))
0.207	POLYGON ((-9 11, -9 12, -8 12, -8 11, -9 11))
25.9504	POLYGON ((104 11, 104 12, 105 12, 105 11, 104 11))
-8.303	POLYGON ((105 11, 105 12, 106 12, 106 11, 105 11))
7.599	POLYGON ((106 11, 106 12, 107 12, 107 11, 106 11))
7.599	POLYGON ((107 11, 107 12, 108 12, 108 11, 107 11))
17.475	POLYGON ((108 11, 108 12, 109 12, 109 11, 108 11))
1.097	POLYGON ((109 11, 109 12, 110 12, 110 11, 109 11))
-0.0566033	POLYGON ((-87 12, -87 13, -86 13, -86 12, -87 12))
0.0129602	POLYGON ((-86 12, -86 13, -85 13, -85 12, -86 12))
-0.015	POLYGON ((-2 12, -2 13, -1 13, -1 12, -2 12))
3.365	POLYGON ((76 12, 76 13, 77 13, 77 12, 76 12))
-1.98	POLYGON ((103 12, 103 13, 104 13, 104 12, 103 12))
-2.09775	POLYGON ((104 12, 104 13, 105 13, 105 12, 104 12))
-8.303	POLYGON ((105 12, 105 13, 106 13, 106 12, 105 12))
-19.586	POLYGON ((108 12, 108 13, 109 13, 109 12, 108 12))
0.138	POLYGON ((-7 13, -7 14, -6 14, -6 13, -7 13))
20.02	POLYGON ((76 13, 76 14, 77 14, 77 13, 76 13))
-1.90047	POLYGON ((103 13, 103 14, 104 14, 104 13, 103 13))
-1.98	POLYGON ((104 13, 104 14, 105 14, 105 13, 104 13))
-4.749	POLYGON ((123 13, 123 14, 124 14, 124 13, 123 13))
0.25	POLYGON ((-90 14, -90 15, -89 15, -89 14, -90 14))
0.625	POLYGON ((-84 14, -84 15, -83 15, -83 14, -84 14))
13.816	POLYGON ((75 14, 75 15, 76 15, 76 14, 75 14))
12.537	POLYGON ((78 14, 78 15, 79 15, 79 14, 78 14))
38.035	POLYGON ((79 14, 79 15, 80 15, 80 14, 79 14))
0.442	POLYGON ((99 14, 99 15, 100 15, 100 14, 99 14))
-4.137	POLYGON ((101 14, 101 15, 102 15, 102 14, 101 14))
9.87227	POLYGON ((103 14, 103 15, 104 15, 104 14, 103 14))
0.058	POLYGON ((105 14, 105 15, 106 15, 106 14, 105 14))
7.083	POLYGON ((107 14, 107 15, 108 15, 108 14, 107 14))
54.439	POLYGON ((74 15, 74 16, 75 16, 75 15, 74 15))
39.323	POLYGON ((75 15, 75 16, 76 16, 76 15, 75 15))
14.301	POLYGON ((76 15, 76 16, 77 16, 77 15, 76 15))
2.807	POLYGON ((78 15, 78 16, 79 16, 79 15, 78 15))
-4.137	POLYGON ((101 15, 101 16, 102 16, 102 15, 101 15))
0.135908	POLYGON ((105 15, 105 16, 106 16, 106 15, 105 15))
-0.041	POLYGON ((-100 16, -100 17, -99 17, -99 16, -100 16))
0.204	POLYGON ((-96 16, -96 17, -95 17, -95 16, -96 16))
13.239	POLYGON ((74 16, 74 17, 75 17, 75 16, 74 16))
28.8465	POLYGON ((75 16, 75 17, 76 17, 76 16, 75 16))
32.045	POLYGON ((76 16, 76 17, 77 17, 77 16, 76 16))
10.8042	POLYGON ((77 16, 77 17, 78 17, 78 16, 77 16))
2.807	POLYGON ((78 16, 78 17, 79 17, 79 16, 78 16))
-2.131	POLYGON ((95 16, 95 17, 96 17, 96 16, 95 16))
0.613	POLYGON ((102 16, 102 17, 103 17, 103 16, 102 16))
12.711	POLYGON ((103 16, 103 17, 104 17, 104 16, 103 16))
3.45843	POLYGON ((105 16, 105 17, 106 17, 106 16, 105 16))
-0.013	POLYGON ((-102 17, -102 18, -101 18, -101 17, -102 17))
0.05	POLYGON ((-89 17, -89 18, -88 18, -88 17, -89 17))
0.117	POLYGON ((-78 17, -78 18, -77 18, -77 17, -78 17))
-0.081	POLYGON ((-72 17, -72 18, -71 18, -71 17, -72 17))
27.096	POLYGON ((74 17, 74 18, 75 18, 75 17, 74 17))
11.4663	POLYGON ((77 17, 77 18, 78 18, 78 17, 77 17))
20.6398	POLYGON ((78 17, 78 18, 79 18, 79 17, 78 17))
20.5243	POLYGON ((80 17, 80 18, 81 18, 81 17, 80 17))
13.57	POLYGON ((81 17, 81 18, 82 18, 82 17, 81 17))
18.4039	POLYGON ((83 17, 83 18, 84 18, 84 17, 83 17))
-0.165	POLYGON ((96 17, 96 18, 97 18, 97 17, 96 17))
1.89	POLYGON ((103 17, 103 18, 104 18, 104 17, 103 17))
0.198	POLYGON ((104 17, 104 18, 105 18, 105 17, 104 17))
0.02	POLYGON ((-103 18, -103 19, -102 19, -102 18, -103 18))
0.02	POLYGON ((-102 18, -102 19, -101 19, -101 18, -102 18))
0.132	POLYGON ((-100 18, -100 19, -99 19, -99 18, -100 18))
0.311	POLYGON ((-96 18, -96 19, -95 19, -95 18, -96 18))
0.11	POLYGON ((-95 18, -95 19, -94 19, -94 18, -95 18))
0.017813	POLYGON ((-93 18, -93 19, -92 19, -92 18, -93 18))
-0.083	POLYGON ((-92 18, -92 19, -91 19, -91 18, -92 18))
0.022	POLYGON ((-91 18, -91 19, -90 19, -90 18, -91 18))
0.296852	POLYGON ((-89 18, -89 19, -88 19, -88 18, -89 18))
-0.007	POLYGON ((-88 18, -88 19, -87 19, -87 18, -88 18))
-0.024	POLYGON ((-73 18, -73 19, -72 19, -72 18, -73 18))
-0.305727	POLYGON ((-72 18, -72 19, -71 19, -71 18, -72 18))
0.119	POLYGON ((-71 18, -71 19, -70 19, -70 18, -71 18))
40.642	POLYGON ((73 18, 73 19, 74 19, 74 18, 73 18))
36.3931	POLYGON ((74 18, 74 19, 75 19, 75 18, 74 18))
14.4491	POLYGON ((76 18, 76 19, 77 19, 77 18, 76 18))
10.142	POLYGON ((77 18, 77 19, 78 19, 78 18, 77 18))
24.1772	POLYGON ((78 18, 78 19, 79 19, 79 18, 78 18))
3.743	POLYGON ((80 18, 80 19, 81 19, 81 18, 80 18))
24.2085	POLYGON ((82 18, 82 19, 83 19, 83 18, 82 18))
0.316	POLYGON ((103 18, 103 19, 104 19, 104 18, 103 18))
6.565	POLYGON ((109 18, 109 19, 110 19, 110 18, 109 18))
0.019	POLYGON ((-88 19, -88 20, -87 20, -87 19, -88 19))
11.886	POLYGON ((72 19, 72 20, 73 20, 73 19, 72 19))
14.3135	POLYGON ((73 19, 73 20, 74 20, 74 19, 73 19))
4.603	POLYGON ((75 19, 75 20, 76 20, 76 19, 75 19))
9.77873	POLYGON ((76 19, 76 20, 77 20, 77 19, 76 19))
1.924	POLYGON ((77 19, 77 20, 78 20, 78 19, 77 19))
23.5126	POLYGON ((78 19, 78 20, 79 20, 79 19, 78 19))
16.91	POLYGON ((82 19, 82 20, 83 20, 83 19, 82 19))
9.351	POLYGON ((99 19, 99 20, 100 20, 100 19, 99 19))
0.072	POLYGON ((-105 20, -105 21, -104 21, -104 20, -105 20))
0.230893	POLYGON ((-88 20, -88 21, -87 21, -87 20, -88 20))
-0.108	POLYGON ((71 20, 71 21, 72 21, 72 20, 71 20))
49.4653	POLYGON ((73 20, 73 21, 74 21, 74 20, 73 20))
36.4258	POLYGON ((74 20, 74 21, 75 21, 75 20, 74 20))
17.394	POLYGON ((75 20, 75 21, 76 21, 76 20, 75 20))
22.4927	POLYGON ((76 20, 76 21, 77 21, 77 20, 76 20))
19.6962	POLYGON ((77 20, 77 21, 78 21, 78 20, 77 20))
3.26142	POLYGON ((78 20, 78 21, 79 21, 79 20, 78 20))
13.1509	POLYGON ((79 20, 79 21, 80 21, 80 20, 79 20))
2.03735	POLYGON ((80 20, 80 21, 81 21, 81 20, 80 20))
5.24442	POLYGON ((81 20, 81 21, 82 21, 82 20, 81 20))
24.584	POLYGON ((82 20, 82 21, 83 21, 83 20, 82 20))
22.754	POLYGON ((109 20, 109 21, 110 21, 110 20, 109 20))
0.005	POLYGON ((-105 21, -105 22, -104 22, -104 21, -105 21))
0.132	POLYGON ((-87 21, -87 22, -86 22, -86 21, -87 21))
-0.032	POLYGON ((-80 21, -80 22, -79 22, -79 21, -80 21))
0.395	POLYGON ((-78 21, -78 22, -77 22, -77 21, -78 21))
-0.069	POLYGON ((31 21, 31 22, 32 22, 32 21, 31 21))
3.395	POLYGON ((38 21, 38 22, 39 22, 39 21, 38 21))
1.95722	POLYGON ((39 21, 39 22, 40 22, 40 21, 39 21))
8.71718	POLYGON ((69 21, 69 22, 70 22, 70 21, 69 21))
18.338	POLYGON ((70 21, 70 22, 71 22, 71 21, 70 21))
12.623	POLYGON ((71 21, 71 22, 72 22, 72 21, 71 21))
0.285	POLYGON ((72 21, 72 22, 73 22, 73 21, 72 21))
17.045	POLYGON ((73 21, 73 22, 74 22, 74 21, 73 21))
21.3207	POLYGON ((74 21, 74 22, 75 22, 75 21, 74 21))
10.8655	POLYGON ((75 21, 75 22, 76 22, 76 21, 75 21))
6.84	POLYGON ((79 21, 79 22, 80 22, 80 21, 79 21))
19.2217	POLYGON ((80 21, 80 22, 81 22, 81 21, 80 21))
0.69	POLYGON ((82 21, 82 22, 83 22, 83 21, 82 21))
10.183	POLYGON ((83 21, 83 22, 84 22, 84 21, 83 21))
5.58388	POLYGON ((84 21, 84 22, 85 22, 85 21, 84 21))
5.32241	POLYGON ((85 21, 85 22, 86 22, 86 21, 85 21))
38.65	POLYGON ((111 21, 111 22, 112 22, 112 21, 111 21))
0.054	POLYGON ((-107 22, -107 23, -106 23, -106 22, -107 22))
-0.0855414	POLYGON ((-106 22, -106 23, -105 23, -105 22, -106 22))
0.041	POLYGON ((-100 22, -100 23, -99 23, -99 22, -100 22))
-0.0622709	POLYGON ((-99 22, -99 23, -98 23, -98 22, -99 22))
-0.005	POLYGON ((-98 22, -98 23, -97 23, -97 22, -98 22))
0.386	POLYGON ((-84 22, -84 23, -83 23, -83 22, -84 22))
0.0699196	POLYGON ((-81 22, -81 23, -80 23, -80 22, -81 22))
0.0252794	POLYGON ((-79 22, -79 23, -78 23, -78 22, -79 22))
-0.069	POLYGON ((31 22, 31 23, 32 23, 32 22, 31 22))
-0.069	POLYGON ((32 22, 32 23, 33 23, 33 22, 32 22))
-0.069	POLYGON ((33 22, 33 23, 34 23, 34 22, 33 22))
5.151	POLYGON ((69 22, 69 23, 70 23, 70 22, 69 22))
1.49856	POLYGON ((70 22, 70 23, 71 23, 71 22, 70 22))
13.042	POLYGON ((71 22, 71 23, 72 23, 72 22, 71 22))
13.246	POLYGON ((73 22, 73 23, 74 23, 74 22, 73 22))
22.705	POLYGON ((74 22, 74 23, 75 23, 75 22, 74 22))
13.2452	POLYGON ((77 22, 77 23, 78 23, 78 22, 77 22))
16.024	POLYGON ((78 22, 78 23, 79 23, 79 22, 78 22))
25.2645	POLYGON ((79 22, 79 23, 80 23, 80 22, 79 22))
31.1387	POLYGON ((80 22, 80 23, 81 23, 81 22, 80 22))
17.769	POLYGON ((81 22, 81 23, 82 23, 82 22, 81 22))
6.4611	POLYGON ((82 22, 82 23, 83 23, 83 22, 82 22))
2.092	POLYGON ((84 22, 84 23, 85 23, 85 22, 84 22))
17.782	POLYGON ((88 22, 88 23, 89 23, 89 22, 88 22))
16.4615	POLYGON ((89 22, 89 23, 90 23, 90 22, 89 22))
3.164	POLYGON ((108 22, 108 23, 109 23, 109 22, 108 22))
3.164	POLYGON ((109 22, 109 23, 110 23, 110 22, 109 22))
14.879	POLYGON ((112 22, 112 23, 113 23, 113 22, 112 22))
6.95757	POLYGON ((115 22, 115 23, 116 23, 116 22, 115 22))
0.054	POLYGON ((-107 23, -107 24, -106 24, -106 23, -107 23))
0.062	POLYGON ((-99 23, -99 24, -98 24, -98 23, -99 23))
0.05	POLYGON ((-81 23, -81 24, -80 24, -80 23, -81 23))
-0.069	POLYGON ((32 23, 32 24, 33 24, 33 23, 32 23))
-0.069	POLYGON ((33 23, 33 24, 34 24, 34 23, 33 23))
-0.738	POLYGON ((68 23, 68 24, 69 24, 69 23, 68 23))
-0.738	POLYGON ((69 23, 69 24, 70 24, 70 23, 69 23))
51.534	POLYGON ((70 23, 70 24, 71 24, 71 23, 70 23))
8.38222	POLYGON ((73 23, 73 24, 74 24, 74 23, 73 23))
32.2157	POLYGON ((74 23, 74 24, 75 24, 75 23, 74 23))
2.96029	POLYGON ((77 23, 77 24, 78 24, 78 23, 77 23))
19.723	POLYGON ((80 23, 80 24, 81 24, 81 23, 80 23))
19.723	POLYGON ((81 23, 81 24, 82 24, 82 23, 81 23))
23.371	POLYGON ((82 23, 82 24, 83 24, 83 23, 82 23))
7.39873	POLYGON ((85 23, 85 24, 86 24, 86 23, 85 23))
15.3417	POLYGON ((86 23, 86 24, 87 24, 87 23, 86 23))
12.514	POLYGON ((95 23, 95 24, 96 24, 96 23, 95 23))
6.107	POLYGON ((102 23, 102 24, 103 24, 103 23, 102 23))
30.3712	POLYGON ((116 23, 116 24, 117 24, 117 23, 116 23))
5.233	POLYGON ((120 23, 120 24, 121 24, 121 23, 120 23))
0.124227	POLYGON ((-108 24, -108 25, -107 25, -107 24, -108 24))
-0.043	POLYGON ((-100 24, -100 25, -99 25, -99 24, -100 24))
0.062	POLYGON ((-99 24, -99 25, -98 25, -98 24, -99 24))
-0.058	POLYGON ((-98 24, -98 25, -97 25, -97 24, -98 24))
0.358346	POLYGON ((-79 24, -79 25, -78 25, -78 24, -79 24))
0.292964	POLYGON ((-78 24, -78 25, -77 25, -77 24, -78 24))
-3.69387	POLYGON ((67 24, 67 25, 68 25, 68 24, 67 24))
1.50795	POLYGON ((68 24, 68 25, 69 25, 69 24, 68 24))
-2.29771	POLYGON ((69 24, 69 25, 70 25, 70 24, 69 24))
25.803	POLYGON ((72 24, 72 25, 73 25, 73 24, 72 24))
37.233	POLYGON ((75 24, 75 25, 76 25, 76 24, 75 24))
21.5642	POLYGON ((78 24, 78 25, 79 25, 79 24, 78 24))
20.516	POLYGON ((79 24, 79 25, 80 25, 80 24, 79 24))
19.723	POLYGON ((80 24, 80 25, 81 25, 81 24, 80 24))
19.723	POLYGON ((81 24, 81 25, 82 25, 82 24, 81 24))
23.2776	POLYGON ((82 24, 82 25, 83 25, 83 24, 82 24))
15.0803	POLYGON ((83 24, 83 25, 84 25, 84 24, 83 24))
1.915	POLYGON ((85 24, 85 25, 86 25, 86 24, 85 24))
55.103	POLYGON ((87 24, 87 25, 88 25, 88 24, 87 24))
1.567	POLYGON ((90 24, 90 25, 91 25, 91 24, 90 24))
9.44304	POLYGON ((91 24, 91 25, 92 25, 92 24, 91 24))
6.56288	POLYGON ((92 24, 92 25, 93 25, 93 24, 92 24))
5.581	POLYGON ((102 24, 102 25, 103 25, 103 24, 102 24))
0.261	POLYGON ((-100 25, -100 26, -99 26, -99 25, -100 25))
0.114	POLYGON ((-98 25, -98 26, -97 26, -97 25, -98 25))
0.0349433	POLYGON ((-81 25, -81 26, -80 26, -80 25, -81 25))
-0.674	POLYGON ((67 25, 67 26, 68 26, 68 25, 67 25))
15.474	POLYGON ((68 25, 68 26, 69 26, 69 25, 68 25))
27.204	POLYGON ((69 25, 69 26, 70 26, 70 25, 69 25))
32.324	POLYGON ((73 25, 73 26, 74 26, 74 25, 73 25))
15.688	POLYGON ((75 25, 75 26, 76 26, 76 25, 75 25))
15.688	POLYGON ((76 25, 76 26, 77 26, 77 25, 76 25))
24.363	POLYGON ((78 25, 78 26, 79 26, 79 25, 78 25))
5.581	POLYGON ((102 25, 102 26, 103 26, 103 25, 102 25))
12.723	POLYGON ((119 25, 119 26, 120 26, 120 25, 119 25))
0.055	POLYGON ((-109 26, -109 27, -108 27, -108 26, -109 26))
0.287	POLYGON ((-100 26, -100 27, -99 27, -99 26, -100 26))
0.407	POLYGON ((-99 26, -99 27, -98 27, -98 26, -99 26))
0.0219455	POLYGON ((-98 26, -98 27, -97 27, -97 26, -98 26))
-7.588	POLYGON ((67 26, 67 27, 68 27, 68 26, 67 26))
3.594	POLYGON ((114 26, 114 27, 115 27, 115 26, 114 26))
0.470639	POLYGON ((115 26, 115 27, 116 27, 116 26, 115 26))
0.942	POLYGON ((119 26, 119 27, 120 27, 120 26, 119 26))
0.108088	POLYGON ((-115 27, -115 28, -114 28, -114 27, -115 27))
0.115	POLYGON ((-114 27, -114 28, -113 28, -113 27, -114 27))
-0.007	POLYGON ((-111 27, -111 28, -110 28, -110 27, -111 27))
0.0910496	POLYGON ((-110 27, -110 28, -109 28, -109 27, -110 27))
0.163	POLYGON ((-106 27, -106 28, -105 28, -105 27, -106 27))
0.218234	POLYGON ((-101 27, -101 28, -100 28, -100 27, -101 27))
15.075	POLYGON ((57 27, 57 28, 58 28, 58 27, 57 27))
-12.012	POLYGON ((67 27, 67 28, 68 28, 68 27, 67 27))
0.959	POLYGON ((82 27, 82 28, 83 28, 83 27, 82 27))
0.078	POLYGON ((102 27, 102 28, 103 28, 103 27, 102 27))
3.121	POLYGON ((114 27, 114 28, 115 28, 115 27, 114 27))
-0.0126352	POLYGON ((-110 28, -110 29, -109 29, -109 28, -110 28))
0.338	POLYGON ((-106 28, -106 29, -105 29, -105 28, -106 28))
0.079	POLYGON ((-101 28, -101 29, -100 29, -100 28, -101 28))
0.141	POLYGON ((-99 28, -99 29, -98 29, -98 28, -99 28))
0.305	POLYGON ((-97 28, -97 29, -96 29, -96 28, -97 28))
-0.178	POLYGON ((-82 28, -82 29, -81 29, -81 28, -82 28))
15.3412	POLYGON ((70 28, 70 29, 71 29, 71 28, 70 28))
3.8888	POLYGON ((112 28, 112 29, 113 29, 113 28, 112 28))
27.532	POLYGON ((115 28, 115 29, 116 29, 116 28, 115 28))
6.73989	POLYGON ((116 28, 116 29, 117 29, 117 28, 116 28))
-0.034	POLYGON ((-110 29, -110 30, -109 30, -109 29, -110 29))
0.127992	POLYGON ((-101 29, -101 30, -100 30, -100 29, -101 29))
0.145	POLYGON ((-97 29, -97 30, -96 30, -96 29, -97 29))
0.0490474	POLYGON ((-96 29, -96 30, -95 30, -95 29, -96 29))
-0.0513968	POLYGON ((-95 29, -95 30, -94 30, -94 29, -95 29))
-0.063	POLYGON ((-94 29, -94 30, -93 30, -93 29, -94 29))
-0.0109341	POLYGON ((-92 29, -92 30, -91 30, -91 29, -92 29))
-0.011	POLYGON ((-91 29, -91 30, -90 30, -90 29, -91 29))
-0.007	POLYGON ((-90 29, -90 30, -89 30, -89 29, -90 29))
0.337	POLYGON ((106 29, 106 30, 107 30, 107 29, 106 29))
0.337	POLYGON ((107 29, 107 30, 108 30, 108 29, 107 29))
8.19164	POLYGON ((111 29, 111 30, 112 30, 112 29, 111 29))
5.63745	POLYGON ((112 29, 112 30, 113 30, 113 29, 112 29))
2.44907	POLYGON ((113 29, 113 30, 114 30, 114 29, 113 29))
5.156	POLYGON ((114 29, 114 30, 115 30, 115 29, 114 29))
8.26599	POLYGON ((115 29, 115 30, 116 30, 116 29, 115 29))
4.77156	POLYGON ((116 29, 116 30, 117 30, 117 29, 116 29))
2.83975	POLYGON ((121 29, 121 30, 122 30, 122 29, 121 29))
-0.001	POLYGON ((-111 30, -111 31, -110 31, -110 30, -111 30))
0.128	POLYGON ((-110 30, -110 31, -109 31, -109 30, -110 30))
0.005	POLYGON ((-104 30, -104 31, -103 31, -103 30, -104 30))
0.001	POLYGON ((-98 30, -98 31, -97 31, -97 30, -98 30))
-0.257	POLYGON ((-97 30, -97 31, -96 31, -96 30, -97 30))
0.107	POLYGON ((-96 30, -96 31, -95 31, -95 30, -96 30))
-0.046	POLYGON ((-94 30, -94 31, -93 31, -93 30, -94 30))
-0.0265096	POLYGON ((-92 30, -92 31, -91 31, -91 30, -92 30))
-0.002	POLYGON ((-88 30, -88 31, -87 31, -87 30, -88 30))
0.161	POLYGON ((-7 30, -7 31, -6 31, -6 30, -7 30))
22.709	POLYGON ((47 30, 47 31, 48 31, 48 30, 47 30))
14.945	POLYGON ((78 30, 78 31, 79 31, 79 30, 78 30))
0.337	POLYGON ((107 30, 107 31, 108 31, 108 30, 107 30))
0.337	POLYGON ((108 30, 108 31, 109 31, 109 30, 108 30))
0.337	POLYGON ((109 30, 109 31, 110 31, 110 30, 109 30))
0.337	POLYGON ((110 30, 110 31, 111 31, 111 30, 110 30))
0.337	POLYGON ((111 30, 111 31, 112 31, 112 30, 111 30))
0.273	POLYGON ((112 30, 112 31, 113 31, 113 30, 112 30))
8.075	POLYGON ((113 30, 113 31, 114 31, 114 30, 113 30))
5.70565	POLYGON ((114 30, 114 31, 115 31, 115 30, 114 30))
2.65491	POLYGON ((115 30, 115 31, 116 31, 116 30, 115 30))
4.85909	POLYGON ((116 30, 116 31, 117 31, 117 30, 116 30))
5.98047	POLYGON ((117 30, 117 31, 118 31, 118 30, 117 30))
8.60972	POLYGON ((120 30, 120 31, 121 31, 121 30, 120 30))
11.5527	POLYGON ((121 30, 121 31, 122 31, 122 30, 121 30))
12.282	POLYGON ((122 30, 122 31, 123 31, 123 30, 122 30))
0.094	POLYGON ((-104 31, -104 32, -103 32, -103 31, -104 31))
-0.0324468	POLYGON ((-101 31, -101 32, -100 32, -100 31, -101 31))
0.0374933	POLYGON ((-100 31, -100 32, -99 32, -99 31, -100 31))
0.01607	POLYGON ((-99 31, -99 32, -98 32, -98 31, -99 31))
0.0569389	POLYGON ((-98 31, -98 32, -97 32, -97 31, -98 31))
0.0598989	POLYGON ((-97 31, -97 32, -96 32, -96 31, -97 31))
-0.019	POLYGON ((-96 31, -96 32, -95 32, -95 31, -96 31))
-0.019	POLYGON ((-95 31, -95 32, -94 32, -94 31, -95 31))
-0.0422573	POLYGON ((-94 31, -94 32, -93 32, -93 31, -94 31))
-0.135	POLYGON ((-93 31, -93 32, -92 32, -92 31, -93 31))
-0.006	POLYGON ((-92 31, -92 32, -91 32, -91 31, -92 31))
0.024	POLYGON ((-84 31, -84 32, -83 32, -83 31, -84 31))
-0.04	POLYGON ((-8 31, -8 32, -7 32, -7 31, -8 31))
0.301	POLYGON ((29 31, 29 32, 30 32, 30 31, 29 31))
0.294	POLYGON ((30 31, 30 32, 31 32, 31 31, 30 31))
0.032	POLYGON ((32 31, 32 32, 33 32, 33 31, 32 31))
-0.31	POLYGON ((44 31, 44 32, 45 32, 45 31, 44 31))
-0.31	POLYGON ((45 31, 45 32, 46 32, 46 31, 45 31))
0.337	POLYGON ((108 31, 108 32, 109 32, 109 31, 108 31))
0.337	POLYGON ((109 31, 109 32, 110 32, 110 31, 109 31))
0.337	POLYGON ((110 31, 110 32, 111 32, 111 31, 110 31))
20.572	POLYGON ((112 31, 112 32, 113 32, 113 31, 112 31))
21.94	POLYGON ((114 31, 114 32, 115 32, 115 31, 114 31))
8.74158	POLYGON ((117 31, 117 32, 118 32, 118 31, 117 31))
4.22098	POLYGON ((118 31, 118 32, 119 32, 119 31, 118 31))
5.20584	POLYGON ((119 31, 119 32, 120 32, 120 31, 119 31))
8.86536	POLYGON ((120 31, 120 32, 121 32, 121 31, 120 31))
-0.004	POLYGON ((-116 32, -116 33, -115 33, -115 32, -116 32))
-0.186	POLYGON ((-108 32, -108 33, -107 33, -107 32, -108 32))
0.15	POLYGON ((-105 32, -105 33, -104 33, -104 32, -105 32))
0.08	POLYGON ((-100 32, -100 33, -99 33, -99 32, -100 32))
0.0231399	POLYGON ((-99 32, -99 33, -98 33, -98 32, -99 32))
0.115874	POLYGON ((-98 32, -98 33, -97 33, -97 32, -98 32))
0.0397269	POLYGON ((-97 32, -97 33, -96 33, -96 32, -97 32))
-0.146	POLYGON ((-92 32, -92 33, -91 33, -91 32, -92 32))
-0.027	POLYGON ((-89 32, -89 33, -88 33, -88 32, -89 32))
0.024	POLYGON ((-84 32, -84 33, -83 33, -83 32, -84 32))
1.144	POLYGON ((43 32, 43 33, 44 33, 44 32, 43 32))
31.339	POLYGON ((45 32, 45 33, 46 33, 46 32, 45 32))
4.91086	POLYGON ((71 32, 71 33, 72 33, 72 32, 71 32))
21.326	POLYGON ((113 32, 113 33, 114 33, 114 32, 113 32))
18.7655	POLYGON ((114 32, 114 33, 115 33, 115 32, 114 32))
9.153	POLYGON ((115 32, 115 33, 116 33, 116 32, 115 32))
10.2443	POLYGON ((116 32, 116 33, 117 33, 117 32, 116 32))
12.28	POLYGON ((117 32, 117 33, 118 33, 118 32, 117 32))
20.8314	POLYGON ((118 32, 118 33, 119 33, 119 32, 118 32))
9.08528	POLYGON ((119 32, 119 33, 120 33, 120 32, 119 32))
-0.0915872	POLYGON ((-117 33, -117 34, -116 34, -116 33, -117 33))
-0.097	POLYGON ((-116 33, -116 34, -115 34, -115 33, -116 33))
0.0666184	POLYGON ((-112 33, -112 34, -111 34, -111 33, -112 33))
-0.142	POLYGON ((-111 33, -111 34, -110 34, -110 33, -111 33))
0.0679152	POLYGON ((-108 33, -108 34, -107 34, -107 33, -108 33))
0.0533709	POLYGON ((-100 33, -100 34, -99 34, -99 33, -100 33))
0.0770154	POLYGON ((-99 33, -99 34, -98 34, -98 33, -99 33))
0.0947502	POLYGON ((-98 33, -98 34, -97 34, -97 33, -98 33))
0.195826	POLYGON ((-97 33, -97 34, -96 34, -96 33, -97 33))
-0.084	POLYGON ((-96 33, -96 34, -95 34, -95 33, -96 33))
-0.0373263	POLYGON ((-95 33, -95 34, -94 34, -94 33, -95 33))
-0.111	POLYGON ((-94 33, -94 34, -93 34, -93 33, -94 33))
0.0246391	POLYGON ((-84 33, -84 34, -83 34, -83 33, -84 33))
0.03	POLYGON ((-81 33, -81 34, -80 34, -80 33, -81 33))
0.283	POLYGON ((-8 33, -8 34, -7 34, -7 33, -8 33))
0.034	POLYGON ((-7 33, -7 34, -6 34, -6 33, -7 33))
0.117	POLYGON ((-6 33, -6 34, -5 34, -5 33, -6 33))
21.8803	POLYGON ((43 33, 43 34, 44 34, 44 33, 43 33))
-12.595	POLYGON ((70 33, 70 34, 71 34, 71 33, 70 33))
11.439	POLYGON ((71 33, 71 34, 72 34, 72 33, 71 33))
5.70859	POLYGON ((73 33, 73 34, 74 34, 74 33, 73 33))
4.684	POLYGON ((112 33, 112 34, 113 34, 113 33, 112 33))
10.4869	POLYGON ((113 33, 113 34, 114 34, 114 33, 113 33))
12.102	POLYGON ((114 33, 114 34, 115 34, 115 33, 114 33))
6.79	POLYGON ((116 33, 116 34, 117 34, 117 33, 116 33))
20.82	POLYGON ((117 33, 117 34, 118 34, 118 33, 117 33))
2.13919	POLYGON ((118 33, 118 34, 119 34, 119 33, 118 33))
2.48859	POLYGON ((119 33, 119 34, 120 34, 120 33, 119 33))
12.693	POLYGON ((120 33, 120 34, 121 34, 121 33, 120 33))
-0.082	POLYGON ((-114 34, -114 35, -113 35, -113 34, -114 34))
0.118	POLYGON ((-105 34, -105 35, -104 35, -104 34, -105 34))
0.039	POLYGON ((-100 34, -100 35, -99 35, -99 34, -100 34))
0.0290073	POLYGON ((-99 34, -99 35, -98 35, -98 34, -99 34))
-0.0182463	POLYGON ((-96 34, -96 35, -95 35, -95 34, -96 34))
0.054	POLYGON ((-94 34, -94 35, -93 35, -93 34, -94 34))
0.039	POLYGON ((-92 34, -92 35, -91 35, -91 34, -92 34))
0.042	POLYGON ((-91 34, -91 35, -90 35, -90 34, -91 34))
-0.0076551	POLYGON ((-90 34, -90 35, -89 35, -89 34, -90 34))
-0.012867	POLYGON ((-89 34, -89 35, -88 35, -88 34, -89 34))
0.06	POLYGON ((-88 34, -88 35, -87 35, -87 34, -88 34))
0.06	POLYGON ((-87 34, -87 35, -86 35, -86 34, -87 34))
0.015	POLYGON ((-86 34, -86 35, -85 35, -85 34, -86 34))
0.129	POLYGON ((-80 34, -80 35, -79 35, -79 34, -80 34))
0.0519408	POLYGON ((-6 34, -6 35, -5 35, -5 34, -6 34))
-0.172	POLYGON ((-5 34, -5 35, -4 35, -4 34, -5 34))
0.005	POLYGON ((-3 34, -3 35, -2 35, -2 34, -3 34))
30.5126	POLYGON ((36 34, 36 35, 37 35, 37 34, 36 34))
0.819	POLYGON ((42 34, 42 35, 43 35, 43 34, 42 34))
27.373	POLYGON ((44 34, 44 35, 45 35, 45 34, 44 34))
27.373	POLYGON ((45 34, 45 35, 46 35, 46 34, 45 34))
11.905	POLYGON ((69 34, 69 35, 70 35, 70 34, 69 34))
0.967	POLYGON ((72 34, 72 35, 73 35, 73 34, 72 34))
0.466	POLYGON ((112 34, 112 35, 113 35, 113 34, 112 34))
11.7082	POLYGON ((117 34, 117 35, 118 35, 118 34, 117 34))
24.0633	POLYGON ((118 34, 118 35, 119 35, 119 34, 118 34))
3.68549	POLYGON ((119 34, 119 35, 120 35, 120 34, 119 34))
0.058	POLYGON ((-122 35, -122 36, -121 36, -121 35, -122 35))
0.058	POLYGON ((-121 35, -121 36, -120 36, -120 35, -121 35))
-0.058	POLYGON ((-107 35, -107 36, -106 36, -106 35, -107 35))
-0.0437778	POLYGON ((-106 35, -106 36, -105 36, -105 35, -106 35))
0.0456238	POLYGON ((-105 35, -105 36, -104 36, -104 35, -105 35))
0.069	POLYGON ((-104 35, -104 36, -103 36, -103 35, -104 35))
0.089	POLYGON ((-102 35, -102 36, -101 36, -101 35, -102 35))
0.034	POLYGON ((-100 35, -100 36, -99 36, -99 35, -100 35))
0.0715644	POLYGON ((-98 35, -98 36, -97 36, -97 35, -98 35))
0.144	POLYGON ((-97 35, -97 36, -96 36, -96 35, -97 35))
-0.0138717	POLYGON ((-96 35, -96 36, -95 36, -95 35, -96 35))
0.0110692	POLYGON ((-94 35, -94 36, -93 36, -93 35, -94 35))
-0.119	POLYGON ((-90 35, -90 36, -89 36, -89 35, -90 35))
0.016	POLYGON ((-89 35, -89 36, -88 36, -88 35, -89 35))
0.016	POLYGON ((-88 35, -88 36, -87 36, -87 35, -88 35))
0.045	POLYGON ((-81 35, -81 36, -80 36, -80 35, -81 35))
0.129	POLYGON ((-80 35, -80 36, -79 36, -79 35, -80 35))
0.001	POLYGON ((-79 35, -79 36, -78 36, -78 35, -79 35))
0.024	POLYGON ((-4 35, -4 36, -3 36, -3 35, -4 35))
0.282389	POLYGON ((0 35, 0 36, 1 36, 1 35, 0 35))
0.421	POLYGON ((1 35, 1 36, 2 36, 2 35, 1 35))
0.265	POLYGON ((9 35, 9 36, 10 36, 10 35, 9 35))
-0.007	POLYGON ((38 35, 38 36, 39 36, 39 35, 38 35))
1.43	POLYGON ((44 35, 44 36, 45 36, 45 35, 44 35))
0.250896	POLYGON ((45 35, 45 36, 46 36, 46 35, 45 35))
14.192	POLYGON ((46 35, 46 36, 47 36, 47 35, 46 35))
14.192	POLYGON ((47 35, 47 36, 48 36, 48 35, 47 35))
3.242	POLYGON ((103 35, 103 36, 104 36, 104 35, 103 35))
9.189	POLYGON ((116 35, 116 36, 117 36, 117 35, 116 35))
22.6967	POLYGON ((117 35, 117 36, 118 36, 118 35, 117 35))
14.7953	POLYGON ((118 35, 118 36, 119 36, 119 35, 118 35))
11.9265	POLYGON ((119 35, 119 36, 120 36, 120 35, 119 35))
7.946	POLYGON ((126 35, 126 36, 127 36, 127 35, 126 35))
3.89053	POLYGON ((140 35, 140 36, 141 36, 141 35, 140 35))
0.312	POLYGON ((-109 36, -109 37, -108 37, -108 36, -109 36))
-0.011	POLYGON ((-108 36, -108 37, -107 37, -107 36, -108 36))
-0.0718984	POLYGON ((-107 36, -107 37, -106 37, -106 36, -107 36))
-0.183	POLYGON ((-105 36, -105 37, -104 37, -104 36, -105 36))
0.137	POLYGON ((-99 36, -99 37, -98 37, -98 36, -99 36))
0.0361183	POLYGON ((-98 36, -98 37, -97 37, -97 36, -98 36))
0.0299658	POLYGON ((-97 36, -97 37, -96 37, -96 36, -97 36))
-0.00811038	POLYGON ((-96 36, -96 37, -95 37, -95 36, -96 36))
0.016	POLYGON ((-89 36, -89 37, -88 37, -88 36, -89 36))
0.016	POLYGON ((-88 36, -88 37, -87 37, -87 36, -88 36))
0.001	POLYGON ((-79 36, -79 37, -78 37, -78 36, -79 36))
-7.962	POLYGON ((-7 36, -7 37, -6 37, -6 36, -7 36))
-0.253396	POLYGON ((-6 36, -6 37, -5 37, -5 36, -6 36))
-3.465	POLYGON ((-5 36, -5 37, -4 37, -4 36, -5 36))
-2.831	POLYGON ((-4 36, -4 37, -3 37, -3 36, -4 36))
0.059	POLYGON ((0 36, 0 37, 1 37, 1 36, 0 36))
-0.101222	POLYGON ((1 36, 1 37, 2 37, 2 36, 1 36))
0.338	POLYGON ((2 36, 2 37, 3 37, 3 36, 2 36))
0.107	POLYGON ((7 36, 7 37, 8 37, 8 36, 7 36))
0.00717203	POLYGON ((8 36, 8 37, 9 37, 9 36, 8 36))
0.0403735	POLYGON ((9 36, 9 37, 10 37, 10 36, 9 36))
4.627	POLYGON ((21 36, 21 37, 22 37, 22 36, 21 36))
-0.423	POLYGON ((28 36, 28 37, 29 37, 29 36, 28 36))
0.238	POLYGON ((30 36, 30 37, 31 37, 31 36, 30 36))
-2.341	POLYGON ((31 36, 31 37, 32 37, 32 36, 31 36))
-5.516	POLYGON ((33 36, 33 37, 34 37, 34 36, 33 36))
1.565	POLYGON ((36 36, 36 37, 37 37, 37 36, 36 36))
-0.442	POLYGON ((37 36, 37 37, 38 37, 38 36, 37 36))
0.179835	POLYGON ((38 36, 38 37, 39 37, 39 36, 38 36))
1.946	POLYGON ((42 36, 42 37, 43 37, 43 36, 42 36))
1.43	POLYGON ((44 36, 44 37, 45 37, 45 36, 44 36))
1.43	POLYGON ((45 36, 45 37, 46 37, 46 36, 45 36))
37.087	POLYGON ((106 36, 106 37, 107 37, 107 36, 106 36))
21.992	POLYGON ((112 36, 112 37, 113 37, 113 36, 112 36))
12.858	POLYGON ((113 36, 113 37, 114 37, 114 36, 113 36))
9.189	POLYGON ((116 36, 116 37, 117 37, 117 36, 116 36))
19.9983	POLYGON ((118 36, 118 37, 119 37, 119 36, 118 36))
0.745	POLYGON ((119 36, 119 37, 120 37, 120 36, 119 36))
13.0835	POLYGON ((120 36, 120 37, 121 37, 121 36, 120 36))
8.31186	POLYGON ((122 36, 122 37, 123 37, 123 36, 122 36))
-3.432	POLYGON ((136 36, 136 37, 137 37, 137 36, 136 36))
3.72791	POLYGON ((140 36, 140 37, 141 37, 141 36, 140 36))
0.0365063	POLYGON ((-122 37, -122 38, -121 38, -121 37, -122 37))
-0.0137105	POLYGON ((-121 37, -121 38, -120 38, -120 37, -121 37))
-0.011	POLYGON ((-108 37, -108 38, -107 38, -107 37, -108 37))
-0.264	POLYGON ((-106 37, -106 38, -105 38, -105 37, -106 37))
-0.048	POLYGON ((-97 37, -97 38, -96 38, -96 37, -97 37))
0.0103669	POLYGON ((-89 37, -89 38, -88 38, -88 37, -89 37))
14.5939	POLYGON ((-8 37, -8 38, -7 38, -7 37, -8 37))
-0.379	POLYGON ((-3 37, -3 38, -2 38, -2 37, -3 37))
-11.737	POLYGON ((-1 37, -1 38, 0 38, 0 37, -1 37))
14.848	POLYGON ((13 37, 13 38, 14 38, 14 37, 13 37))
20.6433	POLYGON ((14 37, 14 38, 15 38, 15 37, 14 37))
-0.027	POLYGON ((21 37, 21 38, 22 38, 22 37, 21 37))
4.768	POLYGON ((28 37, 28 38, 29 38, 29 37, 28 37))
43.8	POLYGON ((29 37, 29 38, 30 38, 30 37, 29 37))
39.723	POLYGON ((30 37, 30 38, 31 38, 31 37, 30 37))
0.120747	POLYGON ((35 37, 35 38, 36 38, 36 37, 35 37))
3.83516	POLYGON ((36 37, 36 38, 37 38, 37 37, 36 37))
7.80738	POLYGON ((37 37, 37 38, 38 38, 38 37, 37 37))
10.9458	POLYGON ((112 37, 112 38, 113 38, 113 37, 112 37))
34.293	POLYGON ((118 37, 118 38, 119 38, 119 37, 118 37))
-0.199	POLYGON ((119 37, 119 38, 120 38, 120 37, 119 37))
17.425	POLYGON ((120 37, 120 38, 121 38, 121 37, 120 37))
15.8309	POLYGON ((121 37, 121 38, 122 38, 122 37, 121 37))
0.107	POLYGON ((140 37, 140 38, 141 38, 141 37, 140 37))
-0.008	POLYGON ((-122 38, -122 39, -121 39, -121 38, -122 38))
-0.0508259	POLYGON ((-105 38, -105 39, -104 39, -104 38, -105 38))
-0.0569606	POLYGON ((-104 38, -104 39, -103 39, -103 38, -104 38))
-0.0723899	POLYGON ((-103 38, -103 39, -102 39, -102 38, -103 38))
0.167	POLYGON ((-100 38, -100 39, -99 39, -99 38, -100 38))
0.0648017	POLYGON ((-99 38, -99 39, -98 39, -98 38, -99 38))
0.0596674	POLYGON ((-98 38, -98 39, -97 39, -97 38, -98 38))
0.0604433	POLYGON ((-96 38, -96 39, -95 39, -95 38, -96 38))
0.0760908	POLYGON ((-95 38, -95 39, -94 39, -94 38, -95 38))
-0.000147265	POLYGON ((-94 38, -94 39, -93 39, -93 38, -94 38))
0.017851	POLYGON ((-90 38, -90 39, -89 39, -89 38, -90 38))
0.015	POLYGON ((-89 38, -89 39, -88 39, -88 38, -89 38))
-0.033	POLYGON ((-76 38, -76 39, -75 39, -75 38, -76 38))
2.999	POLYGON ((-9 38, -9 39, -8 39, -8 38, -9 38))
1.105	POLYGON ((-8 38, -8 39, -7 39, -7 38, -8 38))
0.146	POLYGON ((-6 38, -6 39, -5 39, -5 38, -6 38))
0.146	POLYGON ((-5 38, -5 39, -4 39, -4 38, -5 38))
16.766	POLYGON ((-4 38, -4 39, -3 39, -3 38, -4 38))
0.029	POLYGON ((-3 38, -3 39, -2 39, -2 38, -3 38))
-0.718	POLYGON ((-2 38, -2 39, -1 39, -1 38, -2 38))
16.2566	POLYGON ((-1 38, -1 39, 0 39, 0 38, -1 38))
-0.934	POLYGON ((1 38, 1 39, 2 39, 2 38, 1 38))
3.044	POLYGON ((8 38, 8 39, 9 39, 9 38, 8 38))
14.848	POLYGON ((13 38, 13 39, 14 39, 14 38, 13 38))
7.40598	POLYGON ((20 38, 20 39, 21 39, 21 38, 20 38))
4.05971	POLYGON ((21 38, 21 39, 22 39, 22 38, 21 38))
3.406	POLYGON ((27 38, 27 39, 28 39, 28 38, 27 38))
2.21109	POLYGON ((28 38, 28 39, 29 39, 29 38, 28 38))
16.913	POLYGON ((31 38, 31 39, 32 39, 32 38, 31 38))
4.32252	POLYGON ((38 38, 38 39, 39 39, 39 38, 38 38))
6.11691	POLYGON ((39 38, 39 39, 40 39, 40 38, 39 38))
8.052	POLYGON ((111 38, 111 39, 112 39, 112 38, 111 38))
2.001	POLYGON ((114 38, 114 39, 115 39, 115 38, 114 38))
0.179	POLYGON ((117 38, 117 39, 118 39, 118 38, 117 38))
0.179	POLYGON ((118 38, 118 39, 119 39, 119 38, 118 38))
-0.018	POLYGON ((-123 39, -123 40, -122 40, -122 39, -123 39))
-0.049	POLYGON ((-106 39, -106 40, -105 40, -105 39, -106 39))
0.03	POLYGON ((-105 39, -105 40, -104 40, -104 39, -105 39))
-0.00809826	POLYGON ((-100 39, -100 40, -99 40, -99 39, -100 39))
0.0469626	POLYGON ((-99 39, -99 40, -98 40, -98 39, -99 39))
0.085	POLYGON ((-98 39, -98 40, -97 40, -97 39, -98 39))
0.085	POLYGON ((-97 39, -97 40, -96 40, -96 39, -97 39))
0.065	POLYGON ((-96 39, -96 40, -95 40, -95 39, -96 39))
-0.0851998	POLYGON ((-93 39, -93 40, -92 40, -92 39, -93 39))
0.029	POLYGON ((-92 39, -92 40, -91 40, -91 39, -92 39))
0.072	POLYGON ((-89 39, -89 40, -88 40, -88 39, -89 39))
-0.023	POLYGON ((-82 39, -82 40, -81 40, -81 39, -82 39))
9.977	POLYGON ((-9 39, -9 40, -8 40, -8 39, -9 39))
0.785688	POLYGON ((-8 39, -8 40, -7 40, -7 39, -8 39))
0.604184	POLYGON ((-7 39, -7 40, -6 40, -6 39, -7 39))
4.99148	POLYGON ((-6 39, -6 40, -5 40, -5 39, -6 39))
1.3524	POLYGON ((-5 39, -5 40, -4 40, -4 39, -5 39))
21.5629	POLYGON ((-4 39, -4 40, -3 40, -3 39, -4 39))
-5.486	POLYGON ((-3 39, -3 40, -2 40, -2 39, -3 39))
-0.435	POLYGON ((-2 39, -2 40, -1 40, -1 39, -2 39))
6.499	POLYGON ((-1 39, -1 40, 0 40, 0 39, -1 39))
9.63817	POLYGON ((9 39, 9 40, 10 40, 10 39, 9 39))
3.196	POLYGON ((20 39, 20 40, 21 40, 21 39, 20 39))
0.086	POLYGON ((21 39, 21 40, 22 40, 22 39, 21 39))
0.107	POLYGON ((28 39, 28 40, 29 40, 29 39, 28 39))
0.549	POLYGON ((32 39, 32 40, 33 40, 33 39, 32 39))
4.959	POLYGON ((33 39, 33 40, 34 40, 34 39, 33 39))
7.263	POLYGON ((38 39, 38 40, 39 40, 39 39, 38 39))
9.233	POLYGON ((40 39, 40 40, 41 40, 41 39, 40 39))
7.265	POLYGON ((42 39, 42 40, 43 40, 43 39, 42 39))
13.684	POLYGON ((112 39, 112 40, 113 40, 113 39, 112 39))
33.846	POLYGON ((113 39, 113 40, 114 40, 114 39, 113 39))
-6.221	POLYGON ((114 39, 114 40, 115 40, 115 39, 114 39))
2.32119	POLYGON ((117 39, 117 40, 118 40, 118 39, 117 39))
0.191	POLYGON ((118 39, 118 40, 119 40, 119 39, 118 39))
5.258	POLYGON ((119 39, 119 40, 120 40, 120 39, 119 39))
5.1419	POLYGON ((121 39, 121 40, 122 40, 122 39, 121 39))
3.79774	POLYGON ((122 39, 122 40, 123 40, 123 39, 122 39))
2.12274	POLYGON ((123 39, 123 40, 124 40, 124 39, 123 39))
22.474	POLYGON ((125 39, 125 40, 126 40, 126 39, 125 39))
-1.12126	POLYGON ((127 39, 127 40, 128 40, 128 39, 127 39))
0.023	POLYGON ((-113 40, -113 41, -112 41, -112 40, -113 40))
0.023	POLYGON ((-112 40, -112 41, -111 41, -111 40, -112 40))
0.0549426	POLYGON ((-106 40, -106 41, -105 41, -105 40, -106 40))
-0.115283	POLYGON ((-105 40, -105 41, -104 41, -104 40, -105 40))
0.0865193	POLYGON ((-102 40, -102 41, -101 41, -101 40, -102 40))
0.076234	POLYGON ((-100 40, -100 41, -99 41, -99 40, -100 40))
0.0825561	POLYGON ((-97 40, -97 41, -96 41, -96 40, -97 40))
-0.015	POLYGON ((-94 40, -94 41, -93 41, -93 40, -94 40))
-0.015	POLYGON ((-93 40, -93 41, -92 41, -92 40, -93 40))
-0.055	POLYGON ((-90 40, -90 41, -89 41, -89 40, -90 40))
0.066	POLYGON ((-86 40, -86 41, -85 41, -85 40, -86 40))
0.045	POLYGON ((-84 40, -84 41, -83 41, -83 40, -84 40))
-7.141	POLYGON ((-7 40, -7 41, -6 41, -6 40, -7 40))
0.69076	POLYGON ((-3 40, -3 41, -2 41, -2 40, -3 40))
4.31621	POLYGON ((0 40, 0 41, 1 41, 1 40, 0 40))
0.297	POLYGON ((9 40, 9 41, 10 41, 10 40, 9 40))
12.8237	POLYGON ((16 40, 16 41, 17 41, 17 40, 16 40))
0.970928	POLYGON ((19 40, 19 41, 20 41, 20 40, 19 40))
1.46	POLYGON ((20 40, 20 41, 21 41, 21 40, 20 40))
-0.025	POLYGON ((21 40, 21 41, 22 41, 22 40, 21 40))
-0.31481	POLYGON ((22 40, 22 41, 23 41, 23 40, 22 40))
11.637	POLYGON ((23 40, 23 41, 24 41, 24 40, 23 40))
-1.04604	POLYGON ((25 40, 25 41, 26 41, 26 40, 25 40))
-1.87919	POLYGON ((26 40, 26 41, 27 41, 27 40, 26 40))
8.89967	POLYGON ((27 40, 27 41, 28 41, 28 40, 27 40))
11.924	POLYGON ((28 40, 28 41, 29 41, 29 40, 28 40))
0.222	POLYGON ((29 40, 29 41, 30 41, 30 40, 29 40))
0.297	POLYGON ((31 40, 31 41, 32 41, 32 40, 31 40))
10.177	POLYGON ((32 40, 32 41, 33 41, 33 40, 32 40))
0.864	POLYGON ((35 40, 35 41, 36 41, 36 40, 35 40))
0.173	POLYGON ((38 40, 38 41, 39 41, 39 40, 38 40))
15.5411	POLYGON ((108 40, 108 41, 109 41, 109 40, 108 40))
-1.76259	POLYGON ((110 40, 110 41, 111 41, 111 40, 110 40))
14.21	POLYGON ((112 40, 112 41, 113 41, 113 40, 112 40))
19.827	POLYGON ((115 40, 115 41, 116 41, 116 40, 115 40))
0.155	POLYGON ((117 40, 117 41, 118 41, 118 40, 117 40))
5.258	POLYGON ((119 40, 119 41, 120 41, 120 40, 119 40))
9.82926	POLYGON ((120 40, 120 41, 121 41, 121 40, 120 40))
4.308	POLYGON ((121 40, 121 41, 122 41, 122 40, 121 40))
8.28471	POLYGON ((122 40, 122 41, 123 41, 123 40, 122 40))
2.12227	POLYGON ((123 40, 123 41, 124 41, 124 40, 123 40))
1.714	POLYGON ((124 40, 124 41, 125 41, 125 40, 124 40))
0.0175231	POLYGON ((141 40, 141 41, 142 41, 142 40, 141 40))
0.04	POLYGON ((-122 41, -122 42, -121 42, -121 41, -122 41))
0.214	POLYGON ((-116 41, -116 42, -115 42, -115 41, -116 41))
0.023	POLYGON ((-114 41, -114 42, -113 42, -113 41, -114 41))
0.023	POLYGON ((-113 41, -113 42, -112 42, -112 41, -113 41))
0.023	POLYGON ((-112 41, -112 42, -111 42, -111 41, -112 41))
-0.19	POLYGON ((-110 41, -110 42, -109 42, -109 41, -110 41))
0.114	POLYGON ((-107 41, -107 42, -106 42, -106 41, -107 41))
0.146	POLYGON ((-106 41, -106 42, -105 42, -105 41, -106 41))
-0.017	POLYGON ((-105 41, -105 42, -104 42, -104 41, -105 41))
0.171	POLYGON ((-104 41, -104 42, -103 42, -103 41, -104 41))
-0.0194435	POLYGON ((-103 41, -103 42, -102 42, -102 41, -103 41))
0.0635068	POLYGON ((-102 41, -102 42, -101 42, -101 41, -102 41))
0.044	POLYGON ((-101 41, -101 42, -100 42, -100 41, -101 41))
0.087	POLYGON ((-94 41, -94 42, -93 42, -93 41, -94 41))
0.087	POLYGON ((-93 41, -93 42, -92 42, -92 41, -93 41))
0.024	POLYGON ((-92 41, -92 42, -91 42, -91 41, -92 41))
0.54245	POLYGON ((-7 41, -7 42, -6 42, -6 41, -7 41))
1.886	POLYGON ((-6 41, -6 42, -5 42, -5 41, -6 41))
-0.424	POLYGON ((-4 41, -4 42, -3 42, -3 41, -4 41))
1.65099	POLYGON ((-1 41, -1 42, 0 42, 0 41, -1 41))
1.4768	POLYGON ((0 41, 0 42, 1 42, 1 41, 0 41))
5.68397	POLYGON ((14 41, 14 42, 15 42, 15 41, 14 41))
0.053	POLYGON ((15 41, 15 42, 16 42, 16 41, 15 41))
-0.489	POLYGON ((16 41, 16 42, 17 42, 17 41, 16 41))
0.9676	POLYGON ((19 41, 19 42, 20 42, 20 41, 19 41))
3.547	POLYGON ((20 41, 20 42, 21 42, 21 41, 20 41))
10.492	POLYGON ((23 41, 23 42, 24 42, 24 41, 23 41))
2.87449	POLYGON ((25 41, 25 42, 26 42, 26 41, 25 41))
1.59442	POLYGON ((28 41, 28 42, 29 42, 29 41, 28 41))
7.232	POLYGON ((36 41, 36 42, 37 42, 37 41, 36 41))
15.411	POLYGON ((108 41, 108 42, 109 42, 109 41, 108 41))
14.284	POLYGON ((115 41, 115 42, 116 42, 116 41, 115 41))
1.3	POLYGON ((118 41, 118 42, 119 42, 119 41, 118 41))
6.729	POLYGON ((120 41, 120 42, 121 42, 121 41, 120 41))
-4.058	POLYGON ((121 41, 121 42, 122 42, 122 41, 121 41))
17.721	POLYGON ((122 41, 122 42, 123 42, 123 41, 122 41))
2.117	POLYGON ((123 41, 123 42, 124 42, 124 41, 123 41))
0.023	POLYGON ((129 41, 129 42, 130 42, 130 41, 129 41))
-0.011	POLYGON ((-123 42, -123 43, -122 43, -122 42, -123 42))
-0.011	POLYGON ((-122 42, -122 43, -121 43, -121 42, -122 42))
-0.019	POLYGON ((-121 42, -121 43, -120 43, -120 42, -121 42))
0.061	POLYGON ((-116 42, -116 43, -115 43, -115 42, -116 42))
0.074	POLYGON ((-114 42, -114 43, -113 43, -113 42, -114 42))
0.09	POLYGON ((-113 42, -113 43, -112 43, -112 42, -113 42))
0.119	POLYGON ((-112 42, -112 43, -111 43, -111 42, -112 42))
0.006	POLYGON ((-111 42, -111 43, -110 43, -110 42, -111 42))
-0.052	POLYGON ((-110 42, -110 43, -109 43, -109 42, -110 42))
0.003	POLYGON ((-108 42, -108 43, -107 43, -107 42, -108 42))
0.003	POLYGON ((-107 42, -107 43, -106 43, -106 42, -107 42))
0.017	POLYGON ((-106 42, -106 43, -105 43, -105 42, -106 42))
-0.0110601	POLYGON ((-105 42, -105 43, -104 43, -104 42, -105 42))
-0.00803979	POLYGON ((-103 42, -103 43, -102 43, -102 42, -103 42))
0.0126319	POLYGON ((-102 42, -102 43, -101 43, -101 42, -102 42))
-0.0111652	POLYGON ((-101 42, -101 43, -100 43, -100 42, -101 42))
0.02	POLYGON ((-100 42, -100 43, -99 43, -99 42, -100 42))
-0.01	POLYGON ((-98 42, -98 43, -97 43, -97 42, -98 42))
-0.018	POLYGON ((-96 42, -96 43, -95 43, -95 42, -96 42))
0.066	POLYGON ((-95 42, -95 43, -94 43, -94 42, -95 42))
0.000558703	POLYGON ((-89 42, -89 43, -88 43, -88 42, -89 42))
0.107	POLYGON ((-2 42, -2 43, -1 43, -1 42, -2 42))
-2.648	POLYGON ((-1 42, -1 43, 0 43, 0 42, -1 42))
1.38884	POLYGON ((0 42, 0 43, 1 43, 1 42, 0 42))
-6.363	POLYGON ((2 42, 2 43, 3 43, 3 42, 2 42))
-0.0644465	POLYGON ((9 42, 9 43, 10 43, 10 42, 9 42))
-0.487	POLYGON ((11 42, 11 43, 12 43, 12 42, 11 42))
-1.333	POLYGON ((19 42, 19 43, 20 43, 20 42, 19 42))
6.10238	POLYGON ((27 42, 27 43, 28 43, 28 42, 27 42))
-0.087	POLYGON ((41 42, 41 43, 42 43, 42 42, 41 42))
-2.10197	POLYGON ((42 42, 42 43, 43 43, 43 42, 42 42))
-4.219	POLYGON ((47 42, 47 43, 48 43, 48 42, 47 42))
3.983	POLYGON ((48 42, 48 43, 49 43, 49 42, 48 42))
-0.417636	POLYGON ((119 42, 119 43, 120 43, 120 42, 119 42))
11.958	POLYGON ((121 42, 121 43, 122 43, 122 42, 121 42))
8.45958	POLYGON ((122 42, 122 43, 123 43, 123 42, 122 42))
4.49938	POLYGON ((123 42, 123 43, 124 43, 124 42, 123 42))
1.83078	POLYGON ((124 42, 124 43, 125 43, 125 42, 124 42))
0.669701	POLYGON ((125 42, 125 43, 126 43, 126 42, 125 42))
-1.57348	POLYGON ((130 42, 130 43, 131 43, 131 42, 130 42))
0.026	POLYGON ((-117 43, -117 44, -116 44, -116 43, -117 43))
0.061	POLYGON ((-116 43, -116 44, -115 44, -115 43, -116 43))
0.09	POLYGON ((-113 43, -113 44, -112 44, -112 43, -113 43))
0.119	POLYGON ((-112 43, -112 44, -111 44, -111 43, -112 43))
-0.00436718	POLYGON ((-109 43, -109 44, -108 44, -108 43, -109 43))
0.052	POLYGON ((-107 43, -107 44, -106 44, -106 43, -107 43))
0.006	POLYGON ((-104 43, -104 44, -103 44, -103 43, -104 43))
0.00816254	POLYGON ((-96 43, -96 44, -95 44, -95 43, -96 43))
-0.017	POLYGON ((-95 43, -95 44, -94 44, -94 43, -95 43))
0.091	POLYGON ((-94 43, -94 44, -93 44, -93 43, -94 43))
0.01	POLYGON ((-89 43, -89 44, -88 44, -88 43, -89 43))
0.377	POLYGON ((-85 43, -85 44, -84 44, -84 43, -85 43))
0	POLYGON ((-2 43, -2 44, -1 44, -1 43, -2 43))
16.513	POLYGON ((2 43, 2 44, 3 44, 3 43, 2 43))
-0.177078	POLYGON ((3 43, 3 44, 4 44, 4 43, 3 43))
4.44985	POLYGON ((4 43, 4 44, 5 44, 5 43, 4 43))
0.561	POLYGON ((5 43, 5 44, 6 44, 6 43, 5 43))
0.622	POLYGON ((6 43, 6 44, 7 44, 7 43, 6 43))
-10.065	POLYGON ((10 43, 10 44, 11 44, 11 43, 10 43))
13.702	POLYGON ((11 43, 11 44, 12 44, 12 43, 11 43))
25.488	POLYGON ((12 43, 12 44, 13 44, 13 43, 12 43))
-3.83	POLYGON ((17 43, 17 44, 18 44, 18 43, 17 43))
11.414	POLYGON ((25 43, 25 44, 26 44, 26 43, 25 43))
3.5685	POLYGON ((47 43, 47 44, 48 44, 48 43, 47 43))
9.64308	POLYGON ((51 43, 51 44, 52 44, 52 43, 51 43))
3.43509	POLYGON ((119 43, 119 44, 120 44, 120 43, 119 43))
0.244022	POLYGON ((120 43, 120 44, 121 44, 121 43, 120 43))
8.49201	POLYGON ((121 43, 121 44, 122 44, 122 43, 121 43))
1.263	POLYGON ((122 43, 122 44, 123 44, 123 43, 122 43))
6.23934	POLYGON ((124 43, 124 44, 125 44, 125 43, 124 43))
6.39719	POLYGON ((125 43, 125 44, 126 44, 126 43, 125 43))
0.804694	POLYGON ((126 43, 126 44, 127 44, 127 43, 126 43))
0.756125	POLYGON ((127 43, 127 44, 128 44, 128 43, 127 43))
0.0868406	POLYGON ((128 43, 128 44, 129 44, 129 43, 128 43))
0.152	POLYGON ((129 43, 129 44, 130 44, 130 43, 129 43))
-2.182	POLYGON ((132 43, 132 44, 133 44, 133 43, 132 43))
0.145	POLYGON ((-105 44, -105 45, -104 45, -104 44, -105 44))
0.114	POLYGON ((-104 44, -104 45, -103 45, -103 44, -104 44))
0.07	POLYGON ((-101 44, -101 45, -100 45, -100 44, -101 44))
0.0695138	POLYGON ((-100 44, -100 45, -99 45, -99 44, -100 44))
0.109	POLYGON ((-99 44, -99 45, -98 45, -98 44, -99 44))
0.0230469	POLYGON ((-98 44, -98 45, -97 45, -97 44, -98 44))
-0.015043	POLYGON ((-96 44, -96 45, -95 45, -95 44, -96 44))
0.01	POLYGON ((-89 44, -89 45, -88 45, -88 44, -89 44))
-0.009	POLYGON ((-79 44, -79 45, -78 45, -78 44, -79 44))
0.007	POLYGON ((-77 44, -77 45, -76 45, -76 44, -77 44))
-0.131	POLYGON ((-2 44, -2 45, -1 45, -1 44, -2 44))
1.607	POLYGON ((11 44, 11 45, 12 45, 12 44, 11 44))
-1.73605	POLYGON ((12 44, 12 45, 13 45, 13 44, 12 44))
0.522	POLYGON ((19 44, 19 45, 20 45, 20 44, 19 44))
3.584	POLYGON ((21 44, 21 45, 22 45, 22 44, 21 44))
1.9104	POLYGON ((22 44, 22 45, 23 45, 23 44, 22 44))
1.213	POLYGON ((24 44, 24 45, 25 45, 25 44, 24 44))
10.492	POLYGON ((26 44, 26 45, 27 45, 27 44, 26 44))
0.332333	POLYGON ((28 44, 28 45, 29 45, 29 44, 28 44))
12.485	POLYGON ((29 44, 29 45, 30 45, 30 44, 29 44))
2.506	POLYGON ((37 44, 37 45, 38 45, 38 44, 37 44))
3.44428	POLYGON ((38 44, 38 45, 39 45, 39 44, 38 44))
1.179	POLYGON ((39 44, 39 45, 40 45, 40 44, 39 44))
-0.682	POLYGON ((41 44, 41 45, 42 45, 42 44, 41 44))
2.60519	POLYGON ((42 44, 42 45, 43 45, 43 44, 42 44))
3.18575	POLYGON ((119 44, 119 45, 120 45, 120 44, 119 44))
-0.877	POLYGON ((120 44, 120 45, 121 45, 121 44, 120 44))
-1.943	POLYGON ((121 44, 121 45, 122 45, 122 44, 121 44))
0.65606	POLYGON ((123 44, 123 45, 124 45, 124 44, 123 44))
23.7439	POLYGON ((124 44, 124 45, 125 45, 125 44, 124 44))
5.9478	POLYGON ((126 44, 126 45, 127 45, 127 44, 126 44))
9.664	POLYGON ((127 44, 127 45, 128 45, 128 44, 127 44))
0.152	POLYGON ((128 44, 128 45, 129 45, 129 44, 128 44))
0.152	POLYGON ((129 44, 129 45, 130 45, 130 44, 129 44))
-0.028	POLYGON ((-121 45, -121 46, -120 46, -120 45, -121 45))
0.254	POLYGON ((-120 45, -120 46, -119 46, -119 45, -120 45))
0.027	POLYGON ((-119 45, -119 46, -118 46, -118 45, -119 45))
-0.035	POLYGON ((-107 45, -107 46, -106 46, -106 45, -107 45))
0.011	POLYGON ((-104 45, -104 46, -103 46, -103 45, -104 45))
-0.022	POLYGON ((-103 45, -103 46, -102 46, -102 45, -103 45))
-0.0353234	POLYGON ((-99 45, -99 46, -98 46, -98 45, -99 45))
-0.011114	POLYGON ((-98 45, -98 46, -97 46, -97 45, -98 45))
-0.0321229	POLYGON ((-97 45, -97 46, -96 46, -96 45, -97 45))
-0.0173313	POLYGON ((-96 45, -96 46, -95 46, -95 45, -96 45))
-0.014	POLYGON ((-95 45, -95 46, -94 46, -94 45, -95 45))
0.216	POLYGON ((-87 45, -87 46, -86 46, -86 45, -87 45))
-0.033	POLYGON ((-75 45, -75 46, -74 46, -74 45, -75 45))
-0.033	POLYGON ((-74 45, -74 46, -73 46, -73 45, -74 45))
4.40509	POLYGON ((-2 45, -2 46, -1 46, -1 45, -2 45))
0.143	POLYGON ((5 45, 5 46, 6 46, 6 45, 5 45))
-0.025	POLYGON ((6 45, 6 46, 7 46, 7 45, 6 45))
-0.045	POLYGON ((9 45, 9 46, 10 46, 10 45, 9 45))
-0.233	POLYGON ((12 45, 12 46, 13 46, 13 45, 12 45))
-1.869	POLYGON ((21 45, 21 46, 22 46, 22 45, 21 45))
9.468	POLYGON ((24 45, 24 46, 25 46, 25 45, 24 45))
6.38472	POLYGON ((27 45, 27 46, 28 46, 28 45, 27 45))
15.2936	POLYGON ((28 45, 28 46, 29 46, 29 45, 28 45))
0.760587	POLYGON ((29 45, 29 46, 30 46, 30 45, 29 45))
18.089	POLYGON ((30 45, 30 46, 31 46, 31 45, 30 45))
4.40054	POLYGON ((32 45, 32 46, 33 46, 33 45, 32 45))
-3.31752	POLYGON ((33 45, 33 46, 34 46, 34 45, 33 45))
19.0294	POLYGON ((34 45, 34 46, 35 46, 35 45, 34 45))
19.4656	POLYGON ((35 45, 35 46, 36 46, 36 45, 35 45))
-2.8876	POLYGON ((36 45, 36 46, 37 46, 37 45, 36 45))
12.373	POLYGON ((37 45, 37 46, 38 46, 38 45, 37 45))
8.09781	POLYGON ((38 45, 38 46, 39 46, 39 45, 38 45))
2.41538	POLYGON ((39 45, 39 46, 40 46, 40 45, 39 45))
0.916314	POLYGON ((41 45, 41 46, 42 46, 42 45, 41 45))
4.41095	POLYGON ((42 45, 42 46, 43 46, 43 45, 42 45))
14.0586	POLYGON ((43 45, 43 46, 44 46, 44 45, 43 45))
7.744	POLYGON ((44 45, 44 46, 45 46, 45 45, 44 45))
-1.25822	POLYGON ((47 45, 47 46, 48 46, 48 45, 47 45))
-0.339996	POLYGON ((48 45, 48 46, 49 46, 49 45, 48 45))
5.80068	POLYGON ((121 45, 121 46, 122 46, 122 45, 121 45))
7.14319	POLYGON ((122 45, 122 46, 123 46, 123 45, 122 45))
-3.30574	POLYGON ((123 45, 123 46, 124 46, 124 45, 123 45))
3.26695	POLYGON ((124 45, 124 46, 125 46, 125 45, 124 45))
10.3845	POLYGON ((125 45, 125 46, 126 46, 126 45, 125 45))
13.2862	POLYGON ((126 45, 126 46, 127 46, 127 45, 126 45))
10.49	POLYGON ((127 45, 127 46, 128 46, 128 45, 127 45))
-0.63289	POLYGON ((128 45, 128 46, 129 46, 129 45, 128 45))
4.972	POLYGON ((129 45, 129 46, 130 46, 130 45, 129 45))
0.511999	POLYGON ((130 45, 130 46, 131 46, 131 45, 130 45))
0.205439	POLYGON ((131 45, 131 46, 132 46, 132 45, 131 45))
-1.21678	POLYGON ((132 45, 132 46, 133 46, 133 45, 132 45))
0.057	POLYGON ((-111 46, -111 47, -110 47, -110 46, -111 46))
0.011	POLYGON ((-104 46, -104 47, -103 47, -103 46, -104 46))
0.056	POLYGON ((-102 46, -102 47, -101 47, -101 46, -102 46))
0.125	POLYGON ((-101 46, -101 47, -100 47, -100 46, -101 46))
0.0932602	POLYGON ((-100 46, -100 47, -99 47, -99 46, -100 46))
-0.039	POLYGON ((-98 46, -98 47, -97 47, -97 46, -98 46))
0.002	POLYGON ((-97 46, -97 47, -96 47, -96 46, -97 46))
-0.041	POLYGON ((-96 46, -96 47, -95 47, -95 46, -96 46))
-0.01	POLYGON ((-95 46, -95 47, -94 47, -94 46, -95 46))
-0.013	POLYGON ((-74 46, -74 47, -73 47, -73 46, -74 46))
-0.013	POLYGON ((-73 46, -73 47, -72 47, -72 46, -73 46))
-0.017	POLYGON ((6 46, 6 47, 7 47, 7 46, 6 46))
-0.017	POLYGON ((7 46, 7 47, 8 47, 8 46, 7 46))
1.14	POLYGON ((9 46, 9 47, 10 47, 10 46, 9 46))
0.599607	POLYGON ((11 46, 11 47, 12 47, 12 46, 11 46))
-0.035	POLYGON ((16 46, 16 47, 17 47, 17 46, 16 46))
-2.388	POLYGON ((17 46, 17 47, 18 47, 18 46, 17 46))
-2.388	POLYGON ((18 46, 18 47, 19 47, 19 46, 18 46))
10.699	POLYGON ((26 46, 26 47, 27 47, 27 46, 26 46))
4.6854	POLYGON ((27 46, 27 47, 28 47, 28 46, 27 46))
0.337319	POLYGON ((30 46, 30 47, 31 47, 31 46, 30 46))
0.483	POLYGON ((31 46, 31 47, 32 47, 32 46, 31 46))
3.362	POLYGON ((32 46, 32 47, 33 47, 33 46, 32 46))
1.21745	POLYGON ((33 46, 33 47, 34 47, 34 46, 33 46))
18.0133	POLYGON ((34 46, 34 47, 35 47, 35 46, 34 46))
38.8883	POLYGON ((35 46, 35 47, 36 47, 36 46, 35 46))
1.97634	POLYGON ((36 46, 36 47, 37 47, 37 46, 36 46))
13.069	POLYGON ((37 46, 37 47, 38 47, 38 46, 37 46))
3.30908	POLYGON ((38 46, 38 47, 39 47, 39 46, 38 46))
5.60104	POLYGON ((41 46, 41 47, 42 47, 42 46, 41 46))
11.0939	POLYGON ((42 46, 42 47, 43 47, 43 46, 42 46))
12.542	POLYGON ((43 46, 43 47, 44 47, 44 46, 43 46))
7.13614	POLYGON ((49 46, 49 47, 50 47, 50 46, 49 46))
1.4139	POLYGON ((123 46, 123 47, 124 47, 124 46, 123 46))
1.35113	POLYGON ((124 46, 124 47, 125 47, 125 46, 124 46))
3.67293	POLYGON ((125 46, 125 47, 126 47, 126 46, 125 46))
2.48	POLYGON ((126 46, 126 47, 127 47, 127 46, 126 46))
0.500833	POLYGON ((127 46, 127 47, 128 47, 128 46, 127 46))
4.972	POLYGON ((129 46, 129 47, 130 47, 130 46, 129 46))
-1.44478	POLYGON ((130 46, 130 47, 131 47, 131 46, 130 46))
3.99378	POLYGON ((132 46, 132 47, 133 47, 133 46, 132 46))
0.665	POLYGON ((134 46, 134 47, 135 47, 135 46, 134 46))
-0.106481	POLYGON ((-113 47, -113 48, -112 48, -112 47, -113 47))
-0.044	POLYGON ((-103 47, -103 48, -102 48, -102 47, -103 47))
0.159	POLYGON ((-102 47, -102 48, -101 48, -101 47, -102 47))
0.0204685	POLYGON ((-101 47, -101 48, -100 48, -100 47, -101 47))
0.0898561	POLYGON ((-99 47, -99 48, -98 48, -98 47, -99 47))
0.0556933	POLYGON ((-98 47, -98 48, -97 48, -97 47, -98 47))
-0.034	POLYGON ((-96 47, -96 48, -95 48, -95 47, -96 47))
-0.0340326	POLYGON ((-95 47, -95 48, -94 48, -94 47, -95 47))
0.001	POLYGON ((-94 47, -94 48, -93 48, -93 47, -94 47))
0.001	POLYGON ((-93 47, -93 48, -92 48, -92 47, -93 47))
-0.017	POLYGON ((6 47, 6 48, 7 48, 7 47, 6 47))
-0.017	POLYGON ((7 47, 7 48, 8 48, 8 47, 7 47))
0.023	POLYGON ((8 47, 8 48, 9 48, 9 47, 8 47))
0.023	POLYGON ((9 47, 9 48, 10 48, 10 47, 9 47))
5.508	POLYGON ((17 47, 17 48, 18 48, 18 47, 17 47))
-1.15833	POLYGON ((18 47, 18 48, 19 48, 19 47, 18 47))
1.38159	POLYGON ((20 47, 20 48, 21 48, 21 47, 20 47))
-7.747	POLYGON ((21 47, 21 48, 22 48, 22 47, 21 47))
0.101	POLYGON ((23 47, 23 48, 24 48, 24 47, 23 47))
9.139	POLYGON ((26 47, 26 48, 27 48, 27 47, 26 47))
-0.724128	POLYGON ((27 47, 27 48, 28 48, 28 47, 27 47))
1.666	POLYGON ((28 47, 28 48, 29 48, 29 47, 28 47))
7.102	POLYGON ((29 47, 29 48, 30 48, 30 47, 29 47))
0.483	POLYGON ((30 47, 30 48, 31 48, 31 47, 30 47))
0.483	POLYGON ((31 47, 31 48, 32 48, 32 47, 31 47))
3.14245	POLYGON ((33 47, 33 48, 34 48, 34 47, 33 47))
3.14832	POLYGON ((34 47, 34 48, 35 48, 35 47, 34 47))
3.15	POLYGON ((35 47, 35 48, 36 48, 36 47, 35 47))
22.663	POLYGON ((38 47, 38 48, 39 48, 39 47, 38 47))
1.44669	POLYGON ((40 47, 40 48, 41 48, 41 47, 40 47))
1.681	POLYGON ((41 47, 41 48, 42 48, 42 47, 41 47))
0.537	POLYGON ((42 47, 42 48, 43 48, 43 47, 42 47))
0.537	POLYGON ((43 47, 43 48, 44 48, 44 47, 43 47))
1.574	POLYGON ((83 47, 83 48, 84 48, 84 47, 83 47))
1.57352	POLYGON ((84 47, 84 48, 85 48, 85 47, 84 47))
6.736	POLYGON ((86 47, 86 48, 87 48, 87 47, 86 47))
-1.956	POLYGON ((112 47, 112 48, 113 48, 113 47, 112 47))
8.72395	POLYGON ((117 47, 117 48, 118 48, 118 47, 117 47))
1.253	POLYGON ((118 47, 118 48, 119 48, 119 47, 118 47))
0.300416	POLYGON ((119 47, 119 48, 120 48, 120 47, 119 47))
0.661508	POLYGON ((123 47, 123 48, 124 48, 124 47, 123 47))
4.75937	POLYGON ((124 47, 124 48, 125 48, 125 47, 124 47))
0.791	POLYGON ((125 47, 125 48, 126 48, 126 47, 125 47))
2.93977	POLYGON ((126 47, 126 48, 127 48, 127 47, 126 47))
-2.43119	POLYGON ((127 47, 127 48, 128 48, 128 47, 127 47))
-0.035	POLYGON ((-111 48, -111 49, -110 49, -110 48, -111 48))
-0.035	POLYGON ((-110 48, -110 49, -109 49, -109 48, -110 48))
0.041673	POLYGON ((-108 48, -108 49, -107 49, -107 48, -108 48))
0.0443001	POLYGON ((-105 48, -105 49, -104 49, -104 48, -105 48))
0.0360889	POLYGON ((-103 48, -103 49, -102 49, -102 48, -103 48))
0.045132	POLYGON ((-101 48, -101 49, -100 49, -100 48, -101 48))
0.0971828	POLYGON ((-100 48, -100 49, -99 49, -99 48, -100 48))
-0.034	POLYGON ((-96 48, -96 49, -95 49, -95 48, -96 48))
-0.034	POLYGON ((-95 48, -95 49, -94 49, -94 48, -95 48))
3.7128	POLYGON ((17 48, 17 49, 18 49, 18 48, 17 48))
8.09708	POLYGON ((33 48, 33 49, 34 49, 34 48, 33 48))
0.537	POLYGON ((42 48, 42 49, 43 49, 43 48, 42 48))
0.537	POLYGON ((43 48, 43 49, 44 49, 44 48, 43 48))
4.16225	POLYGON ((80 48, 80 49, 81 49, 81 48, 80 48))
1.574	POLYGON ((82 48, 82 49, 83 49, 83 48, 82 48))
1.56967	POLYGON ((83 48, 83 49, 84 49, 84 48, 83 48))
1.574	POLYGON ((84 48, 84 49, 85 49, 85 48, 84 48))
-0.216	POLYGON ((116 48, 116 49, 117 49, 117 48, 116 48))
-0.218117	POLYGON ((117 48, 117 49, 118 49, 118 48, 117 48))
-3.00831	POLYGON ((119 48, 119 49, 120 49, 120 48, 119 48))
-8.369	POLYGON ((123 48, 123 49, 124 49, 124 48, 123 48))
-1.17739	POLYGON ((125 48, 125 49, 126 49, 126 48, 125 48))
1.04419	POLYGON ((126 48, 126 49, 127 49, 127 48, 126 48))
-0.341	POLYGON ((128 48, 128 49, 129 49, 129 48, 128 48))
-0.946462	POLYGON ((134 48, 134 49, 135 49, 135 48, 134 48))
-2.83873	POLYGON ((135 48, 135 49, 136 49, 136 48, 135 48))
-1.06012	POLYGON ((136 48, 136 49, 137 49, 137 48, 136 48))
-0.066	POLYGON ((-120 49, -120 50, -119 50, -119 49, -120 49))
0.05	POLYGON ((-113 49, -113 50, -112 50, -112 49, -113 49))
0.05	POLYGON ((-112 49, -112 50, -111 50, -111 49, -112 49))
0.005	POLYGON ((-111 49, -111 50, -110 50, -110 49, -111 49))
0.119	POLYGON ((-110 49, -110 50, -109 50, -109 49, -110 49))
0.054	POLYGON ((-106 49, -106 50, -105 50, -105 49, -106 49))
0.0999321	POLYGON ((-105 49, -105 50, -104 50, -104 49, -105 49))
-0.02954	POLYGON ((-101 49, -101 50, -100 50, -100 49, -101 49))
0.017	POLYGON ((-99 49, -99 50, -98 50, -98 49, -99 49))
-0.07	POLYGON ((-96 49, -96 50, -95 50, -95 49, -96 49))
0.237	POLYGON ((17 49, 17 50, 18 50, 18 49, 17 49))
0.114	POLYGON ((18 49, 18 50, 19 50, 19 49, 18 49))
1.438	POLYGON ((31 49, 31 50, 32 50, 32 49, 31 49))
1.438	POLYGON ((32 49, 32 50, 33 50, 33 49, 32 49))
1.70253	POLYGON ((33 49, 33 50, 34 50, 34 49, 33 49))
5.42	POLYGON ((78 49, 78 50, 79 50, 79 49, 78 49))
5.42	POLYGON ((79 49, 79 50, 80 50, 80 49, 79 49))
10.3672	POLYGON ((80 49, 80 50, 81 50, 81 49, 80 49))
5.89028	POLYGON ((81 49, 81 50, 82 50, 82 49, 81 49))
1.574	POLYGON ((83 49, 83 50, 84 50, 84 49, 83 49))
1.574	POLYGON ((84 49, 84 50, 85 50, 85 49, 84 49))
-1.686	POLYGON ((102 49, 102 50, 103 50, 103 49, 102 49))
0.716	POLYGON ((105 49, 105 50, 106 50, 106 49, 105 49))
-0.0516814	POLYGON ((117 49, 117 50, 118 50, 118 49, 117 49))
1.87412	POLYGON ((118 49, 118 50, 119 50, 119 49, 118 49))
-3.11867	POLYGON ((119 49, 119 50, 120 50, 120 49, 119 49))
1.10161	POLYGON ((129 49, 129 50, 130 50, 130 49, 129 49))
-0.287437	POLYGON ((136 49, 136 50, 137 50, 137 49, 136 49))
0.195521	POLYGON ((137 49, 137 50, 138 50, 138 49, 137 49))
-0.066	POLYGON ((-120 50, -120 51, -119 51, -119 50, -120 50))
0.0451382	POLYGON ((-113 50, -113 51, -112 51, -112 50, -113 50))
0.015	POLYGON ((-112 50, -112 51, -111 51, -111 50, -112 50))
0.066	POLYGON ((-104 50, -104 51, -103 51, -103 50, -104 50))
-0.01	POLYGON ((-100 50, -100 51, -99 51, -99 50, -100 50))
0.0223617	POLYGON ((-99 50, -99 51, -98 51, -98 50, -99 50))
0.011382	POLYGON ((-98 50, -98 51, -97 51, -97 50, -98 50))
0.535	POLYGON ((30 50, 30 51, 31 51, 31 50, 30 50))
-1.41434	POLYGON ((71 50, 71 51, 72 51, 72 50, 71 50))
14.552	POLYGON ((79 50, 79 51, 80 51, 80 50, 79 50))
13.8114	POLYGON ((81 50, 81 51, 82 51, 82 50, 81 50))
2.43672	POLYGON ((105 50, 105 51, 106 51, 106 50, 105 50))
-4.67183	POLYGON ((114 50, 114 51, 115 51, 115 50, 114 50))
5.406	POLYGON ((115 50, 115 51, 116 51, 116 50, 115 50))
-0.14	POLYGON ((116 50, 116 51, 117 51, 117 50, 116 50))
6.931	POLYGON ((117 50, 117 51, 118 51, 118 50, 117 50))
-4.74676	POLYGON ((118 50, 118 51, 119 51, 119 50, 118 50))
4.33414	POLYGON ((136 50, 136 51, 137 51, 137 50, 136 50))
0.477	POLYGON ((137 50, 137 51, 138 51, 138 50, 137 50))
0.0867768	POLYGON ((-106 51, -106 52, -105 52, -105 51, -106 51))
0.0210804	POLYGON ((-100 51, -100 52, -99 52, -99 51, -100 51))
0.0473929	POLYGON ((-99 51, -99 52, -98 52, -98 51, -99 51))
-0.0671941	POLYGON ((-98 51, -98 52, -97 52, -97 51, -98 51))
-0.042	POLYGON ((-97 51, -97 52, -96 52, -96 51, -97 51))
0.079	POLYGON ((14 51, 14 52, 15 52, 15 51, 14 51))
6.586	POLYGON ((16 51, 16 52, 17 52, 17 51, 16 51))
0.134	POLYGON ((23 51, 23 52, 24 52, 24 51, 23 51))
0.535	POLYGON ((30 51, 30 52, 31 52, 31 51, 30 51))
-5.833	POLYGON ((37 51, 37 52, 38 52, 38 51, 37 51))
1.631	POLYGON ((68 51, 68 52, 69 52, 69 51, 68 51))
-1.65413	POLYGON ((69 51, 69 52, 70 52, 70 51, 69 51))
2.76747	POLYGON ((70 51, 70 52, 71 52, 71 51, 70 51))
-0.484057	POLYGON ((71 51, 71 52, 72 52, 72 51, 71 51))
-3.817	POLYGON ((77 51, 77 52, 78 52, 78 51, 77 51))
17.1587	POLYGON ((81 51, 81 52, 82 52, 82 51, 81 51))
6.78334	POLYGON ((82 51, 82 52, 83 52, 83 51, 82 51))
-0.056	POLYGON ((91 51, 91 52, 92 52, 92 51, 91 51))
-0.056	POLYGON ((92 51, 92 52, 93 52, 93 51, 92 51))
0.091	POLYGON ((106 51, 106 52, 107 52, 107 51, 106 51))
4.887	POLYGON ((115 51, 115 52, 116 52, 116 51, 115 51))
-1.37188	POLYGON ((136 51, 136 52, 137 52, 137 51, 136 51))
-0.032	POLYGON ((138 51, 138 52, 139 52, 139 51, 138 51))
-0.046	POLYGON ((141 51, 141 52, 142 52, 142 51, 141 51))
-0.0435402	POLYGON ((-101 52, -101 53, -100 53, -100 52, -101 52))
0.0386862	POLYGON ((-100 52, -100 53, -99 53, -99 52, -100 52))
-0.0632044	POLYGON ((-99 52, -99 53, -98 53, -98 52, -99 52))
0.259	POLYGON ((-98 52, -98 53, -97 53, -97 52, -98 52))
-0.131	POLYGON ((1 52, 1 53, 2 53, 2 52, 1 52))
5.228	POLYGON ((4 52, 4 53, 5 53, 5 52, 4 52))
5.228	POLYGON ((5 52, 5 53, 6 53, 6 52, 5 52))
2.391	POLYGON ((35 52, 35 53, 36 53, 36 52, 35 52))
5.601	POLYGON ((60 52, 60 53, 61 53, 61 52, 60 52))
-2.04043	POLYGON ((61 52, 61 53, 62 53, 62 52, 61 52))
4.25653	POLYGON ((62 52, 62 53, 63 53, 63 52, 62 52))
9.138	POLYGON ((63 52, 63 53, 64 53, 64 52, 63 52))
-1.41632	POLYGON ((64 52, 64 53, 65 53, 65 52, 64 52))
10.2827	POLYGON ((66 52, 66 53, 67 53, 67 52, 66 52))
1.588	POLYGON ((67 52, 67 53, 68 53, 68 52, 67 52))
0.007	POLYGON ((76 52, 76 53, 77 53, 77 52, 76 52))
5.74493	POLYGON ((81 52, 81 53, 82 53, 82 52, 81 52))
-3.03643	POLYGON ((82 52, 82 53, 83 53, 83 52, 82 52))
-0.056	POLYGON ((91 52, 91 53, 92 53, 92 52, 91 52))
-0.056	POLYGON ((92 52, 92 53, 93 53, 93 52, 92 52))
0.038	POLYGON ((107 52, 107 53, 108 53, 108 52, 107 52))
-0.002	POLYGON ((108 52, 108 53, 109 53, 109 52, 108 52))
-0.988	POLYGON ((136 52, 136 53, 137 53, 137 52, 136 52))
0.012	POLYGON ((141 52, 141 53, 142 53, 142 52, 141 52))
-0.0220134	POLYGON ((-101 53, -101 54, -100 54, -100 53, -101 53))
-0.0209688	POLYGON ((-100 53, -100 54, -99 54, -99 53, -100 53))
5.228	POLYGON ((5 53, 5 54, 6 54, 6 53, 5 53))
5.72644	POLYGON ((61 53, 61 54, 62 54, 62 53, 61 53))
2.26728	POLYGON ((62 53, 62 54, 63 54, 63 53, 62 53))
4.01633	POLYGON ((63 53, 63 54, 64 54, 64 53, 63 53))
4.27298	POLYGON ((64 53, 64 54, 65 54, 65 53, 64 53))
0.328484	POLYGON ((65 53, 65 54, 66 54, 66 53, 65 53))
0.59982	POLYGON ((67 53, 67 54, 68 54, 68 53, 67 53))
16.909	POLYGON ((68 53, 68 54, 69 54, 69 53, 68 53))
3.04	POLYGON ((81 53, 81 54, 82 54, 82 53, 81 53))
-2.347	POLYGON ((90 53, 90 54, 91 54, 91 53, 90 53))
7.16419	POLYGON ((91 53, 91 54, 92 54, 92 53, 91 53))
1.63816	POLYGON ((108 53, 108 54, 109 54, 109 53, 108 53))
-2.27998	POLYGON ((109 53, 109 54, 110 54, 110 53, 109 53))
0.093	POLYGON ((127 53, 127 54, 128 54, 128 53, 127 53))
-4.05343	POLYGON ((61 54, 61 55, 62 55, 62 54, 61 54))
-1.7917	POLYGON ((62 54, 62 55, 63 55, 63 54, 62 54))
-1.62884	POLYGON ((63 54, 63 55, 64 55, 64 54, 63 54))
2.98397	POLYGON ((64 54, 64 55, 65 55, 65 54, 64 54))
9.59774	POLYGON ((68 54, 68 55, 69 55, 69 54, 68 54))
10.428	POLYGON ((74 54, 74 55, 75 55, 75 54, 74 54))
3.04	POLYGON ((81 54, 81 55, 82 55, 82 54, 81 54))
3.04	POLYGON ((82 54, 82 55, 83 55, 83 54, 82 54))
3.04	POLYGON ((83 54, 83 55, 84 55, 84 54, 83 54))
0.046	POLYGON ((90 54, 90 55, 91 55, 91 54, 90 54))
0.046	POLYGON ((91 54, 91 55, 92 55, 92 54, 91 54))
0.093	POLYGON ((127 54, 127 55, 128 55, 128 54, 127 54))
0.093	POLYGON ((128 54, 128 55, 129 55, 129 54, 128 54))
0.093	POLYGON ((129 54, 129 55, 130 55, 130 54, 129 54))
2.658	POLYGON ((138 54, 138 55, 139 55, 139 54, 138 54))
0.153	POLYGON ((-7 55, -7 56, -6 56, -6 55, -7 55))
0.037	POLYGON ((64 55, 64 56, 65 56, 65 55, 64 55))
0.037	POLYGON ((65 55, 65 56, 66 56, 66 55, 65 55))
0.046	POLYGON ((90 55, 90 56, 91 56, 91 55, 90 55))
0.046	POLYGON ((91 55, 91 56, 92 56, 92 55, 91 55))
0.046	POLYGON ((92 55, 92 56, 93 56, 93 55, 92 55))
-5.385	POLYGON ((8 56, 8 57, 9 57, 9 56, 8 56))
-0.029	POLYGON ((23 56, 23 57, 24 57, 24 56, 23 56))
5.007	POLYGON ((18 57, 18 58, 19 58, 19 57, 18 57))
-0.0458256	POLYGON ((23 57, 23 58, 24 58, 24 57, 23 57))
-0.283	POLYGON ((22 58, 22 59, 23 59, 23 58, 22 58))
-0.507978	POLYGON ((9 59, 9 60, 10 60, 10 59, 9 59))
-0.381	POLYGON ((10 59, 10 60, 11 60, 11 59, 10 59))
-1.67753	POLYGON ((11 59, 11 60, 12 60, 12 59, 11 59))
-1.641	POLYGON ((13 59, 13 60, 14 60, 14 59, 13 59))
-0.898614	POLYGON ((15 59, 15 60, 16 60, 16 59, 15 59))
-3.647	POLYGON ((16 59, 16 60, 17 60, 17 59, 16 59))
-9.377	POLYGON ((17 59, 17 60, 18 60, 18 59, 17 59))
0.238	POLYGON ((18 59, 18 60, 19 60, 19 59, 18 59))
11.336	POLYGON ((23 59, 23 60, 24 60, 24 59, 23 59))
-0.313	POLYGON ((31 59, 31 60, 32 60, 32 59, 31 59))
2.36974	POLYGON ((38 59, 38 60, 39 60, 39 59, 38 59))
-0.079	POLYGON ((9 60, 9 61, 10 61, 10 60, 9 60))
-0.218616	POLYGON ((10 60, 10 61, 11 61, 11 60, 10 60))
-0.142926	POLYGON ((11 60, 11 61, 12 61, 12 60, 11 60))
-4.625	POLYGON ((12 60, 12 61, 13 61, 13 60, 12 60))
-0.183	POLYGON ((14 60, 14 61, 15 61, 15 60, 14 60))
-0.515573	POLYGON ((15 60, 15 61, 16 61, 16 60, 15 60))
-4.89588	POLYGON ((16 60, 16 61, 17 61, 17 60, 16 60))
-2.95826	POLYGON ((17 60, 17 61, 18 61, 18 60, 17 60))
9.244	POLYGON ((19 60, 19 61, 20 61, 20 60, 19 60))
0.215619	POLYGON ((21 60, 21 61, 22 61, 22 60, 21 60))
4.81735	POLYGON ((22 60, 22 61, 23 61, 23 60, 22 60))
-3.16043	POLYGON ((23 60, 23 61, 24 61, 24 60, 23 60))
-0.383525	POLYGON ((24 60, 24 61, 25 61, 25 60, 24 60))
0.117892	POLYGON ((25 60, 25 61, 26 61, 26 60, 25 60))
-0.0936247	POLYGON ((26 60, 26 61, 27 61, 27 60, 26 60))
-0.556615	POLYGON ((27 60, 27 61, 28 61, 28 60, 27 60))
-1.25598	POLYGON ((28 60, 28 61, 29 61, 29 60, 28 60))
-1.79297	POLYGON ((29 60, 29 61, 30 61, 30 60, 29 60))
-0.382448	POLYGON ((30 60, 30 61, 31 61, 31 60, 30 60))
-0.313	POLYGON ((31 60, 31 61, 32 61, 32 60, 31 60))
-0.313	POLYGON ((32 60, 32 61, 33 61, 33 60, 32 60))
-0.499	POLYGON ((9 61, 9 62, 10 62, 10 61, 9 61))
-0.519953	POLYGON ((10 61, 10 62, 11 62, 11 61, 10 61))
-0.183	POLYGON ((14 61, 14 62, 15 62, 15 61, 14 61))
-0.173751	POLYGON ((16 61, 16 62, 17 62, 17 61, 16 61))
-0.308934	POLYGON ((17 61, 17 62, 18 62, 18 61, 17 61))
-2.29044	POLYGON ((21 61, 21 62, 22 62, 22 61, 21 61))
1.35381	POLYGON ((22 61, 22 62, 23 62, 23 61, 22 61))
-0.306	POLYGON ((23 61, 23 62, 24 62, 24 61, 23 61))
-0.124319	POLYGON ((24 61, 24 62, 25 62, 25 61, 24 61))
0.111544	POLYGON ((25 61, 25 62, 26 62, 26 61, 25 61))
-0.0570317	POLYGON ((26 61, 26 62, 27 62, 27 61, 26 61))
-0.118923	POLYGON ((27 61, 27 62, 28 62, 28 61, 27 61))
-0.106313	POLYGON ((28 61, 28 62, 29 62, 29 61, 28 61))
-0.107109	POLYGON ((29 61, 29 62, 30 62, 30 61, 29 61))
-0.337334	POLYGON ((30 61, 30 62, 31 62, 31 61, 30 61))
-0.313	POLYGON ((31 61, 31 62, 32 62, 32 61, 31 61))
-0.313	POLYGON ((32 61, 32 62, 33 62, 33 61, 32 61))
-0.249	POLYGON ((7 62, 7 63, 8 63, 8 62, 7 62))
-0.0884715	POLYGON ((14 62, 14 63, 15 63, 15 62, 14 62))
-0.222331	POLYGON ((17 62, 17 63, 18 63, 18 62, 17 62))
0.190159	POLYGON ((18 62, 18 63, 19 63, 19 62, 18 62))
0.929739	POLYGON ((21 62, 21 63, 22 63, 22 62, 21 62))
-0.848451	POLYGON ((22 62, 22 63, 23 63, 23 62, 22 62))
-0.904641	POLYGON ((23 62, 23 63, 24 63, 24 62, 23 62))
-0.575818	POLYGON ((25 62, 25 63, 26 63, 26 62, 25 62))
-0.437106	POLYGON ((26 62, 26 63, 27 63, 27 62, 26 62))
-0.725568	POLYGON ((27 62, 27 63, 28 63, 28 62, 27 62))
-0.341578	POLYGON ((28 62, 28 63, 29 63, 29 62, 28 62))
-0.121423	POLYGON ((29 62, 29 63, 30 63, 30 62, 29 62))
-0.44326	POLYGON ((30 62, 30 63, 31 63, 31 62, 30 62))
1.678	POLYGON ((-22 63, -22 64, -21 64, -21 63, -22 63))
-0.230749	POLYGON ((9 63, 9 64, 10 64, 10 63, 9 63))
-0.18731	POLYGON ((10 63, 10 64, 11 64, 11 63, 10 63))
-0.733702	POLYGON ((11 63, 11 64, 12 64, 12 63, 11 63))
-0.171716	POLYGON ((13 63, 13 64, 14 64, 14 63, 13 63))
-0.179862	POLYGON ((14 63, 14 64, 15 64, 15 63, 14 63))
-0.0964441	POLYGON ((15 63, 15 64, 16 64, 16 63, 15 63))
-0.178648	POLYGON ((17 63, 17 64, 18 64, 18 63, 17 63))
-0.655204	POLYGON ((18 63, 18 64, 19 64, 19 63, 18 63))
-0.041	POLYGON ((19 63, 19 64, 20 64, 20 63, 19 63))
-2.81337	POLYGON ((20 63, 20 64, 21 64, 21 63, 20 63))
-5.366	POLYGON ((21 63, 21 64, 22 64, 22 63, 21 63))
-1.25326	POLYGON ((22 63, 22 64, 23 64, 23 63, 22 63))
-1.64034	POLYGON ((23 63, 23 64, 24 64, 24 63, 23 63))
-0.203	POLYGON ((24 63, 24 64, 25 64, 25 63, 24 63))
-0.208268	POLYGON ((25 63, 25 64, 26 64, 26 63, 25 63))
-0.881983	POLYGON ((26 63, 26 64, 27 64, 27 63, 26 63))
-1.95811	POLYGON ((27 63, 27 64, 28 64, 28 63, 27 63))
-0.589441	POLYGON ((28 63, 28 64, 29 64, 29 63, 28 63))
-0.16295	POLYGON ((29 63, 29 64, 30 64, 30 63, 29 63))
-0.161	POLYGON ((30 63, 30 64, 31 64, 31 63, 30 63))
1.07484	POLYGON ((-23 64, -23 65, -22 65, -22 64, -23 64))
2.036	POLYGON ((-22 64, -22 65, -21 65, -21 64, -22 64))
-0.136	POLYGON ((14 64, 14 65, 15 65, 15 64, 14 64))
-0.214654	POLYGON ((21 64, 21 65, 22 65, 22 64, 21 64))
-2.74088	POLYGON ((24 64, 24 65, 25 65, 25 64, 24 64))
-1.20324	POLYGON ((25 64, 25 65, 26 65, 26 64, 25 64))
-0.578266	POLYGON ((26 64, 26 65, 27 65, 27 64, 26 64))
-0.472	POLYGON ((27 64, 27 65, 28 65, 28 64, 27 64))
-0.472	POLYGON ((28 64, 28 65, 29 65, 29 64, 28 64))
-0.395528	POLYGON ((39 64, 39 65, 40 65, 40 64, 39 64))
-1.80963	POLYGON ((40 64, 40 65, 41 65, 41 64, 40 64))
-0.446	POLYGON ((20 65, 20 66, 21 66, 21 65, 20 65))
-1.38265	POLYGON ((21 65, 21 66, 22 66, 22 65, 21 65))
-4.12999	POLYGON ((22 65, 22 66, 23 66, 23 65, 22 65))
-1.81342	POLYGON ((23 65, 23 66, 24 66, 24 65, 23 65))
-0.682939	POLYGON ((24 65, 24 66, 25 66, 25 65, 24 65))
-1.70449	POLYGON ((25 65, 25 66, 26 66, 26 65, 25 65))
-1.19604	POLYGON ((26 65, 26 66, 27 66, 27 65, 26 65))
-0.559223	POLYGON ((27 65, 27 66, 28 66, 28 65, 27 65))
-0.362	POLYGON ((24 66, 24 67, 25 67, 25 66, 24 66))
-0.362	POLYGON ((25 66, 25 67, 26 67, 26 66, 25 66))
-0.744	POLYGON ((34 66, 34 67, 35 67, 35 66, 34 66))
0.549473	POLYGON ((14 67, 14 68, 15 68, 15 67, 14 67))
0.143	POLYGON ((31 67, 31 68, 32 68, 32 67, 31 67))
0.0943187	POLYGON ((32 67, 32 68, 33 68, 33 67, 32 67))
0.115202	POLYGON ((33 67, 33 68, 34 68, 34 67, 33 67))
-0.744	POLYGON ((34 67, 34 68, 35 68, 35 67, 34 67))
1.069	POLYGON ((13 68, 13 69, 14 69, 14 68, 13 68))
0.157775	POLYGON ((16 68, 16 69, 17 69, 17 68, 16 68))
0.116	POLYGON ((19 68, 19 69, 20 69, 20 68, 19 68))
-0.467452	POLYGON ((32 68, 32 69, 33 69, 33 68, 32 68))
0.413043	POLYGON ((33 68, 33 69, 34 69, 34 68, 33 68))
0.409189	POLYGON ((18 69, 18 70, 19 70, 19 69, 18 69))
0.102318	POLYGON ((19 69, 19 70, 20 70, 20 69, 19 69))
0.112	POLYGON ((32 69, 32 70, 33 70, 33 69, 32 69))
-2.22335	POLYGON ((33 69, 33 70, 34 70, 34 69, 33 69))
-0.300525	POLYGON ((87 69, 87 70, 88 70, 88 69, 87 69))
-0.293	POLYGON ((88 69, 88 70, 89 70, 89 69, 88 69))
-0.293	POLYGON ((87 70, 87 71, 88 71, 88 70, 87 70))
-0.293	POLYGON ((88 70, 88 71, 89 71, 89 70, 88 70))

## Sheet: Figure 1c
delta_LowEx	geometry
-19.4779	POLYGON ((-66 -44, -66 -43, -65 -43, -65 -44, -66 -44))
-20.3359	POLYGON ((-69 -40, -69 -39, -68 -39, -68 -40, -69 -40))
1.83739	POLYGON ((-63 -40, -63 -39, -62 -39, -62 -40, -63 -40))
10.0464	POLYGON ((-69 -39, -69 -38, -68 -38, -68 -39, -69 -39))
-20.92	POLYGON ((-68 -39, -68 -38, -67 -38, -67 -39, -68 -39))
33.452	POLYGON ((-67 -39, -67 -38, -66 -38, -66 -39, -67 -39))
28.1912	POLYGON ((-66 -39, -66 -38, -65 -38, -65 -39, -66 -39))
20.8296	POLYGON ((-62 -39, -62 -38, -61 -38, -61 -39, -62 -39))
8.31205	POLYGON ((-61 -39, -61 -38, -60 -38, -60 -39, -61 -39))
24.1785	POLYGON ((-61 -38, -61 -37, -60 -37, -60 -38, -61 -38))
25.3377	POLYGON ((-58 -38, -58 -37, -57 -37, -57 -38, -58 -38))
2.88426	POLYGON ((139 -38, 139 -37, 140 -37, 140 -38, 139 -38))
2.88426	POLYGON ((140 -38, 140 -37, 141 -37, 141 -38, 140 -38))
0	POLYGON ((145 -38, 145 -37, 146 -37, 146 -38, 145 -38))
-4.27326	POLYGON ((146 -38, 146 -37, 147 -37, 147 -38, 146 -38))
-14.184	POLYGON ((148 -38, 148 -37, 149 -37, 149 -38, 148 -38))
15.69	POLYGON ((-62 -37, -62 -36, -61 -36, -61 -37, -62 -37))
-11.8831	POLYGON ((-59 -37, -59 -36, -58 -36, -58 -37, -59 -37))
-11.3545	POLYGON ((-58 -37, -58 -36, -57 -36, -57 -37, -58 -37))
14.6769	POLYGON ((145 -37, 145 -36, 146 -36, 146 -37, 145 -37))
14.6769	POLYGON ((146 -37, 146 -36, 147 -36, 147 -37, 146 -37))
0.0821468	POLYGON ((147 -37, 147 -36, 148 -36, 148 -37, 147 -37))
6.31617	POLYGON ((-72 -36, -72 -35, -71 -35, -71 -36, -72 -36))
17.2052	POLYGON ((-69 -36, -69 -35, -68 -35, -68 -36, -69 -36))
-4.75155	POLYGON ((-59 -36, -59 -35, -58 -35, -58 -36, -59 -36))
-4.72923	POLYGON ((-58 -36, -58 -35, -57 -35, -57 -36, -58 -36))
18.0272	POLYGON ((143 -36, 143 -35, 144 -35, 144 -36, 143 -36))
14.6769	POLYGON ((146 -36, 146 -35, 147 -35, 147 -36, 146 -36))
0.0821468	POLYGON ((147 -36, 147 -35, 148 -35, 148 -36, 147 -36))
1.67032	POLYGON ((148 -36, 148 -35, 149 -35, 149 -36, 148 -36))
10.0715	POLYGON ((-72 -35, -72 -34, -71 -34, -71 -35, -72 -35))
17.2052	POLYGON ((-69 -35, -69 -34, -68 -34, -68 -35, -69 -35))
4.83753	POLYGON ((-55 -35, -55 -34, -54 -34, -54 -35, -55 -35))
-11.6922	POLYGON ((19 -35, 19 -34, 20 -34, 20 -35, 19 -35))
-7.52099	POLYGON ((135 -35, 135 -34, 136 -34, 136 -35, 135 -35))
12.2673	POLYGON ((140 -35, 140 -34, 141 -34, 141 -35, 140 -35))
17.3877	POLYGON ((142 -35, 142 -34, 143 -34, 143 -35, 142 -35))
1.69422	POLYGON ((148 -35, 148 -34, 149 -34, 149 -35, 148 -35))
5.61336	POLYGON ((149 -35, 149 -34, 150 -34, 150 -35, 149 -35))
17.4425	POLYGON ((-69 -34, -69 -33, -68 -33, -68 -34, -69 -34))
7.7218	POLYGON ((-61 -34, -61 -33, -60 -33, -60 -34, -61 -34))
-21.7963	POLYGON ((-60 -34, -60 -33, -59 -33, -59 -34, -60 -34))
2.71001	POLYGON ((-55 -34, -55 -33, -54 -33, -54 -34, -55 -34))
18.7466	POLYGON ((19 -34, 19 -33, 20 -33, 20 -34, 19 -34))
13.7459	POLYGON ((20 -34, 20 -33, 21 -33, 21 -34, 20 -34))
13.7459	POLYGON ((21 -34, 21 -33, 22 -33, 22 -34, 21 -34))
-8.4885	POLYGON ((25 -34, 25 -33, 26 -33, 26 -34, 25 -34))
-19.7517	POLYGON ((116 -34, 116 -33, 117 -33, 117 -34, 116 -34))
6.68127	POLYGON ((117 -34, 117 -33, 118 -33, 118 -34, 117 -34))
-5.82383	POLYGON ((120 -34, 120 -33, 121 -33, 121 -34, 120 -34))
5.61336	POLYGON ((148 -34, 148 -33, 149 -33, 149 -34, 148 -34))
5.61336	POLYGON ((149 -34, 149 -33, 150 -33, 150 -34, 149 -34))
-15.5349	POLYGON ((-61 -33, -61 -32, -60 -32, -60 -33, -61 -33))
3.57795	POLYGON ((-55 -33, -55 -32, -54 -32, -54 -33, -55 -33))
15.8679	POLYGON ((18 -33, 18 -32, 19 -32, 19 -33, 18 -33))
-9.72983	POLYGON ((115 -33, 115 -32, 116 -32, 116 -33, 115 -33))
-16.2468	POLYGON ((116 -33, 116 -32, 117 -32, 117 -33, 116 -33))
14.8959	POLYGON ((117 -33, 117 -32, 118 -32, 118 -33, 117 -33))
-12.0482	POLYGON ((137 -33, 137 -32, 138 -32, 138 -33, 137 -33))
8.57065	POLYGON ((149 -33, 149 -32, 150 -32, 150 -33, 149 -33))
-7.8558	POLYGON ((152 -32, 152 -31, 153 -31, 153 -32, 152 -32))
33.3601	POLYGON ((-72 -31, -72 -30, -71 -30, -71 -31, -72 -31))
37.4589	POLYGON ((-71 -31, -71 -30, -70 -30, -70 -31, -71 -31))
-5.97846	POLYGON ((-57 -31, -57 -30, -56 -30, -56 -31, -57 -31))
4.72564	POLYGON ((-51 -31, -51 -30, -50 -30, -50 -31, -51 -31))
11.0716	POLYGON ((150 -31, 150 -30, 151 -30, 151 -31, 150 -31))
-5.21176	POLYGON ((-59 -30, -59 -29, -58 -29, -58 -30, -59 -30))
2.62033	POLYGON ((-57 -30, -57 -29, -56 -29, -56 -30, -57 -30))
14.6174	POLYGON ((-51 -30, -51 -29, -50 -29, -50 -30, -51 -30))
-7.66703	POLYGON ((25 -30, 25 -29, 26 -29, 26 -30, 25 -30))
9.49252	POLYGON ((30 -30, 30 -29, 31 -29, 31 -30, 30 -30))
-11.9934	POLYGON ((150 -30, 150 -29, 151 -29, 151 -30, 150 -30))
-11.9934	POLYGON ((151 -30, 151 -29, 152 -29, 152 -30, 151 -30))
-1.52428	POLYGON ((153 -30, 153 -29, 154 -29, 154 -30, 153 -30))
9.63796	POLYGON ((-63 -29, -63 -28, -62 -28, -62 -29, -63 -29))
-20.3359	POLYGON ((-58 -29, -58 -28, -57 -28, -57 -29, -58 -29))
-17.0686	POLYGON ((-57 -29, -57 -28, -56 -28, -56 -29, -57 -29))
-5.89631	POLYGON ((-50 -29, -50 -28, -49 -28, -49 -29, -50 -29))
-24.6076	POLYGON ((-49 -29, -49 -28, -48 -28, -48 -29, -49 -29))
-15.0237	POLYGON ((24 -29, 24 -28, 25 -28, 25 -29, 24 -29))
8.31508	POLYGON ((151 -29, 151 -28, 152 -28, 152 -29, 151 -29))
-2.86887	POLYGON ((-59 -28, -59 -27, -58 -27, -58 -28, -59 -28))
-19.5692	POLYGON ((-57 -28, -57 -27, -56 -27, -56 -28, -57 -28))
4.58979	POLYGON ((-53 -28, -53 -27, -52 -27, -52 -28, -53 -28))
-0.374224	POLYGON ((-49 -28, -49 -27, -48 -27, -48 -28, -49 -28))
-18.8755	POLYGON ((25 -28, 25 -27, 26 -27, 26 -28, 25 -28))
-18.8755	POLYGON ((26 -28, 26 -27, 27 -27, 27 -28, 26 -28))
-20.5002	POLYGON ((30 -28, 30 -27, 31 -27, 31 -28, 30 -28))
-0.0182547	POLYGON ((-58 -27, -58 -26, -57 -26, -57 -27, -58 -27))
-25.1004	POLYGON ((-53 -27, -53 -26, -52 -26, -52 -27, -53 -27))
4.2703	POLYGON ((-52 -27, -52 -26, -51 -26, -51 -27, -52 -27))
-22.0427	POLYGON ((25 -27, 25 -26, 26 -26, 26 -27, 25 -27))
-19.5144	POLYGON ((27 -27, 27 -26, 28 -26, 28 -27, 27 -27))
-20.5002	POLYGON ((30 -27, 30 -26, 31 -26, 31 -27, 30 -27))
5.15699	POLYGON ((31 -27, 31 -26, 32 -26, 32 -27, 31 -27))
-15.4054	POLYGON ((32 -27, 32 -26, 33 -26, 33 -27, 32 -27))
-20.5732	POLYGON ((-65 -26, -65 -25, -64 -25, -64 -26, -65 -26))
-20.6462	POLYGON ((-58 -26, -58 -25, -57 -25, -57 -26, -58 -26))
20.1168	POLYGON ((-55 -26, -55 -25, -54 -25, -54 -26, -55 -26))
-25.1004	POLYGON ((-53 -26, -53 -25, -52 -25, -52 -26, -53 -26))
1.54955	POLYGON ((-52 -26, -52 -25, -51 -25, -51 -26, -52 -26))
-10.8434	POLYGON ((28 -26, 28 -25, 29 -25, 29 -26, 28 -26))
-17.7072	POLYGON ((29 -26, 29 -25, 30 -25, 30 -26, 29 -26))
-19.888	POLYGON ((30 -26, 30 -25, 31 -25, 31 -26, 30 -26))
5.15699	POLYGON ((31 -26, 31 -25, 32 -25, 32 -26, 31 -26))
-19.5144	POLYGON ((32 -26, 32 -25, 33 -25, 33 -26, 32 -26))
20.1168	POLYGON ((-55 -25, -55 -24, -54 -24, -54 -25, -55 -25))
37.4589	POLYGON ((25 -25, 25 -24, 26 -24, 26 -25, 25 -25))
-20.9383	POLYGON ((33 -25, 33 -24, 34 -24, 34 -25, 33 -25))
-18.1088	POLYGON ((34 -25, 34 -24, 35 -24, 35 -25, 34 -25))
-10.3505	POLYGON ((-55 -24, -55 -23, -54 -23, -54 -24, -55 -24))
-10.3505	POLYGON ((-54 -24, -54 -23, -53 -23, -53 -24, -54 -24))
20.4729	POLYGON ((-50 -24, -50 -23, -49 -23, -49 -24, -50 -24))
18.9759	POLYGON ((-49 -24, -49 -23, -48 -23, -48 -24, -49 -24))
-24.9361	POLYGON ((31 -24, 31 -23, 32 -23, 32 -24, 31 -24))
-24.9361	POLYGON ((32 -24, 32 -23, 33 -23, 33 -24, 32 -24))
12.4589	POLYGON ((147 -24, 147 -23, 148 -23, 148 -24, 147 -24))
12.4589	POLYGON ((148 -24, 148 -23, 149 -23, 149 -24, 148 -24))
14.3209	POLYGON ((150 -24, 150 -23, 151 -23, 151 -24, 150 -24))
-25.6115	POLYGON ((-53 -23, -53 -22, -52 -22, -52 -23, -53 -23))
-25.6901	POLYGON ((-51 -23, -51 -22, -50 -22, -50 -23, -51 -23))
-7.02275	POLYGON ((-43 -23, -43 -22, -42 -22, -42 -23, -43 -23))
-10.7065	POLYGON ((-42 -23, -42 -22, -41 -22, -41 -23, -42 -23))
-25.461	POLYGON ((35 -23, 35 -22, 36 -22, 36 -23, 35 -23))
-25.6115	POLYGON ((-53 -22, -53 -21, -52 -21, -52 -22, -53 -22))
-25.6115	POLYGON ((-52 -22, -52 -21, -51 -21, -51 -22, -52 -22))
27.9573	POLYGON ((-47 -22, -47 -21, -46 -21, -46 -22, -47 -22))
16.8218	POLYGON ((-45 -22, -45 -21, -44 -21, -44 -22, -45 -22))
9.99452	POLYGON ((-42 -22, -42 -21, -41 -21, -41 -22, -42 -22))
-24.3337	POLYGON ((27 -22, 27 -21, 28 -21, 28 -22, 27 -22))
6.25228	POLYGON ((-52 -21, -52 -20, -51 -20, -51 -21, -52 -21))
6.25228	POLYGON ((-51 -21, -51 -20, -50 -20, -50 -21, -51 -21))
20.2903	POLYGON ((-50 -21, -50 -20, -49 -20, -49 -21, -50 -21))
20.2903	POLYGON ((-49 -21, -49 -20, -48 -20, -48 -21, -49 -21))
31.1062	POLYGON ((-45 -21, -45 -20, -44 -20, -44 -21, -45 -21))
-24.3337	POLYGON ((27 -21, 27 -20, 28 -20, 28 -21, 27 -21))
-25.1552	POLYGON ((29 -21, 29 -20, 30 -20, 30 -21, 29 -21))
6.25228	POLYGON ((-52 -20, -52 -19, -51 -19, -51 -20, -52 -20))
6.63545	POLYGON ((-51 -20, -51 -19, -50 -19, -50 -20, -51 -20))
-19.2406	POLYGON ((-47 -20, -47 -19, -46 -19, -46 -20, -47 -20))
30.5586	POLYGON ((-46 -20, -46 -19, -45 -19, -45 -20, -46 -20))
36.8656	POLYGON ((-44 -20, -44 -19, -43 -19, -43 -20, -44 -20))
8.81709	POLYGON ((-41 -20, -41 -19, -40 -19, -40 -20, -41 -20))
11.4069	POLYGON ((44 -20, 44 -19, 45 -19, 45 -20, 44 -20))
1.45126	POLYGON ((45 -20, 45 -19, 46 -19, 46 -20, 45 -20))
-14.54	POLYGON ((46 -20, 46 -19, 47 -19, 47 -20, 46 -20))
10.1406	POLYGON ((48 -20, 48 -19, 49 -19, 49 -20, 48 -20))
-20.8653	POLYGON ((146 -20, 146 -19, 147 -19, 147 -20, 146 -20))
18.2603	POLYGON ((-58 -19, -58 -18, -57 -18, -57 -19, -58 -19))
24.1146	POLYGON ((-51 -19, -51 -18, -50 -18, -50 -19, -51 -19))
4.14464	POLYGON ((-50 -19, -50 -18, -49 -18, -49 -19, -50 -19))
20.5093	POLYGON ((-48 -19, -48 -18, -47 -18, -47 -19, -48 -19))
30.5586	POLYGON ((-46 -19, -46 -18, -45 -18, -45 -19, -46 -19))
30.5586	POLYGON ((-45 -19, -45 -18, -44 -18, -44 -19, -45 -19))
-19.3501	POLYGON ((32 -19, 32 -18, 33 -18, 33 -19, 32 -19))
-1.98065	POLYGON ((44 -19, 44 -18, 45 -18, 45 -19, 44 -19))
-11.3751	POLYGON ((-58 -18, -58 -17, -57 -17, -57 -18, -58 -18))
-25.0274	POLYGON ((-49 -18, -49 -17, -48 -17, -48 -18, -49 -18))
-19.6787	POLYGON ((30 -18, 30 -17, 31 -17, 31 -18, 30 -18))
26.8894	POLYGON ((37 -18, 37 -17, 38 -17, 38 -18, 37 -18))
15.6627	POLYGON ((44 -18, 44 -17, 45 -17, 45 -18, 44 -18))
-22.8185	POLYGON ((48 -18, 48 -17, 49 -17, 49 -18, 48 -18))
9.69332	POLYGON ((-65 -17, -65 -16, -64 -16, -64 -17, -65 -17))
-3.21285	POLYGON ((-56 -17, -56 -16, -55 -16, -55 -17, -56 -17))
-24.3154	POLYGON ((44 -17, 44 -16, 45 -16, 45 -17, 44 -17))
-0.613312	POLYGON ((46 -17, 46 -16, 47 -16, 47 -17, 46 -17))
-18.2366	POLYGON ((128 -17, 128 -16, 129 -16, 129 -17, 128 -17))
0.463199	POLYGON ((-66 -16, -66 -15, -65 -15, -65 -16, -66 -16))
34.0452	POLYGON ((-65 -16, -65 -15, -64 -15, -64 -16, -65 -16))
34.1639	POLYGON ((-49 -16, -49 -15, -48 -15, -48 -16, -49 -16))
4.31727	POLYGON ((-68 -15, -68 -14, -67 -14, -67 -15, -68 -15))
-11.337	POLYGON ((-67 -15, -67 -14, -66 -14, -66 -15, -67 -15))
7.9454	POLYGON ((-66 -15, -66 -14, -65 -14, -65 -15, -66 -15))
-5.90979	POLYGON ((-64 -15, -64 -14, -63 -14, -63 -15, -64 -15))
36.1993	POLYGON ((-43 -15, -43 -14, -42 -14, -42 -15, -43 -15))
30.5312	POLYGON ((35 -15, 35 -14, 36 -14, 36 -15, 35 -15))
-9.76986	POLYGON ((-67 -14, -67 -13, -66 -13, -66 -14, -67 -14))
0.817925	POLYGON ((-66 -14, -66 -13, -65 -13, -65 -14, -66 -14))
15.3031	POLYGON ((-65 -14, -65 -13, -64 -13, -64 -14, -65 -14))
8.02625	POLYGON ((-64 -14, -64 -13, -63 -13, -63 -14, -64 -14))
-5.00183	POLYGON ((-51 -14, -51 -13, -50 -13, -50 -14, -51 -14))
-25.9219	POLYGON ((50 -14, 50 -13, 51 -13, 51 -14, 50 -14))
-21.7908	POLYGON ((-67 -13, -67 -12, -66 -12, -66 -13, -67 -13))
17.0261	POLYGON ((-66 -13, -66 -12, -65 -12, -65 -13, -66 -13))
7.42059	POLYGON ((-54 -13, -54 -12, -53 -12, -53 -13, -54 -13))
-10.5276	POLYGON ((-51 -13, -51 -12, -50 -12, -50 -13, -51 -13))
19.6057	POLYGON ((-67 -12, -67 -11, -66 -11, -66 -12, -67 -12))
2.73823	POLYGON ((-51 -12, -51 -11, -50 -11, -50 -12, -51 -12))
13.5764	POLYGON ((-50 -12, -50 -11, -49 -11, -49 -12, -50 -12))
16.3198	POLYGON ((27 -12, 27 -11, 28 -11, 28 -12, 27 -12))
1.73133	POLYGON ((29 -12, 29 -11, 30 -11, 30 -12, 29 -12))
1.94414	POLYGON ((30 -12, 30 -11, 31 -11, 31 -12, 30 -12))
8.93588	POLYGON ((-50 -11, -50 -10, -49 -10, -49 -11, -50 -11))
31.5444	POLYGON ((-43 -11, -43 -10, -42 -10, -42 -11, -43 -11))
1.94414	POLYGON ((29 -11, 29 -10, 30 -10, 30 -11, 29 -11))
1.94414	POLYGON ((30 -11, 30 -10, 31 -10, 31 -11, 30 -11))
16.2377	POLYGON ((-75 -10, -75 -9, -74 -9, -74 -10, -75 -10))
31.5444	POLYGON ((-43 -10, -43 -9, -42 -9, -42 -10, -43 -10))
31.5444	POLYGON ((-42 -10, -42 -9, -41 -9, -41 -10, -42 -10))
31.5444	POLYGON ((-41 -10, -41 -9, -40 -9, -40 -10, -41 -10))
-19.6057	POLYGON ((-39 -10, -39 -9, -38 -9, -38 -10, -39 -10))
1.93796	POLYGON ((-36 -10, -36 -9, -35 -9, -35 -10, -36 -10))
25.7667	POLYGON ((25 -10, 25 -9, 26 -9, 26 -10, 25 -10))
25.7667	POLYGON ((26 -10, 26 -9, 27 -9, 27 -10, 26 -10))
3.01205	POLYGON ((28 -10, 28 -9, 29 -9, 29 -10, 28 -10))
3.01205	POLYGON ((29 -10, 29 -9, 30 -9, 30 -10, 29 -10))
3.93392	POLYGON ((-64 -9, -64 -8, -63 -8, -63 -9, -64 -9))
-6.96391	POLYGON ((-63 -9, -63 -8, -62 -8, -62 -9, -63 -9))
-19.6057	POLYGON ((-39 -9, -39 -8, -38 -8, -38 -9, -39 -9))
-5.20263	POLYGON ((26 -9, 26 -8, 27 -8, 27 -9, 26 -9))
3.01205	POLYGON ((28 -9, 28 -8, 29 -8, 29 -9, 28 -9))
1.65219	POLYGON ((29 -9, 29 -8, 30 -8, 30 -9, 29 -9))
-22.709	POLYGON ((-75 -8, -75 -7, -74 -7, -74 -8, -75 -8))
7.93173	POLYGON ((-63 -8, -63 -7, -62 -7, -62 -8, -63 -8))
20.7466	POLYGON ((-45 -8, -45 -7, -44 -7, -44 -8, -45 -8))
29.7645	POLYGON ((-44 -8, -44 -7, -43 -7, -43 -8, -44 -8))
28.2311	POLYGON ((27 -8, 27 -7, 28 -7, 28 -8, 27 -8))
23.4392	POLYGON ((35 -8, 35 -7, 36 -7, 36 -8, 35 -8))
-13.1435	POLYGON ((-80 -7, -80 -6, -79 -6, -79 -7, -80 -7))
0.62269	POLYGON ((-63 -7, -63 -6, -62 -6, -62 -7, -63 -7))
7.69441	POLYGON ((-62 -7, -62 -6, -61 -6, -61 -7, -62 -7))
20.7466	POLYGON ((-45 -7, -45 -6, -44 -6, -44 -7, -45 -7))
20.7466	POLYGON ((-44 -7, -44 -6, -43 -6, -43 -7, -44 -7))
33.2238	POLYGON ((-40 -7, -40 -6, -39 -6, -39 -7, -40 -7))
33.2238	POLYGON ((-39 -7, -39 -6, -38 -6, -38 -7, -39 -7))
23.4392	POLYGON ((35 -7, 35 -6, 36 -6, 36 -7, 35 -7))
-19.989	POLYGON ((-81 -6, -81 -5, -80 -5, -80 -6, -81 -6))
-3.82439	POLYGON ((-65 -6, -65 -5, -64 -5, -64 -6, -65 -6))
-15.0055	POLYGON ((-64 -6, -64 -5, -63 -5, -63 -6, -64 -6))
19.697	POLYGON ((-61 -6, -61 -5, -60 -5, -60 -6, -61 -6))
-1.74334	POLYGON ((-37 -6, -37 -5, -36 -5, -36 -6, -37 -6))
0	POLYGON ((30 -6, 30 -5, 31 -5, 31 -6, 30 -6))
0	POLYGON ((31 -6, 31 -5, 32 -5, 32 -6, 31 -6))
12.7327	POLYGON ((35 -6, 35 -5, 36 -5, 36 -6, 35 -6))
-14.3238	POLYGON ((-81 -5, -81 -4, -80 -4, -80 -5, -81 -5))
-17.9939	POLYGON ((-63 -5, -63 -4, -62 -4, -62 -5, -63 -5))
-3.76524	POLYGON ((-61 -5, -61 -4, -60 -4, -60 -5, -61 -5))
4.47094	POLYGON ((-60 -5, -60 -4, -59 -4, -59 -5, -60 -5))
-19.7517	POLYGON ((-39 -5, -39 -4, -38 -4, -38 -5, -39 -5))
3.55969	POLYGON ((32 -5, 32 -4, 33 -4, 33 -5, 32 -5))
-21.1208	POLYGON ((38 -5, 38 -4, 39 -4, 39 -5, 38 -5))
-13.9923	POLYGON ((-63 -4, -63 -3, -62 -3, -62 -4, -63 -4))
-5.13666	POLYGON ((-62 -4, -62 -3, -61 -3, -61 -4, -62 -4))
-1.24133	POLYGON ((-61 -4, -61 -3, -60 -3, -60 -4, -61 -4))
3.41142	POLYGON ((-60 -4, -60 -3, -59 -3, -59 -4, -60 -4))
-0.660404	POLYGON ((-59 -4, -59 -3, -58 -3, -58 -4, -59 -4))
-8.93169	POLYGON ((-58 -4, -58 -3, -57 -3, -57 -4, -58 -4))
12.1675	POLYGON ((-43 -4, -43 -3, -42 -3, -42 -4, -43 -4))
37.0482	POLYGON ((-42 -4, -42 -3, -41 -3, -41 -4, -42 -4))
0.839722	POLYGON ((-41 -4, -41 -3, -40 -3, -40 -4, -41 -4))
17.9029	POLYGON ((37 -4, 37 -3, 38 -3, 38 -4, 37 -4))
-6.91523	POLYGON ((-58 -3, -58 -2, -57 -2, -57 -3, -58 -3))
-25.9219	POLYGON ((30 -3, 30 -2, 31 -2, 31 -3, 30 -3))
5.44907	POLYGON ((-67 -2, -67 -1, -66 -1, -66 -2, -67 -2))
-7.7218	POLYGON ((-66 -2, -66 -1, -65 -1, -65 -2, -66 -2))
-6.96614	POLYGON ((-56 -2, -56 -1, -55 -1, -55 -2, -56 -2))
1.86199	POLYGON ((37 -1, 37 0, 38 0, 38 -1, 37 -1))
27.0421	POLYGON ((-51 1, -51 2, -50 2, -50 1, -51 1))
-20.5002	POLYGON ((33 1, 33 2, 34 2, 34 1, 33 1))
-19.268	POLYGON ((100 4, 100 5, 101 5, 101 4, 100 4))
-19.268	POLYGON ((100 5, 100 6, 101 6, 101 5, 100 5))
27.5739	POLYGON ((-70 6, -70 7, -69 7, -69 6, -70 6))
12.5411	POLYGON ((-1 6, -1 7, 0 7, 0 6, -1 6))
12.5411	POLYGON ((0 6, 0 7, 1 7, 1 6, 0 6))
0.0516628	POLYGON ((80 6, 80 7, 81 7, 81 6, 80 6))
6.96857	POLYGON ((81 6, 81 7, 82 7, 82 6, 81 6))
-23.2932	POLYGON ((101 6, 101 7, 102 7, 102 6, 101 6))
-17.0493	POLYGON ((-74 7, -74 8, -73 8, -73 7, -74 7))
12.5411	POLYGON ((-1 7, -1 8, 0 8, 0 7, -1 7))
12.5411	POLYGON ((0 7, 0 8, 1 8, 1 7, 0 7))
28.6966	POLYGON ((125 7, 125 8, 126 8, 126 7, 125 7))
15.3572	POLYGON ((-76 8, -76 9, -75 9, -75 8, -76 8))
11.2542	POLYGON ((-75 8, -75 9, -74 9, -74 8, -75 8))
-2.51872	POLYGON ((-74 8, -74 9, -73 9, -73 8, -74 8))
15.7539	POLYGON ((-62 8, -62 9, -61 9, -61 8, -62 8))
12.5411	POLYGON ((-2 8, -2 9, -1 9, -1 8, -2 8))
12.5411	POLYGON ((-1 8, -1 9, 0 9, 0 8, -1 8))
12.5411	POLYGON ((0 8, 0 9, 1 9, 1 8, 0 8))
-2.04454	POLYGON ((13 8, 13 9, 14 9, 14 8, 13 8))
-2.04454	POLYGON ((14 8, 14 9, 15 9, 15 8, 14 8))
-15.4436	POLYGON ((80 8, 80 9, 81 9, 81 8, 80 8))
-25.1369	POLYGON ((104 8, 104 9, 105 9, 105 8, 104 8))
-3.92479	POLYGON ((-76 9, -76 10, -75 10, -75 9, -76 9))
6.72118	POLYGON ((-75 9, -75 10, -74 10, -74 9, -75 9))
1.93066	POLYGON ((-74 9, -74 10, -73 10, -73 9, -74 9))
22.2161	POLYGON ((-69 9, -69 10, -68 10, -68 9, -69 9))
13.1005	POLYGON ((-66 9, -66 10, -65 10, -65 9, -66 9))
16.8218	POLYGON ((-2 9, -2 10, -1 10, -1 9, -2 9))
-2.04454	POLYGON ((13 9, 13 10, 14 10, 14 9, 13 9))
3.25058	POLYGON ((80 9, 80 10, 81 10, 81 9, 80 9))
-25.1369	POLYGON ((104 9, 104 10, 105 10, 105 9, 104 9))
19.3265	POLYGON ((-76 10, -76 11, -75 11, -75 10, -76 10))
17.1869	POLYGON ((-75 10, -75 11, -74 11, -74 10, -75 10))
25	POLYGON ((-72 10, -72 11, -71 11, -71 10, -72 10))
-22.9646	POLYGON ((-69 10, -69 11, -68 11, -68 10, -69 10))
13.4538	POLYGON ((-2 10, -2 11, -1 11, -1 10, -2 10))
-3.00743	POLYGON ((79 10, 79 11, 80 11, 80 10, 79 10))
24.5254	POLYGON ((-86 11, -86 12, -85 12, -85 11, -86 11))
24.5254	POLYGON ((-85 11, -85 12, -84 12, -84 11, -85 11))
11.1355	POLYGON ((-70 11, -70 12, -69 12, -69 11, -70 11))
-22.9646	POLYGON ((-69 11, -69 12, -68 12, -68 11, -69 11))
-3.03943	POLYGON ((-9 11, -9 12, -8 12, -8 11, -9 11))
4.33926	POLYGON ((104 11, 104 12, 105 12, 105 11, 104 11))
-3.74224	POLYGON ((105 11, 105 12, 106 12, 106 11, 105 11))
-11.1902	POLYGON ((106 11, 106 12, 107 12, 107 11, 106 11))
-11.1902	POLYGON ((107 11, 107 12, 108 12, 108 11, 107 11))
-16.2651	POLYGON ((108 11, 108 12, 109 12, 109 11, 108 11))
28.4137	POLYGON ((109 11, 109 12, 110 12, 110 11, 109 11))
-24.5855	POLYGON ((-87 12, -87 13, -86 13, -86 12, -87 12))
24.1645	POLYGON ((-86 12, -86 13, -85 13, -85 12, -86 12))
-3.84264	POLYGON ((-2 12, -2 13, -1 13, -1 12, -2 12))
10.8342	POLYGON ((76 12, 76 13, 77 13, 77 12, 76 12))
-12.2399	POLYGON ((103 12, 103 13, 104 13, 104 12, 103 12))
-11.9019	POLYGON ((104 12, 104 13, 105 13, 105 12, 104 12))
-3.74224	POLYGON ((105 12, 105 13, 106 13, 106 12, 105 12))
-1.22307	POLYGON ((108 12, 108 13, 109 13, 109 12, 108 12))
7.10113	POLYGON ((-7 13, -7 14, -6 14, -6 13, -7 13))
20.9109	POLYGON ((76 13, 76 14, 77 14, 77 13, 76 13))
-12.0488	POLYGON ((103 13, 103 14, 104 14, 104 13, 103 13))
-12.2399	POLYGON ((104 13, 104 14, 105 14, 105 13, 104 13))
6.07886	POLYGON ((123 13, 123 14, 124 14, 124 13, 123 13))
-2.09931	POLYGON ((-90 14, -90 15, -89 15, -89 14, -90 14))
-18.5287	POLYGON ((-84 14, -84 15, -83 15, -83 14, -84 14))
-12.1668	POLYGON ((75 14, 75 15, 76 15, 76 14, 75 14))
22.9828	POLYGON ((78 14, 78 15, 79 15, 79 14, 78 14))
-1.19569	POLYGON ((79 14, 79 15, 80 15, 80 14, 79 14))
14.8229	POLYGON ((99 14, 99 15, 100 15, 100 14, 99 14))
-24.6258	POLYGON ((101 14, 101 15, 102 15, 102 14, 101 14))
16.338	POLYGON ((103 14, 103 15, 104 15, 104 14, 103 14))
13.4447	POLYGON ((105 14, 105 15, 106 15, 106 14, 105 14))
-25.648	POLYGON ((107 14, 107 15, 108 15, 108 14, 107 14))
-6.50785	POLYGON ((74 15, 74 16, 75 16, 75 15, 74 15))
-1.07794	POLYGON ((75 15, 75 16, 76 16, 76 15, 75 15))
7.88609	POLYGON ((76 15, 76 16, 77 16, 77 15, 76 15))
13.5542	POLYGON ((78 15, 78 16, 79 16, 79 15, 78 15))
-24.6258	POLYGON ((101 15, 101 16, 102 16, 102 15, 101 15))
13.344	POLYGON ((105 15, 105 16, 106 16, 106 15, 105 15))
-22.3348	POLYGON ((-100 16, -100 17, -99 17, -99 16, -100 16))
5.91457	POLYGON ((-96 16, -96 17, -95 17, -95 16, -96 16))
-0.0638916	POLYGON ((74 16, 74 17, 75 17, 75 16, 74 16))
-21.8473	POLYGON ((75 16, 75 17, 76 17, 76 16, 75 16))
5.76853	POLYGON ((76 16, 76 17, 77 17, 77 16, 76 16))
-3.8513	POLYGON ((77 16, 77 17, 78 17, 78 16, 77 16))
13.5542	POLYGON ((78 16, 78 17, 79 17, 79 16, 78 16))
11.0989	POLYGON ((95 16, 95 17, 96 17, 96 16, 95 16))
27.8386	POLYGON ((102 16, 102 17, 103 17, 103 16, 102 16))
5.7594	POLYGON ((103 16, 103 17, 104 17, 104 16, 103 16))
-19.8678	POLYGON ((105 16, 105 17, 106 17, 106 16, 105 16))
13.3899	POLYGON ((-102 17, -102 18, -101 18, -101 17, -102 17))
8.05038	POLYGON ((-89 17, -89 18, -88 18, -88 17, -89 17))
2.50091	POLYGON ((-78 17, -78 18, -77 18, -77 17, -78 17))
-15.261	POLYGON ((-72 17, -72 18, -71 18, -71 17, -72 17))
12.5776	POLYGON ((74 17, 74 18, 75 18, 75 17, 74 17))
1.36734	POLYGON ((77 17, 77 18, 78 18, 78 17, 77 17))
12.7573	POLYGON ((78 17, 78 18, 79 18, 79 17, 78 17))
9.10119	POLYGON ((80 17, 80 18, 81 18, 81 17, 80 17))
-19.9525	POLYGON ((81 17, 81 18, 82 18, 82 17, 81 17))
6.11352	POLYGON ((83 17, 83 18, 84 18, 84 17, 83 17))
-12.7601	POLYGON ((96 17, 96 18, 97 18, 97 17, 96 17))
16.8127	POLYGON ((103 17, 103 18, 104 18, 104 17, 103 17))
-11.966	POLYGON ((104 17, 104 18, 105 18, 105 17, 104 17))
15.9912	POLYGON ((-103 18, -103 19, -102 19, -102 18, -103 18))
15.9912	POLYGON ((-102 18, -102 19, -101 19, -101 18, -102 18))
-14.33	POLYGON ((-100 18, -100 19, -99 19, -99 18, -100 18))
11.966	POLYGON ((-96 18, -96 19, -95 19, -95 18, -96 18))
10.0402	POLYGON ((-95 18, -95 19, -94 19, -94 18, -95 18))
-4.60227	POLYGON ((-93 18, -93 19, -92 19, -92 18, -93 18))
-19.5327	POLYGON ((-92 18, -92 19, -91 19, -91 18, -92 18))
10.031	POLYGON ((-91 18, -91 19, -90 19, -90 18, -91 18))
-8.31491	POLYGON ((-89 18, -89 19, -88 19, -88 18, -89 18))
17.7437	POLYGON ((-88 18, -88 19, -87 19, -87 18, -88 18))
0.346842	POLYGON ((-73 18, -73 19, -72 19, -72 18, -73 18))
-1.29239	POLYGON ((-72 18, -72 19, -71 19, -71 18, -72 18))
10.5513	POLYGON ((-71 18, -71 19, -70 19, -70 18, -71 18))
-8.36072	POLYGON ((73 18, 73 19, 74 19, 74 18, 73 18))
2.63152	POLYGON ((74 18, 74 19, 75 19, 75 18, 74 18))
21.1771	POLYGON ((76 18, 76 19, 77 19, 77 18, 76 18))
11.6283	POLYGON ((77 18, 77 19, 78 19, 78 18, 77 18))
14.3377	POLYGON ((78 18, 78 19, 79 19, 79 18, 78 18))
11.82	POLYGON ((80 18, 80 19, 81 19, 81 18, 80 18))
-5.82519	POLYGON ((82 18, 82 19, 83 19, 83 18, 82 18))
17.2782	POLYGON ((103 18, 103 19, 104 19, 104 18, 103 18))
25.4199	POLYGON ((109 18, 109 19, 110 19, 110 18, 109 18))
11.8018	POLYGON ((-88 19, -88 20, -87 20, -87 19, -88 19))
15.8269	POLYGON ((72 19, 72 20, 73 20, 73 19, 72 19))
4.06242	POLYGON ((73 19, 73 20, 74 20, 74 19, 73 19))
24.3154	POLYGON ((75 19, 75 20, 76 20, 76 19, 75 19))
16.7805	POLYGON ((76 19, 76 20, 77 20, 77 19, 76 19))
14.7408	POLYGON ((77 19, 77 20, 78 20, 78 19, 77 19))
13.0357	POLYGON ((78 19, 78 20, 79 20, 79 19, 78 19))
-20.4637	POLYGON ((82 19, 82 20, 83 20, 83 19, 82 19))
14.8138	POLYGON ((99 19, 99 20, 100 20, 100 19, 99 19))
-23.4757	POLYGON ((-105 20, -105 21, -104 21, -104 20, -105 20))
0.0504012	POLYGON ((-88 20, -88 21, -87 21, -87 20, -88 20))
-4.31727	POLYGON ((71 20, 71 21, 72 21, 72 20, 71 20))
-0.514389	POLYGON ((73 20, 73 21, 74 21, 74 20, 73 20))
16.4039	POLYGON ((74 20, 74 21, 75 21, 75 20, 74 20))
29.8558	POLYGON ((75 20, 75 21, 76 21, 76 20, 75 20))
9.63596	POLYGON ((76 20, 76 21, 77 21, 77 20, 76 20))
8.6533	POLYGON ((77 20, 77 21, 78 21, 78 20, 77 20))
7.7872	POLYGON ((78 20, 78 21, 79 21, 79 20, 78 20))
-3.8685	POLYGON ((79 20, 79 21, 80 21, 80 20, 79 20))
-13.6788	POLYGON ((80 20, 80 21, 81 21, 81 20, 80 20))
-17.59	POLYGON ((81 20, 81 21, 82 21, 82 20, 81 20))
-23.6035	POLYGON ((82 20, 82 21, 83 21, 83 20, 82 20))
7.49361	POLYGON ((109 20, 109 21, 110 21, 110 20, 109 20))
-24.8083	POLYGON ((-105 21, -105 22, -104 22, -104 21, -105 21))
-14.613	POLYGON ((-87 21, -87 22, -86 22, -86 21, -87 21))
2.19971	POLYGON ((-80 21, -80 22, -79 22, -79 21, -80 21))
-20.2629	POLYGON ((-78 21, -78 22, -77 22, -77 21, -78 21))
-25.3742	POLYGON ((31 21, 31 22, 32 22, 32 21, 31 21))
5.50383	POLYGON ((38 21, 38 22, 39 22, 39 21, 38 21))
7.0542	POLYGON ((39 21, 39 22, 40 22, 40 21, 39 21))
9.31597	POLYGON ((69 21, 69 22, 70 22, 70 21, 69 21))
7.11939	POLYGON ((70 21, 70 22, 71 22, 71 21, 70 21))
-9.69332	POLYGON ((71 21, 71 22, 72 22, 72 21, 71 21))
-24.7171	POLYGON ((72 21, 72 22, 73 22, 73 21, 72 21))
4.35189	POLYGON ((73 21, 73 22, 74 22, 74 21, 73 21))
-16.9615	POLYGON ((74 21, 74 22, 75 22, 75 21, 74 21))
6.34575	POLYGON ((75 21, 75 22, 76 22, 76 21, 75 21))
-17.4334	POLYGON ((79 21, 79 22, 80 22, 80 21, 79 21))
-13.1192	POLYGON ((80 21, 80 22, 81 22, 81 21, 80 21))
-14.8777	POLYGON ((82 21, 82 22, 83 22, 83 21, 82 21))
-5.2939	POLYGON ((83 21, 83 22, 84 22, 84 21, 83 21))
-7.17263	POLYGON ((84 21, 84 22, 85 22, 85 21, 84 21))
-8.82242	POLYGON ((85 21, 85 22, 86 22, 86 21, 85 21))
30.1479	POLYGON ((111 21, 111 22, 112 22, 112 21, 111 21))
-14.1019	POLYGON ((-107 22, -107 23, -106 23, -106 22, -107 22))
-10.9028	POLYGON ((-106 22, -106 23, -105 23, -105 22, -106 22))
26.4786	POLYGON ((-100 22, -100 23, -99 23, -99 22, -100 22))
-7.39299	POLYGON ((-99 22, -99 23, -98 23, -98 22, -99 22))
15.7996	POLYGON ((-98 22, -98 23, -97 23, -97 22, -98 22))
-19.3319	POLYGON ((-84 22, -84 23, -83 23, -83 22, -84 22))
20.4508	POLYGON ((-81 22, -81 23, -80 23, -80 22, -81 22))
10.647	POLYGON ((-79 22, -79 23, -78 23, -78 22, -79 22))
-25.3742	POLYGON ((31 22, 31 23, 32 23, 32 22, 31 22))
-25.3742	POLYGON ((32 22, 32 23, 33 23, 33 22, 32 22))
-25.3742	POLYGON ((33 22, 33 23, 34 23, 34 22, 33 22))
-8.8536	POLYGON ((69 22, 69 23, 70 23, 70 22, 69 22))
-18.6416	POLYGON ((70 22, 70 23, 71 23, 71 22, 70 22))
6.69953	POLYGON ((71 22, 71 23, 72 23, 72 22, 71 22))
9.90325	POLYGON ((73 22, 73 23, 74 23, 74 22, 73 22))
-23.7495	POLYGON ((74 22, 74 23, 75 23, 75 22, 74 22))
9.46815	POLYGON ((77 22, 77 23, 78 23, 78 22, 77 22))
6.65389	POLYGON ((78 22, 78 23, 79 23, 79 22, 78 22))
-20.082	POLYGON ((79 22, 79 23, 80 23, 80 22, 79 22))
-19.6339	POLYGON ((80 22, 80 23, 81 23, 81 22, 80 22))
-16.2194	POLYGON ((81 22, 81 23, 82 23, 82 22, 81 22))
-18.797	POLYGON ((82 22, 82 23, 83 23, 83 22, 82 22))
26.1774	POLYGON ((84 22, 84 23, 85 23, 85 22, 84 22))
-18.766	POLYGON ((88 22, 88 23, 89 23, 89 22, 88 22))
-21.7402	POLYGON ((89 22, 89 23, 90 23, 90 22, 89 22))
27.4918	POLYGON ((108 22, 108 23, 109 23, 109 22, 108 22))
27.4918	POLYGON ((109 22, 109 23, 110 23, 110 22, 109 22))
35.46	POLYGON ((112 22, 112 23, 113 23, 113 22, 112 22))
-21.9172	POLYGON ((115 22, 115 23, 116 23, 116 22, 115 22))
-14.1019	POLYGON ((-107 23, -107 24, -106 24, -106 23, -107 23))
-8.74407	POLYGON ((-99 23, -99 24, -98 24, -98 23, -99 23))
30.8324	POLYGON ((-81 23, -81 24, -80 24, -80 23, -81 23))
-25.3742	POLYGON ((32 23, 32 24, 33 24, 33 23, 32 23))
-25.3742	POLYGON ((33 23, 33 24, 34 24, 34 23, 33 23))
10.7156	POLYGON ((68 23, 68 24, 69 24, 69 23, 68 23))
10.7156	POLYGON ((69 23, 69 24, 70 24, 70 23, 69 23))
-20.5002	POLYGON ((70 23, 70 24, 71 24, 71 23, 70 23))
0.0518396	POLYGON ((73 23, 73 24, 74 24, 74 23, 73 23))
2.21204	POLYGON ((74 23, 74 24, 75 24, 75 23, 74 23))
9.88394	POLYGON ((77 23, 77 24, 78 24, 78 23, 77 23))
-23.3297	POLYGON ((80 23, 80 24, 81 24, 81 23, 80 23))
-23.3297	POLYGON ((81 23, 81 24, 82 24, 82 23, 81 23))
20.0073	POLYGON ((82 23, 82 24, 83 24, 83 23, 82 23))
12.13	POLYGON ((85 23, 85 24, 86 24, 86 23, 85 23))
18.7677	POLYGON ((86 23, 86 24, 87 24, 87 23, 86 23))
-20.1533	POLYGON ((95 23, 95 24, 96 24, 96 23, 95 23))
36.6648	POLYGON ((102 23, 102 24, 103 24, 103 23, 102 23))
-0.482104	POLYGON ((116 23, 116 24, 117 24, 117 23, 116 23))
15.261	POLYGON ((120 23, 120 24, 121 24, 121 23, 120 23))
-10.4495	POLYGON ((-108 24, -108 25, -107 25, -107 24, -108 24))
-3.01205	POLYGON ((-100 24, -100 25, -99 25, -99 24, -100 24))
-8.74407	POLYGON ((-99 24, -99 25, -98 25, -98 24, -99 24))
11.9752	POLYGON ((-98 24, -98 25, -97 25, -97 24, -98 24))
-8.36419	POLYGON ((-79 24, -79 25, -78 25, -78 24, -79 24))
-12.8296	POLYGON ((-78 24, -78 25, -77 25, -77 24, -78 24))
-14.1775	POLYGON ((67 24, 67 25, 68 25, 68 24, 67 24))
10.2504	POLYGON ((68 24, 68 25, 69 25, 69 24, 68 24))
9.41913	POLYGON ((69 24, 69 25, 70 25, 70 24, 69 24))
-3.77875	POLYGON ((72 24, 72 25, 73 25, 73 24, 72 24))
0.912742	POLYGON ((75 24, 75 25, 76 25, 76 24, 75 24))
-14.8026	POLYGON ((78 24, 78 25, 79 25, 79 24, 78 24))
15.8452	POLYGON ((79 24, 79 25, 80 25, 80 24, 79 24))
-23.3297	POLYGON ((80 24, 80 25, 81 25, 81 24, 80 24))
-23.3297	POLYGON ((81 24, 81 25, 82 25, 82 24, 81 24))
19.5919	POLYGON ((82 24, 82 25, 83 25, 83 24, 82 24))
-5.19317	POLYGON ((83 24, 83 25, 84 25, 84 24, 83 24))
2.51917	POLYGON ((85 24, 85 25, 86 25, 86 24, 85 24))
28.2311	POLYGON ((87 24, 87 25, 88 25, 88 24, 87 24))
1.433	POLYGON ((90 24, 90 25, 91 25, 91 24, 90 24))
-0.311692	POLYGON ((91 24, 91 25, 92 25, 92 24, 91 24))
-13.6426	POLYGON ((92 24, 92 25, 93 25, 93 24, 92 24))
-7.83133	POLYGON ((102 24, 102 25, 103 25, 103 24, 102 24))
-4.49069	POLYGON ((-100 25, -100 26, -99 26, -99 25, -100 25))
-5.25739	POLYGON ((-98 25, -98 26, -97 26, -97 25, -98 25))
5.02856	POLYGON ((-81 25, -81 26, -80 26, -80 25, -81 25))
14.7317	POLYGON ((67 25, 67 26, 68 26, 68 25, 67 25))
-5.40343	POLYGON ((68 25, 68 26, 69 26, 69 25, 68 25))
-26.3965	POLYGON ((69 25, 69 26, 70 26, 70 25, 69 25))
-2.54655	POLYGON ((73 25, 73 26, 74 26, 74 25, 73 25))
2.74735	POLYGON ((75 25, 75 26, 76 26, 76 25, 75 25))
2.74735	POLYGON ((76 25, 76 26, 77 26, 77 25, 76 25))
-18.7477	POLYGON ((78 25, 78 26, 79 26, 79 25, 78 25))
-7.83133	POLYGON ((102 25, 102 26, 103 26, 103 25, 102 25))
-23.2658	POLYGON ((119 25, 119 26, 120 26, 120 25, 119 25))
4.56371	POLYGON ((-109 26, -109 27, -108 27, -108 26, -109 26))
-5.34867	POLYGON ((-100 26, -100 27, -99 27, -99 26, -100 26))
-17.123	POLYGON ((-99 26, -99 27, -98 27, -98 26, -99 26))
25.8163	POLYGON ((-98 26, -98 27, -97 27, -97 26, -98 26))
-19.9708	POLYGON ((67 26, 67 27, 68 27, 68 26, 67 26))
-22.9281	POLYGON ((114 26, 114 27, 115 27, 115 26, 114 26))
22.1674	POLYGON ((115 26, 115 27, 116 27, 116 26, 115 26))
28.2037	POLYGON ((119 26, 119 27, 120 27, 120 26, 119 26))
-14.9228	POLYGON ((-115 27, -115 28, -114 28, -114 27, -115 27))
-16.7579	POLYGON ((-114 27, -114 28, -113 28, -113 27, -114 27))
-19.5692	POLYGON ((-111 27, -111 28, -110 28, -110 27, -111 27))
-7.55443	POLYGON ((-110 27, -110 28, -109 28, -109 27, -110 27))
-15.7357	POLYGON ((-106 27, -106 28, -105 28, -105 27, -106 27))
-11.6255	POLYGON ((-101 27, -101 28, -100 28, -100 27, -101 27))
19.195	POLYGON ((57 27, 57 28, 58 28, 58 27, 57 27))
-21.632	POLYGON ((67 27, 67 28, 68 28, 68 27, 67 27))
1.77985	POLYGON ((82 27, 82 28, 83 28, 83 27, 82 27))
4.28076	POLYGON ((102 27, 102 28, 103 28, 103 27, 102 27))
9.52903	POLYGON ((114 27, 114 28, 115 28, 115 27, 114 27))
-1.54361	POLYGON ((-110 28, -110 29, -109 29, -109 28, -110 28))
-1.05878	POLYGON ((-106 28, -106 29, -105 29, -105 28, -106 28))
-19.6787	POLYGON ((-101 28, -101 29, -100 29, -100 28, -101 28))
-1.9624	POLYGON ((-99 28, -99 29, -98 29, -98 28, -99 28))
-14.969	POLYGON ((-97 28, -97 29, -96 29, -96 28, -97 28))
-0.0182549	POLYGON ((-82 28, -82 29, -81 29, -81 28, -82 28))
-26.3965	POLYGON ((70 28, 70 29, 71 29, 71 28, 70 28))
16.7717	POLYGON ((112 28, 112 29, 113 29, 113 28, 112 28))
11.0624	POLYGON ((115 28, 115 29, 116 29, 116 28, 115 28))
6.93255	POLYGON ((116 28, 116 29, 117 29, 117 28, 116 28))
-0.438116	POLYGON ((-110 29, -110 30, -109 30, -109 29, -110 29))
-16.439	POLYGON ((-101 29, -101 30, -100 30, -100 29, -101 29))
-4.07996	POLYGON ((-97 29, -97 30, -96 30, -96 29, -97 29))
-6.2348	POLYGON ((-96 29, -96 30, -95 30, -95 29, -96 29))
-14.7666	POLYGON ((-95 29, -95 30, -94 30, -94 29, -95 29))
-19.2862	POLYGON ((-94 29, -94 30, -93 30, -93 29, -94 29))
-15.6636	POLYGON ((-92 29, -92 30, -91 30, -91 29, -92 29))
-23.4301	POLYGON ((-91 29, -91 30, -90 30, -90 29, -91 29))
6.51698	POLYGON ((-90 29, -90 30, -89 30, -89 29, -90 29))
-22.1066	POLYGON ((106 29, 106 30, 107 30, 107 29, 106 29))
-22.1066	POLYGON ((107 29, 107 30, 108 30, 108 29, 107 29))
-3.72281	POLYGON ((111 29, 111 30, 112 30, 112 29, 111 29))
5.92079	POLYGON ((112 29, 112 30, 113 30, 113 29, 112 29))
-12.7087	POLYGON ((113 29, 113 30, 114 30, 114 29, 113 29))
-13.7915	POLYGON ((114 29, 114 30, 115 30, 115 29, 114 29))
4.49449	POLYGON ((115 29, 115 30, 116 30, 116 29, 115 29))
6.28303	POLYGON ((116 29, 116 30, 117 30, 117 29, 116 29))
4.64309	POLYGON ((121 29, 121 30, 122 30, 122 29, 121 29))
-18.0358	POLYGON ((-111 30, -111 31, -110 31, -110 30, -111 30))
-6.91858	POLYGON ((-110 30, -110 31, -109 31, -109 30, -110 30))
-13.3443	POLYGON ((-104 30, -104 31, -103 31, -103 30, -104 30))
13.9011	POLYGON ((-98 30, -98 31, -97 31, -97 30, -98 30))
-6.1245	POLYGON ((-97 30, -97 31, -96 31, -96 30, -97 30))
3.48667	POLYGON ((-96 30, -96 31, -95 31, -95 30, -96 30))
14.4578	POLYGON ((-94 30, -94 31, -93 31, -93 30, -94 30))
3.92477	POLYGON ((-92 30, -92 31, -91 31, -91 30, -92 30))
-20.2629	POLYGON ((-88 30, -88 31, -87 31, -87 30, -88 30))
-18.4921	POLYGON ((-7 30, -7 31, -6 31, -6 30, -7 30))
-24.7718	POLYGON ((47 30, 47 31, 48 31, 48 30, 47 30))
-14.4578	POLYGON ((78 30, 78 31, 79 31, 79 30, 78 30))
-22.1066	POLYGON ((107 30, 107 31, 108 31, 108 30, 107 30))
-22.1066	POLYGON ((108 30, 108 31, 109 31, 109 30, 108 30))
-22.1066	POLYGON ((109 30, 109 31, 110 31, 110 30, 109 30))
-22.1066	POLYGON ((110 30, 110 31, 111 31, 111 30, 110 30))
-22.1066	POLYGON ((111 30, 111 31, 112 31, 112 30, 111 30))
-19.8248	POLYGON ((112 30, 112 31, 113 31, 113 30, 112 30))
-21.0622	POLYGON ((113 30, 113 31, 114 31, 114 30, 113 30))
-4.89338	POLYGON ((114 30, 114 31, 115 31, 115 30, 114 30))
7.36231	POLYGON ((115 30, 115 31, 116 31, 116 30, 115 30))
9.56917	POLYGON ((116 30, 116 31, 117 31, 117 30, 116 30))
10.2232	POLYGON ((117 30, 117 31, 118 31, 118 30, 117 30))
9.52596	POLYGON ((120 30, 120 31, 121 31, 121 30, 120 30))
5.83915	POLYGON ((121 30, 121 31, 122 31, 122 30, 121 30))
10.6426	POLYGON ((122 30, 122 31, 123 31, 123 30, 122 30))
22.0975	POLYGON ((-104 31, -104 32, -103 32, -103 31, -104 31))
21.5907	POLYGON ((-101 31, -101 32, -100 32, -100 31, -101 31))
36.8465	POLYGON ((-100 31, -100 32, -99 32, -99 31, -100 31))
16.6947	POLYGON ((-99 31, -99 32, -98 32, -98 31, -99 31))
13.6663	POLYGON ((-98 31, -98 32, -97 32, -97 31, -98 31))
15.4389	POLYGON ((-97 31, -97 32, -96 32, -96 31, -97 31))
1.65206	POLYGON ((-96 31, -96 32, -95 32, -95 31, -96 31))
1.65206	POLYGON ((-95 31, -95 32, -94 32, -94 31, -95 31))
14.0839	POLYGON ((-94 31, -94 32, -93 32, -93 31, -94 31))
-22.5539	POLYGON ((-93 31, -93 32, -92 32, -92 31, -93 31))
-18.0267	POLYGON ((-92 31, -92 32, -91 32, -91 31, -92 31))
2.17233	POLYGON ((-84 31, -84 32, -83 32, -83 31, -84 31))
-10.9894	POLYGON ((-8 31, -8 32, -7 32, -7 31, -8 31))
18.8481	POLYGON ((29 31, 29 32, 30 32, 30 31, 29 31))
-6.18839	POLYGON ((30 31, 30 32, 31 32, 31 31, 30 31))
1.3965	POLYGON ((32 31, 32 32, 33 32, 33 31, 32 31))
26.8894	POLYGON ((44 31, 44 32, 45 32, 45 31, 44 31))
26.8894	POLYGON ((45 31, 45 32, 46 32, 46 31, 45 31))
-22.1066	POLYGON ((108 31, 108 32, 109 32, 109 31, 108 31))
-22.1066	POLYGON ((109 31, 109 32, 110 32, 110 31, 109 31))
-22.1066	POLYGON ((110 31, 110 32, 111 32, 111 31, 110 31))
-3.8609	POLYGON ((112 31, 112 32, 113 32, 113 31, 112 31))
17.4425	POLYGON ((114 31, 114 32, 115 32, 115 31, 114 31))
-17.1526	POLYGON ((117 31, 117 32, 118 32, 118 31, 117 31))
-0.129212	POLYGON ((118 31, 118 32, 119 32, 119 31, 118 31))
1.19636	POLYGON ((119 31, 119 32, 120 32, 120 31, 119 31))
9.82421	POLYGON ((120 31, 120 32, 121 32, 121 31, 120 31))
-3.51406	POLYGON ((-116 32, -116 33, -115 33, -115 32, -116 32))
28.6783	POLYGON ((-108 32, -108 33, -107 33, -107 32, -108 32))
-19.0215	POLYGON ((-105 32, -105 33, -104 33, -104 32, -105 32))
34.2826	POLYGON ((-100 32, -100 33, -99 33, -99 32, -100 32))
16.4935	POLYGON ((-99 32, -99 33, -98 33, -98 32, -99 32))
5.73023	POLYGON ((-98 32, -98 33, -97 33, -97 32, -98 32))
14.5253	POLYGON ((-97 32, -97 33, -96 33, -96 32, -97 32))
37.2399	POLYGON ((-92 32, -92 33, -91 33, -91 32, -92 32))
3.32238	POLYGON ((-89 32, -89 33, -88 33, -88 32, -89 32))
2.17233	POLYGON ((-84 32, -84 33, -83 33, -83 32, -84 32))
37.1851	POLYGON ((43 32, 43 33, 44 33, 44 32, 43 32))
0	POLYGON ((45 32, 45 33, 46 33, 46 32, 45 32))
-3.78415	POLYGON ((71 32, 71 33, 72 33, 72 32, 71 32))
-19.989	POLYGON ((113 32, 113 33, 114 33, 114 32, 113 32))
3.54397	POLYGON ((114 32, 114 33, 115 33, 115 32, 114 32))
-15.0146	POLYGON ((115 32, 115 33, 116 33, 116 32, 115 32))
12.8749	POLYGON ((116 32, 116 33, 117 33, 117 32, 116 32))
1.47328	POLYGON ((117 32, 117 33, 118 33, 118 32, 117 32))
14.016	POLYGON ((118 32, 118 33, 119 33, 119 32, 118 32))
5.72118	POLYGON ((119 32, 119 33, 120 33, 120 32, 119 32))
25.0162	POLYGON ((-117 33, -117 34, -116 34, -116 33, -117 33))
26.8894	POLYGON ((-116 33, -116 34, -115 34, -115 33, -116 33))
-6.85633	POLYGON ((-112 33, -112 34, -111 34, -111 33, -112 33))
27.4918	POLYGON ((-111 33, -111 34, -110 34, -110 33, -111 33))
25.9635	POLYGON ((-108 33, -108 34, -107 34, -107 33, -108 33))
36.1503	POLYGON ((-100 33, -100 34, -99 34, -99 33, -100 33))
21.4451	POLYGON ((-99 33, -99 34, -98 34, -98 33, -99 33))
-2.33011	POLYGON ((-98 33, -98 34, -97 34, -97 33, -98 33))
3.135	POLYGON ((-97 33, -97 34, -96 34, -96 33, -97 33))
38.1435	POLYGON ((-96 33, -96 34, -95 34, -95 33, -96 33))
-12.0492	POLYGON ((-95 33, -95 34, -94 34, -94 33, -95 33))
5.61336	POLYGON ((-94 33, -94 34, -93 34, -93 33, -94 33))
-1.03307	POLYGON ((-84 33, -84 34, -83 34, -83 33, -84 33))
10.6426	POLYGON ((-81 33, -81 34, -80 34, -80 33, -81 33))
2.76561	POLYGON ((-8 33, -8 34, -7 34, -7 33, -8 33))
-6.73604	POLYGON ((-7 33, -7 34, -6 34, -6 33, -7 33))
-17.5977	POLYGON ((-6 33, -6 34, -5 34, -5 33, -6 33))
13.5461	POLYGON ((43 33, 43 34, 44 34, 44 33, 43 33))
20.0986	POLYGON ((70 33, 70 34, 71 34, 71 33, 70 33))
-28.6692	POLYGON ((71 33, 71 34, 72 34, 72 33, 71 33))
16.4446	POLYGON ((73 33, 73 34, 74 34, 74 33, 73 33))
-3.97955	POLYGON ((112 33, 112 34, 113 34, 113 33, 112 33))
1.94392	POLYGON ((113 33, 113 34, 114 34, 114 33, 113 33))
-25.6298	POLYGON ((114 33, 114 34, 115 34, 115 33, 114 33))
-19.4414	POLYGON ((116 33, 116 34, 117 34, 117 33, 116 33))
1.05878	POLYGON ((117 33, 117 34, 118 34, 118 33, 117 33))
6.48534	POLYGON ((118 33, 118 34, 119 34, 119 33, 118 33))
-0.0522757	POLYGON ((119 33, 119 34, 120 34, 120 33, 119 33))
37.4315	POLYGON ((120 33, 120 34, 121 34, 121 33, 120 33))
28.2859	POLYGON ((-114 34, -114 35, -113 35, -113 34, -114 34))
15.0602	POLYGON ((-105 34, -105 35, -104 35, -104 34, -105 34))
20.0712	POLYGON ((-100 34, -100 35, -99 35, -99 34, -100 34))
29.1242	POLYGON ((-99 34, -99 35, -98 35, -98 34, -99 34))
5.63984	POLYGON ((-96 34, -96 35, -95 35, -95 34, -96 34))
0.520263	POLYGON ((-94 34, -94 35, -93 35, -93 34, -94 34))
3.14896	POLYGON ((-92 34, -92 35, -91 35, -91 34, -92 34))
-6.13363	POLYGON ((-91 34, -91 35, -90 35, -90 34, -91 34))
0.934634	POLYGON ((-90 34, -90 35, -89 35, -89 34, -90 34))
-4.35693	POLYGON ((-89 34, -89 35, -88 35, -88 34, -89 34))
-20.3085	POLYGON ((-88 34, -88 35, -87 35, -87 34, -88 34))
-20.3085	POLYGON ((-87 34, -87 35, -86 35, -86 34, -87 34))
-0.136911	POLYGON ((-86 34, -86 35, -85 35, -85 34, -86 34))
-6.27054	POLYGON ((-80 34, -80 35, -79 35, -79 34, -80 34))
-8.87633	POLYGON ((-6 34, -6 35, -5 35, -5 34, -6 34))
-24.9544	POLYGON ((-5 34, -5 35, -4 35, -4 34, -5 34))
17.5429	POLYGON ((-3 34, -3 35, -2 35, -2 34, -3 34))
-12.0242	POLYGON ((36 34, 36 35, 37 35, 37 34, 36 34))
4.54545	POLYGON ((42 34, 42 35, 43 35, 43 34, 42 34))
2.01716	POLYGON ((44 34, 44 35, 45 35, 45 34, 44 34))
2.01716	POLYGON ((45 34, 45 35, 46 35, 46 34, 45 34))
-19.6696	POLYGON ((69 34, 69 35, 70 35, 70 34, 69 34))
2.10843	POLYGON ((72 34, 72 35, 73 35, 73 34, 72 34))
-16.5936	POLYGON ((112 34, 112 35, 113 35, 113 34, 112 34))
-11.3997	POLYGON ((117 34, 117 35, 118 35, 118 34, 117 34))
-10.6523	POLYGON ((118 34, 118 35, 119 35, 119 34, 118 34))
-10.3704	POLYGON ((119 34, 119 35, 120 35, 120 34, 119 34))
-10.46	POLYGON ((-122 35, -122 36, -121 36, -121 35, -122 35))
-10.46	POLYGON ((-121 35, -121 36, -120 36, -120 35, -121 35))
6.11537	POLYGON ((-107 35, -107 36, -106 36, -106 35, -107 35))
21.6959	POLYGON ((-106 35, -106 36, -105 36, -105 35, -106 35))
21.09	POLYGON ((-105 35, -105 36, -104 36, -104 35, -105 35))
-5.72289	POLYGON ((-104 35, -104 36, -103 36, -103 35, -104 35))
37.6506	POLYGON ((-102 35, -102 36, -101 36, -101 35, -102 35))
32.6579	POLYGON ((-100 35, -100 36, -99 36, -99 35, -100 35))
10.7711	POLYGON ((-98 35, -98 36, -97 36, -97 35, -98 35))
-5.24827	POLYGON ((-97 35, -97 36, -96 36, -96 35, -97 35))
9.94633	POLYGON ((-96 35, -96 36, -95 36, -95 35, -96 35))
26.6124	POLYGON ((-94 35, -94 36, -93 36, -93 35, -94 35))
-5.23914	POLYGON ((-90 35, -90 36, -89 36, -89 35, -90 35))
5.63162	POLYGON ((-89 35, -89 36, -88 36, -88 35, -89 35))
5.63162	POLYGON ((-88 35, -88 36, -87 36, -87 35, -88 35))
-10.9255	POLYGON ((-81 35, -81 36, -80 36, -80 35, -81 35))
-6.27054	POLYGON ((-80 35, -80 36, -79 36, -79 35, -80 35))
-15.7904	POLYGON ((-79 35, -79 36, -78 36, -78 35, -79 35))
19.4414	POLYGON ((-4 35, -4 36, -3 36, -3 35, -4 35))
-9.11998	POLYGON ((0 35, 0 36, 1 36, 1 35, 0 35))
0	POLYGON ((1 35, 1 36, 2 36, 2 35, 1 35))
32.6396	POLYGON ((9 35, 9 36, 10 36, 10 35, 9 35))
-20.2629	POLYGON ((38 35, 38 36, 39 36, 39 35, 38 35))
1.41475	POLYGON ((44 35, 44 36, 45 36, 45 35, 44 35))
-2.10576	POLYGON ((45 35, 45 36, 46 36, 46 35, 45 35))
-2.97554	POLYGON ((46 35, 46 36, 47 36, 47 35, 46 35))
-2.97554	POLYGON ((47 35, 47 36, 48 36, 48 35, 47 35))
-5.77766	POLYGON ((103 35, 103 36, 104 36, 104 35, 103 35))
-21.4677	POLYGON ((116 35, 116 36, 117 36, 117 35, 116 35))
-18.2268	POLYGON ((117 35, 117 36, 118 36, 118 35, 117 35))
-15.4671	POLYGON ((118 35, 118 36, 119 36, 119 35, 118 35))
9.94469	POLYGON ((119 35, 119 36, 120 36, 120 35, 119 35))
3.76962	POLYGON ((126 35, 126 36, 127 36, 127 35, 126 35))
-2.52592	POLYGON ((140 35, 140 36, 141 36, 141 35, 140 35))
-17.1687	POLYGON ((-109 36, -109 37, -108 37, -108 36, -109 36))
10.5422	POLYGON ((-108 36, -108 37, -107 37, -107 36, -108 36))
15.0614	POLYGON ((-107 36, -107 37, -106 37, -106 36, -107 36))
18.3461	POLYGON ((-105 36, -105 37, -104 37, -104 36, -105 36))
37.6506	POLYGON ((-99 36, -99 37, -98 37, -98 36, -99 36))
-4.83041	POLYGON ((-98 36, -98 37, -97 37, -97 36, -98 36))
19.14	POLYGON ((-97 36, -97 37, -96 37, -96 36, -97 36))
-8.77455	POLYGON ((-96 36, -96 37, -95 37, -95 36, -96 36))
5.63162	POLYGON ((-89 36, -89 37, -88 37, -88 36, -89 36))
5.63162	POLYGON ((-88 36, -88 37, -87 37, -87 36, -88 36))
-15.7904	POLYGON ((-79 36, -79 37, -78 37, -78 36, -79 36))
-19.7335	POLYGON ((-7 36, -7 37, -6 37, -6 36, -7 36))
-22.0492	POLYGON ((-6 36, -6 37, -5 37, -5 36, -6 36))
-11.0259	POLYGON ((-5 36, -5 37, -4 37, -4 36, -5 36))
-25.1917	POLYGON ((-4 36, -4 37, -3 37, -3 36, -4 36))
23.4392	POLYGON ((0 36, 0 37, 1 37, 1 36, 0 36))
7.4197	POLYGON ((1 36, 1 37, 2 37, 2 36, 1 36))
-5.07484	POLYGON ((2 36, 2 37, 3 37, 3 36, 2 36))
-19.5692	POLYGON ((7 36, 7 37, 8 37, 8 36, 7 36))
-6.49487	POLYGON ((8 36, 8 37, 9 37, 9 36, 8 36))
3.51089	POLYGON ((9 36, 9 37, 10 37, 10 36, 9 36))
-22.2344	POLYGON ((21 36, 21 37, 22 37, 22 36, 21 36))
-22.3987	POLYGON ((28 36, 28 37, 29 37, 29 36, 28 36))
-18.9942	POLYGON ((30 36, 30 37, 31 37, 31 36, 30 36))
15.4162	POLYGON ((31 36, 31 37, 32 37, 32 36, 31 36))
-15.9182	POLYGON ((33 36, 33 37, 34 37, 34 36, 33 36))
19.2771	POLYGON ((36 36, 36 37, 37 37, 37 36, 36 36))
-25.4655	POLYGON ((37 36, 37 37, 38 37, 38 36, 37 36))
-22.1658	POLYGON ((38 36, 38 37, 39 37, 39 36, 38 36))
7.66703	POLYGON ((42 36, 42 37, 43 37, 43 36, 42 36))
1.41475	POLYGON ((44 36, 44 37, 45 37, 45 36, 44 36))
1.41475	POLYGON ((45 36, 45 37, 46 37, 46 36, 45 36))
-0.547645	POLYGON ((106 36, 106 37, 107 37, 107 36, 106 36))
-14.2023	POLYGON ((112 36, 112 37, 113 37, 113 36, 112 36))
-19.5327	POLYGON ((113 36, 113 37, 114 37, 114 36, 113 36))
-21.4677	POLYGON ((116 36, 116 37, 117 37, 117 36, 116 36))
-8.42428	POLYGON ((118 36, 118 37, 119 37, 119 36, 118 36))
-16.0916	POLYGON ((119 36, 119 37, 120 37, 120 36, 119 36))
2.36783	POLYGON ((120 36, 120 37, 121 37, 121 36, 120 36))
30.8799	POLYGON ((122 36, 122 37, 123 37, 123 36, 122 36))
-8.14166	POLYGON ((136 36, 136 37, 137 37, 137 36, 136 36))
-4.38142	POLYGON ((140 36, 140 37, 141 37, 141 36, 140 36))
-10.6924	POLYGON ((-122 37, -122 38, -121 38, -121 37, -122 37))
20.9294	POLYGON ((-121 37, -121 38, -120 38, -120 37, -121 37))
10.5422	POLYGON ((-108 37, -108 38, -107 38, -107 37, -108 37))
21.4677	POLYGON ((-106 37, -106 38, -105 38, -105 37, -106 37))
-5.97846	POLYGON ((-97 37, -97 38, -96 38, -96 37, -97 37))
-12.9894	POLYGON ((-89 37, -89 38, -88 38, -88 37, -89 37))
-20.9535	POLYGON ((-8 37, -8 38, -7 38, -7 37, -8 37))
-19.5327	POLYGON ((-3 37, -3 38, -2 38, -2 37, -3 37))
-19.1858	POLYGON ((-1 37, -1 38, 0 38, 0 37, -1 37))
-24.7718	POLYGON ((13 37, 13 38, 14 38, 14 37, 13 37))
-13.0447	POLYGON ((14 37, 14 38, 15 38, 15 37, 14 37))
-4.8923	POLYGON ((21 37, 21 38, 22 38, 22 37, 21 37))
-1.0314	POLYGON ((28 37, 28 38, 29 38, 29 37, 28 37))
20.5641	POLYGON ((29 37, 29 38, 30 38, 30 37, 29 37))
-12.6232	POLYGON ((30 37, 30 38, 31 38, 31 37, 30 37))
-14.7964	POLYGON ((35 37, 35 38, 36 38, 36 37, 35 37))
0.799464	POLYGON ((36 37, 36 38, 37 38, 37 37, 36 37))
-16.7685	POLYGON ((37 37, 37 38, 38 38, 38 37, 37 37))
4.22549	POLYGON ((112 37, 112 38, 113 38, 113 37, 112 37))
-16.1738	POLYGON ((118 37, 118 38, 119 38, 119 37, 118 37))
-14.5856	POLYGON ((119 37, 119 38, 120 38, 120 37, 119 37))
17.5612	POLYGON ((120 37, 120 38, 121 38, 121 37, 120 37))
16.9246	POLYGON ((121 37, 121 38, 122 38, 122 37, 121 37))
-3.24023	POLYGON ((140 37, 140 38, 141 38, 141 37, 140 37))
24.7444	POLYGON ((-122 38, -122 39, -121 39, -121 38, -122 38))
-6.56038	POLYGON ((-105 38, -105 39, -104 39, -104 38, -105 38))
5.25646	POLYGON ((-104 38, -104 39, -103 39, -103 38, -104 38))
23.1038	POLYGON ((-103 38, -103 39, -102 39, -102 38, -103 38))
-23.3114	POLYGON ((-100 38, -100 39, -99 39, -99 38, -100 38))
28.0275	POLYGON ((-99 38, -99 39, -98 39, -98 38, -99 38))
-17.1778	POLYGON ((-98 38, -98 39, -97 39, -97 38, -98 38))
6.55425	POLYGON ((-96 38, -96 39, -95 39, -95 38, -96 38))
-17.0911	POLYGON ((-95 38, -95 39, -94 39, -94 38, -95 38))
-0.167571	POLYGON ((-94 38, -94 39, -93 39, -93 38, -94 38))
-15.8994	POLYGON ((-90 38, -90 39, -89 39, -89 38, -90 38))
-16.0643	POLYGON ((-89 38, -89 39, -88 39, -88 38, -89 38))
-20.199	POLYGON ((-76 38, -76 39, -75 39, -75 38, -76 38))
30.6134	POLYGON ((-9 38, -9 39, -8 39, -8 38, -9 38))
21.6046	POLYGON ((-8 38, -8 39, -7 39, -7 38, -8 38))
-24.7718	POLYGON ((-6 38, -6 39, -5 39, -5 38, -6 38))
-24.7718	POLYGON ((-5 38, -5 39, -4 39, -4 38, -5 38))
-23.7313	POLYGON ((-4 38, -4 39, -3 39, -3 38, -4 38))
-25.1917	POLYGON ((-3 38, -3 39, -2 39, -2 38, -3 38))
-12.3038	POLYGON ((-2 38, -2 39, -1 39, -1 38, -2 38))
-17.6786	POLYGON ((-1 38, -1 39, 0 39, 0 38, -1 38))
14.0927	POLYGON ((1 38, 1 39, 2 39, 2 38, 1 38))
-18.6199	POLYGON ((8 38, 8 39, 9 39, 9 38, 8 38))
-24.7718	POLYGON ((13 38, 13 39, 14 39, 14 38, 13 38))
-19.9363	POLYGON ((20 38, 20 39, 21 39, 21 38, 20 38))
-5.49903	POLYGON ((21 38, 21 39, 22 39, 22 38, 21 38))
-8.08689	POLYGON ((27 38, 27 39, 28 39, 28 38, 27 38))
3.21152	POLYGON ((28 38, 28 39, 29 39, 29 38, 28 38))
17.8624	POLYGON ((31 38, 31 39, 32 39, 32 38, 31 38))
-6.27427	POLYGON ((38 38, 38 39, 39 39, 39 38, 38 38))
1.25641	POLYGON ((39 38, 39 39, 40 39, 40 38, 39 38))
-7.42972	POLYGON ((111 38, 111 39, 112 39, 112 38, 111 38))
-15.188	POLYGON ((114 38, 114 39, 115 39, 115 38, 114 38))
-16.8675	POLYGON ((117 38, 117 39, 118 39, 118 38, 117 38))
-16.8675	POLYGON ((118 38, 118 39, 119 39, 119 38, 118 38))
-10.8525	POLYGON ((-123 39, -123 40, -122 40, -122 39, -123 39))
-2.20884	POLYGON ((-106 39, -106 40, -105 40, -105 39, -106 39))
4.25338	POLYGON ((-105 39, -105 40, -104 40, -104 39, -105 39))
-14.9308	POLYGON ((-100 39, -100 40, -99 40, -99 39, -100 39))
-5.72025	POLYGON ((-99 39, -99 40, -98 40, -98 39, -99 39))
-1.75246	POLYGON ((-98 39, -98 40, -97 40, -97 39, -98 39))
-1.75246	POLYGON ((-97 39, -97 40, -96 40, -96 39, -97 39))
9.50164	POLYGON ((-96 39, -96 40, -95 40, -95 39, -96 39))
-8.8285	POLYGON ((-93 39, -93 40, -92 40, -92 39, -93 39))
-3.95217	POLYGON ((-92 39, -92 40, -91 40, -91 39, -92 39))
-11.6557	POLYGON ((-89 39, -89 40, -88 40, -88 39, -89 39))
18.5652	POLYGON ((-82 39, -82 40, -81 40, -81 39, -82 39))
-24.8083	POLYGON ((-9 39, -9 40, -8 40, -8 39, -9 39))
7.55548	POLYGON ((-8 39, -8 40, -7 40, -7 39, -8 39))
-14.0806	POLYGON ((-7 39, -7 40, -6 40, -6 39, -7 39))
-15.8956	POLYGON ((-6 39, -6 40, -5 40, -5 39, -6 39))
-19.2125	POLYGON ((-5 39, -5 40, -4 40, -4 39, -5 39))
-21.2981	POLYGON ((-4 39, -4 40, -3 40, -3 39, -4 39))
0	POLYGON ((-3 39, -3 40, -2 40, -2 39, -3 39))
-3.97955	POLYGON ((-2 39, -2 40, -1 40, -1 39, -2 39))
-15.6079	POLYGON ((-1 39, -1 40, 0 40, 0 39, -1 39))
-9.55198	POLYGON ((9 39, 9 40, 10 40, 10 39, 9 39))
-14.9507	POLYGON ((20 39, 20 40, 21 40, 21 39, 20 39))
11.5279	POLYGON ((21 39, 21 40, 22 40, 22 39, 21 39))
8.36984	POLYGON ((28 39, 28 40, 29 40, 29 39, 28 39))
-4.39029	POLYGON ((32 39, 32 40, 33 40, 33 39, 32 39))
0	POLYGON ((33 39, 33 40, 34 40, 34 39, 33 39))
0.648047	POLYGON ((38 39, 38 40, 39 40, 39 39, 38 39))
1.87112	POLYGON ((40 39, 40 40, 41 40, 41 39, 40 39))
-6.62651	POLYGON ((42 39, 42 40, 43 40, 43 39, 42 39))
-11.1172	POLYGON ((112 39, 112 40, 113 40, 113 39, 112 39))
18.3461	POLYGON ((113 39, 113 40, 114 40, 114 39, 113 39))
17.2782	POLYGON ((114 39, 114 40, 115 40, 115 39, 114 39))
0.22399	POLYGON ((117 39, 117 40, 118 40, 118 39, 117 39))
1.60643	POLYGON ((118 39, 118 40, 119 40, 119 39, 118 39))
-5.2939	POLYGON ((119 39, 119 40, 120 40, 120 39, 119 39))
-4.38261	POLYGON ((121 39, 121 40, 122 40, 122 39, 121 39))
-4.18493	POLYGON ((122 39, 122 40, 123 40, 123 39, 122 39))
7.22901	POLYGON ((123 39, 123 40, 124 40, 124 39, 123 39))
16.8857	POLYGON ((125 39, 125 40, 126 40, 126 39, 125 39))
9.99143	POLYGON ((127 39, 127 40, 128 40, 128 39, 127 39))
25.2738	POLYGON ((-113 40, -113 41, -112 41, -112 40, -113 40))
25.2738	POLYGON ((-112 40, -112 41, -111 41, -111 40, -112 40))
-7.13503	POLYGON ((-106 40, -106 41, -105 41, -105 40, -106 40))
-0.0613676	POLYGON ((-105 40, -105 41, -104 41, -104 40, -105 40))
10.8001	POLYGON ((-102 40, -102 41, -101 41, -101 40, -102 40))
2.84964	POLYGON ((-100 40, -100 41, -99 41, -99 40, -100 40))
2.53649	POLYGON ((-97 40, -97 41, -96 41, -96 40, -97 40))
-14.7499	POLYGON ((-94 40, -94 41, -93 41, -93 40, -94 40))
-14.7499	POLYGON ((-93 40, -93 41, -92 41, -92 40, -93 40))
-9.95801	POLYGON ((-90 40, -90 41, -89 41, -89 40, -90 40))
0	POLYGON ((-86 40, -86 41, -85 41, -85 40, -86 40))
6.65389	POLYGON ((-84 40, -84 41, -83 41, -83 40, -84 40))
-13.5725	POLYGON ((-7 40, -7 41, -6 41, -6 40, -7 40))
9.70853	POLYGON ((-3 40, -3 41, -2 41, -2 40, -3 40))
-7.4395	POLYGON ((0 40, 0 41, 1 41, 1 40, 0 40))
-25.0456	POLYGON ((9 40, 9 41, 10 41, 10 40, 9 40))
-20.8575	POLYGON ((16 40, 16 41, 17 41, 17 40, 16 40))
-17.0893	POLYGON ((19 40, 19 41, 20 41, 20 40, 19 40))
20.0347	POLYGON ((20 40, 20 41, 21 41, 21 40, 20 40))
-25.356	POLYGON ((21 40, 21 41, 22 41, 22 40, 21 40))
-24.6422	POLYGON ((22 40, 22 41, 23 41, 23 40, 22 40))
-24.9361	POLYGON ((23 40, 23 41, 24 41, 24 40, 23 40))
-21.3658	POLYGON ((25 40, 25 41, 26 41, 26 40, 25 40))
-0.539375	POLYGON ((26 40, 26 41, 27 41, 27 40, 26 40))
7.60365	POLYGON ((27 40, 27 41, 28 41, 28 40, 27 40))
10.8631	POLYGON ((28 40, 28 41, 29 41, 29 40, 28 40))
-19.5235	POLYGON ((29 40, 29 41, 30 41, 30 40, 29 40))
7.14677	POLYGON ((31 40, 31 41, 32 41, 32 40, 31 40))
-10.3049	POLYGON ((32 40, 32 41, 33 41, 33 40, 32 40))
11.3089	POLYGON ((35 40, 35 41, 36 41, 36 40, 35 40))
-16.6849	POLYGON ((38 40, 38 41, 39 41, 39 40, 38 40))
-13.8504	POLYGON ((108 40, 108 41, 109 41, 109 40, 108 40))
-8.67622	POLYGON ((110 40, 110 41, 111 41, 111 40, 110 40))
15.8543	POLYGON ((112 40, 112 41, 113 41, 113 40, 112 40))
6.29792	POLYGON ((115 40, 115 41, 116 41, 116 40, 115 40))
0.520263	POLYGON ((117 40, 117 41, 118 41, 118 40, 117 40))
-5.2939	POLYGON ((119 40, 119 41, 120 41, 120 40, 119 40))
-9.9588	POLYGON ((120 40, 120 41, 121 41, 121 40, 120 40))
-17.8167	POLYGON ((121 40, 121 41, 122 41, 122 40, 121 40))
-9.73885	POLYGON ((122 40, 122 41, 123 41, 123 40, 122 40))
-9.65957	POLYGON ((123 40, 123 41, 124 41, 124 40, 123 40))
-4.45418	POLYGON ((124 40, 124 41, 125 41, 125 40, 124 40))
21.7488	POLYGON ((141 40, 141 41, 142 41, 142 40, 141 40))
-18.839	POLYGON ((-122 41, -122 42, -121 42, -121 41, -122 41))
5.81417	POLYGON ((-116 41, -116 42, -115 42, -115 41, -116 41))
25.2738	POLYGON ((-114 41, -114 42, -113 42, -113 41, -114 41))
25.2738	POLYGON ((-113 41, -113 42, -112 42, -112 41, -113 41))
25.2738	POLYGON ((-112 41, -112 42, -111 42, -111 41, -112 41))
16.1829	POLYGON ((-110 41, -110 42, -109 42, -109 41, -110 41))
-11.5005	POLYGON ((-107 41, -107 42, -106 42, -106 41, -107 41))
-4.3264	POLYGON ((-106 41, -106 42, -105 42, -105 41, -106 41))
1.50602	POLYGON ((-105 41, -105 42, -104 42, -104 41, -105 41))
2.99379	POLYGON ((-104 41, -104 42, -103 42, -103 41, -104 41))
3.63574	POLYGON ((-103 41, -103 42, -102 42, -102 41, -103 41))
-1.15155	POLYGON ((-102 41, -102 42, -101 42, -101 41, -102 41))
4.96532	POLYGON ((-101 41, -101 42, -100 42, -100 41, -101 41))
-20.8835	POLYGON ((-94 41, -94 42, -93 42, -93 41, -94 41))
-20.8835	POLYGON ((-93 41, -93 42, -92 42, -92 41, -93 41))
-10.9255	POLYGON ((-92 41, -92 42, -91 42, -91 41, -92 41))
17.02	POLYGON ((-7 41, -7 42, -6 42, -6 41, -7 41))
14.8594	POLYGON ((-6 41, -6 42, -5 42, -5 41, -6 41))
-24.0781	POLYGON ((-4 41, -4 42, -3 42, -3 41, -4 41))
17.5347	POLYGON ((-1 41, -1 42, 0 42, 0 41, -1 41))
11.651	POLYGON ((0 41, 0 42, 1 42, 1 41, 0 41))
5.66938	POLYGON ((14 41, 14 42, 15 42, 15 41, 14 41))
-13.6729	POLYGON ((15 41, 15 42, 16 42, 16 41, 15 41))
-11.7835	POLYGON ((16 41, 16 42, 17 42, 17 41, 16 41))
9.04974	POLYGON ((19 41, 19 42, 20 42, 20 41, 19 41))
12.3859	POLYGON ((20 41, 20 42, 21 42, 21 41, 20 41))
-15.5988	POLYGON ((23 41, 23 42, 24 42, 24 41, 23 41))
6.90456	POLYGON ((25 41, 25 42, 26 42, 26 41, 25 41))
-12.709	POLYGON ((28 41, 28 42, 29 42, 29 41, 28 41))
-5.33041	POLYGON ((36 41, 36 42, 37 42, 37 41, 36 41))
-13.8372	POLYGON ((108 41, 108 42, 109 42, 109 41, 108 41))
-9.49252	POLYGON ((115 41, 115 42, 116 42, 116 41, 115 41))
-3.21285	POLYGON ((118 41, 118 42, 119 42, 119 41, 118 41))
0	POLYGON ((120 41, 120 42, 121 42, 121 41, 120 41))
9.36473	POLYGON ((121 41, 121 42, 122 42, 122 41, 121 41))
0	POLYGON ((122 41, 122 42, 123 42, 123 41, 122 41))
-13.7276	POLYGON ((123 41, 123 42, 124 42, 124 41, 123 41))
16.5298	POLYGON ((129 41, 129 42, 130 42, 130 41, 129 41))
-14.9233	POLYGON ((-123 42, -123 43, -122 43, -122 42, -123 42))
-14.9233	POLYGON ((-122 42, -122 43, -121 43, -121 42, -122 42))
14.5217	POLYGON ((-121 42, -121 43, -120 43, -120 42, -121 42))
4.96532	POLYGON ((-116 42, -116 43, -115 43, -115 42, -116 42))
-9.61117	POLYGON ((-114 42, -114 43, -113 43, -113 42, -114 42))
-7.46623	POLYGON ((-113 42, -113 43, -112 43, -112 42, -113 42))
-4.34465	POLYGON ((-112 42, -112 43, -111 43, -111 42, -112 42))
-15.2428	POLYGON ((-111 42, -111 43, -110 43, -110 42, -111 42))
-2.69259	POLYGON ((-110 42, -110 43, -109 43, -109 42, -110 42))
-3.7605	POLYGON ((-108 42, -108 43, -107 43, -107 42, -108 42))
-3.7605	POLYGON ((-107 42, -107 43, -106 43, -106 42, -107 42))
-13.0705	POLYGON ((-106 42, -106 43, -105 43, -105 42, -106 42))
-6.14155	POLYGON ((-105 42, -105 43, -104 43, -104 42, -105 42))
-5.39644	POLYGON ((-103 42, -103 43, -102 43, -102 42, -103 42))
0.0420727	POLYGON ((-102 42, -102 43, -101 43, -101 42, -102 42))
4.35452	POLYGON ((-101 42, -101 43, -100 43, -100 42, -101 42))
0	POLYGON ((-100 42, -100 43, -99 43, -99 42, -100 42))
22.7273	POLYGON ((-98 42, -98 43, -97 43, -97 42, -98 42))
2.74735	POLYGON ((-96 42, -96 43, -95 43, -95 42, -96 42))
-16.6119	POLYGON ((-95 42, -95 43, -94 43, -94 42, -95 42))
-1.07415	POLYGON ((-89 42, -89 43, -88 43, -88 42, -89 42))
-0.757576	POLYGON ((-2 42, -2 43, -1 43, -1 42, -2 42))
-6.51698	POLYGON ((-1 42, -1 43, 0 43, 0 42, -1 42))
-9.16999	POLYGON ((0 42, 0 43, 1 43, 1 42, 0 42))
-3.77875	POLYGON ((2 42, 2 43, 3 43, 3 42, 2 42))
-3.93628	POLYGON ((9 42, 9 43, 10 43, 10 42, 9 42))
-1.14093	POLYGON ((11 42, 11 43, 12 43, 12 42, 11 42))
6.79993	POLYGON ((19 42, 19 43, 20 43, 20 42, 19 42))
-21.4904	POLYGON ((27 42, 27 43, 28 43, 28 42, 27 42))
17.8076	POLYGON ((41 42, 41 43, 42 43, 42 42, 41 42))
-9.00101	POLYGON ((42 42, 42 43, 43 43, 43 42, 42 42))
20.1168	POLYGON ((47 42, 47 43, 48 43, 48 42, 47 42))
15.9365	POLYGON ((48 42, 48 43, 49 43, 49 42, 48 42))
16.8446	POLYGON ((119 42, 119 43, 120 43, 120 42, 119 42))
10.3414	POLYGON ((121 42, 121 43, 122 43, 122 42, 121 42))
0.532686	POLYGON ((122 42, 122 43, 123 43, 123 42, 122 42))
9.00021	POLYGON ((123 42, 123 43, 124 43, 124 42, 123 42))
3.53963	POLYGON ((124 42, 124 43, 125 43, 125 42, 124 42))
2.07015	POLYGON ((125 42, 125 43, 126 43, 126 42, 125 42))
2.94453	POLYGON ((130 42, 130 43, 131 43, 131 42, 130 42))
-12.2581	POLYGON ((-117 43, -117 44, -116 44, -116 43, -117 43))
4.96532	POLYGON ((-116 43, -116 44, -115 44, -115 43, -116 43))
-7.46623	POLYGON ((-113 43, -113 44, -112 44, -112 43, -113 43))
-4.34465	POLYGON ((-112 43, -112 44, -111 44, -111 43, -112 43))
-4.07862	POLYGON ((-109 43, -109 44, -108 44, -108 43, -109 43))
0	POLYGON ((-107 43, -107 44, -106 44, -106 43, -107 43))
-4.76451	POLYGON ((-104 43, -104 44, -103 44, -103 43, -104 43))
7.47958	POLYGON ((-96 43, -96 44, -95 44, -95 43, -96 43))
-11.7014	POLYGON ((-95 43, -95 44, -94 44, -94 43, -95 43))
-11.2997	POLYGON ((-94 43, -94 44, -93 44, -93 43, -94 43))
10.0584	POLYGON ((-89 43, -89 44, -88 44, -88 43, -89 43))
-18.1453	POLYGON ((-85 43, -85 44, -84 44, -84 43, -85 43))
-25.1004	POLYGON ((-2 43, -2 44, -1 44, -1 43, -2 43))
-24.2607	POLYGON ((2 43, 2 44, 3 44, 3 43, 2 43))
-8.25002	POLYGON ((3 43, 3 44, 4 44, 4 43, 3 43))
4.92093	POLYGON ((4 43, 4 44, 5 44, 5 43, 4 43))
12.6597	POLYGON ((5 43, 5 44, 6 44, 6 43, 5 43))
4.11647	POLYGON ((6 43, 6 44, 7 44, 7 43, 6 43))
-20.8105	POLYGON ((10 43, 10 44, 11 44, 11 43, 10 43))
-19.4597	POLYGON ((11 43, 11 44, 12 44, 12 43, 11 43))
-5.4582	POLYGON ((12 43, 12 44, 13 44, 13 43, 12 43))
2.38226	POLYGON ((17 43, 17 44, 18 44, 18 43, 17 43))
11.5279	POLYGON ((25 43, 25 44, 26 44, 26 43, 25 43))
3.40153	POLYGON ((47 43, 47 44, 48 44, 48 43, 47 43))
17.2565	POLYGON ((51 43, 51 44, 52 44, 52 43, 51 43))
18.2076	POLYGON ((119 43, 119 44, 120 44, 120 43, 119 43))
18.7847	POLYGON ((120 43, 120 44, 121 44, 121 43, 120 43))
12.5022	POLYGON ((121 43, 121 44, 122 44, 122 43, 121 43))
6.92771	POLYGON ((122 43, 122 44, 123 44, 123 43, 122 43))
-0.384771	POLYGON ((124 43, 124 44, 125 44, 125 43, 124 43))
3.98824	POLYGON ((125 43, 125 44, 126 44, 126 43, 125 43))
1.82544	POLYGON ((126 43, 126 44, 127 44, 127 43, 126 43))
2.10135	POLYGON ((127 43, 127 44, 128 44, 128 43, 127 43))
-3.26383	POLYGON ((128 43, 128 44, 129 44, 129 43, 128 43))
-3.40453	POLYGON ((129 43, 129 44, 130 44, 130 43, 129 43))
-10.6426	POLYGON ((132 43, 132 44, 133 44, 133 43, 132 43))
-18.8207	POLYGON ((-105 44, -105 45, -104 45, -104 44, -105 44))
-13.5816	POLYGON ((-104 44, -104 45, -103 45, -103 44, -104 44))
-14.3666	POLYGON ((-101 44, -101 45, -100 45, -100 44, -101 44))
-14.3181	POLYGON ((-100 44, -100 45, -99 45, -99 44, -100 44))
0	POLYGON ((-99 44, -99 45, -98 45, -98 44, -99 44))
-9.15021	POLYGON ((-98 44, -98 45, -97 45, -97 44, -98 44))
-13.5617	POLYGON ((-96 44, -96 45, -95 45, -95 44, -96 44))
10.0584	POLYGON ((-89 44, -89 45, -88 45, -88 44, -89 44))
-2.64695	POLYGON ((-79 44, -79 45, -78 45, -78 44, -79 44))
6.92771	POLYGON ((-77 44, -77 45, -76 45, -76 44, -77 44))
-21.3399	POLYGON ((-2 44, -2 45, -1 45, -1 44, -2 44))
-15.5349	POLYGON ((11 44, 11 45, 12 45, 12 44, 11 44))
14.0682	POLYGON ((12 44, 12 45, 13 45, 13 44, 12 44))
25.2738	POLYGON ((19 44, 19 45, 20 45, 20 44, 19 44))
19.1219	POLYGON ((21 44, 21 45, 22 45, 22 44, 21 44))
5.57474	POLYGON ((22 44, 22 45, 23 45, 23 44, 22 44))
27.793	POLYGON ((24 44, 24 45, 25 45, 25 44, 24 44))
-22.9646	POLYGON ((26 44, 26 45, 27 45, 27 44, 26 44))
8.8457	POLYGON ((28 44, 28 45, 29 45, 29 44, 28 44))
6.9916	POLYGON ((29 44, 29 45, 30 45, 30 44, 29 44))
26.506	POLYGON ((37 44, 37 45, 38 45, 38 44, 37 44))
26.6126	POLYGON ((38 44, 38 45, 39 45, 39 44, 38 44))
24.5893	POLYGON ((39 44, 39 45, 40 45, 40 44, 39 44))
-12.4315	POLYGON ((41 44, 41 45, 42 45, 42 44, 41 44))
-8.64388	POLYGON ((42 44, 42 45, 43 45, 43 44, 42 44))
8.39808	POLYGON ((119 44, 119 45, 120 45, 120 44, 119 44))
17.1413	POLYGON ((120 44, 120 45, 121 45, 121 44, 120 44))
0	POLYGON ((121 44, 121 45, 122 45, 122 44, 121 44))
5.68817	POLYGON ((123 44, 123 45, 124 45, 124 44, 123 44))
-5.33914	POLYGON ((124 44, 124 45, 125 45, 125 44, 124 44))
-5.28365	POLYGON ((126 44, 126 45, 127 45, 127 44, 126 44))
-7.97736	POLYGON ((127 44, 127 45, 128 45, 128 44, 127 44))
-3.40453	POLYGON ((128 44, 128 45, 129 45, 129 44, 128 44))
-3.40453	POLYGON ((129 44, 129 45, 130 45, 130 44, 129 44))
30.0018	POLYGON ((-121 45, -121 46, -120 46, -120 45, -121 45))
-8.07777	POLYGON ((-120 45, -120 46, -119 46, -119 45, -120 45))
-14.9507	POLYGON ((-119 45, -119 46, -118 46, -118 45, -119 45))
-19.1311	POLYGON ((-107 45, -107 46, -106 46, -106 45, -107 45))
-0.264695	POLYGON ((-104 45, -104 46, -103 46, -103 45, -104 45))
6.05148	POLYGON ((-103 45, -103 46, -102 46, -102 45, -103 45))
-1.82186	POLYGON ((-99 45, -99 46, -98 46, -98 45, -99 45))
-11.2026	POLYGON ((-98 45, -98 46, -97 46, -97 45, -98 45))
-9.72939	POLYGON ((-97 45, -97 46, -96 46, -96 45, -97 45))
-7.62462	POLYGON ((-96 45, -96 46, -95 46, -95 45, -96 45))
-7.91347	POLYGON ((-95 45, -95 46, -94 46, -94 45, -95 45))
7.95911	POLYGON ((-87 45, -87 46, -86 46, -86 45, -87 45))
12.1942	POLYGON ((-75 45, -75 46, -74 46, -74 45, -75 45))
12.1942	POLYGON ((-74 45, -74 46, -73 46, -73 45, -74 45))
-11.7611	POLYGON ((-2 45, -2 46, -1 46, -1 45, -2 45))
10.6426	POLYGON ((5 45, 5 46, 6 46, 6 45, 5 45))
-5.20263	POLYGON ((6 45, 6 46, 7 46, 7 45, 6 45))
-11.7379	POLYGON ((9 45, 9 46, 10 46, 10 45, 9 45))
-13.6272	POLYGON ((12 45, 12 46, 13 46, 13 45, 12 45))
-17.3786	POLYGON ((21 45, 21 46, 22 46, 22 45, 21 45))
12.6689	POLYGON ((24 45, 24 46, 25 46, 25 45, 24 45))
2.20589	POLYGON ((27 45, 27 46, 28 46, 28 45, 27 45))
9.68837	POLYGON ((28 45, 28 46, 29 46, 29 45, 28 45))
10.8642	POLYGON ((29 45, 29 46, 30 46, 30 45, 29 45))
-3.82439	POLYGON ((30 45, 30 46, 31 46, 31 45, 30 45))
-20.5047	POLYGON ((32 45, 32 46, 33 46, 33 45, 32 45))
9.03782	POLYGON ((33 45, 33 46, 34 46, 34 45, 33 45))
-9.87268	POLYGON ((34 45, 34 46, 35 46, 35 45, 34 45))
-8.36903	POLYGON ((35 45, 35 46, 36 46, 36 45, 35 45))
14.1306	POLYGON ((36 45, 36 46, 37 46, 37 45, 36 45))
15.2268	POLYGON ((37 45, 37 46, 38 46, 38 45, 37 45))
17.3589	POLYGON ((38 45, 38 46, 39 46, 39 45, 38 45))
25.5962	POLYGON ((39 45, 39 46, 40 46, 40 45, 39 45))
-6.69262	POLYGON ((41 45, 41 46, 42 46, 42 45, 41 45))
1.89847	POLYGON ((42 45, 42 46, 43 46, 43 45, 42 45))
19.5354	POLYGON ((43 45, 43 46, 44 46, 44 45, 43 45))
-17.4881	POLYGON ((44 45, 44 46, 45 46, 45 45, 44 45))
19.5317	POLYGON ((47 45, 47 46, 48 46, 48 45, 47 45))
21.481	POLYGON ((48 45, 48 46, 49 46, 49 45, 48 45))
8.91299	POLYGON ((121 45, 121 46, 122 46, 122 45, 121 45))
1.09279	POLYGON ((122 45, 122 46, 123 46, 123 45, 122 45))
0.129176	POLYGON ((123 45, 123 46, 124 46, 124 45, 123 45))
-0.264002	POLYGON ((124 45, 124 46, 125 46, 125 45, 124 45))
2.30944	POLYGON ((125 45, 125 46, 126 46, 126 45, 125 45))
-9.64814	POLYGON ((126 45, 126 46, 127 46, 127 45, 126 45))
-1.51515	POLYGON ((127 45, 127 46, 128 46, 128 45, 127 45))
-0.183421	POLYGON ((128 45, 128 46, 129 46, 129 45, 128 45))
10.0493	POLYGON ((129 45, 129 46, 130 46, 130 45, 129 45))
-2.39187	POLYGON ((130 45, 130 46, 131 46, 131 45, 130 45))
-2.27014	POLYGON ((131 45, 131 46, 132 46, 132 45, 131 45))
-2.03982	POLYGON ((132 45, 132 46, 133 46, 133 45, 132 45))
-3.41365	POLYGON ((-111 46, -111 47, -110 47, -110 46, -111 46))
-0.264695	POLYGON ((-104 46, -104 47, -103 47, -103 46, -104 46))
-20.847	POLYGON ((-102 46, -102 47, -101 47, -101 46, -102 46))
-11.2085	POLYGON ((-101 46, -101 47, -100 47, -100 46, -101 46))
-12.6401	POLYGON ((-100 46, -100 47, -99 47, -99 46, -100 46))
-10.4326	POLYGON ((-98 46, -98 47, -97 47, -97 46, -98 46))
-11.2632	POLYGON ((-97 46, -97 47, -96 47, -96 46, -97 46))
0.273823	POLYGON ((-96 46, -96 47, -95 47, -95 46, -96 46))
7.56663	POLYGON ((-95 46, -95 47, -94 47, -94 46, -95 46))
11.0898	POLYGON ((-74 46, -74 47, -73 47, -73 46, -74 46))
11.0898	POLYGON ((-73 46, -73 47, -72 47, -72 46, -73 46))
-25.3195	POLYGON ((6 46, 6 47, 7 47, 7 46, 6 46))
-25.3195	POLYGON ((7 46, 7 47, 8 47, 8 46, 7 46))
2.38226	POLYGON ((9 46, 9 47, 10 47, 10 46, 9 46))
9.78728	POLYGON ((11 46, 11 47, 12 47, 12 46, 11 46))
7.74005	POLYGON ((16 46, 16 47, 17 47, 17 46, 16 46))
-15.5714	POLYGON ((17 46, 17 47, 18 47, 18 46, 17 46))
-15.5714	POLYGON ((18 46, 18 47, 19 47, 19 46, 18 46))
-2.35487	POLYGON ((26 46, 26 47, 27 47, 27 46, 26 46))
-7.79781	POLYGON ((27 46, 27 47, 28 47, 28 46, 27 46))
15.316	POLYGON ((30 46, 30 47, 31 47, 31 46, 30 46))
34.4469	POLYGON ((31 46, 31 47, 32 47, 32 46, 31 46))
-13.8189	POLYGON ((32 46, 32 47, 33 47, 33 46, 32 46))
3.60328	POLYGON ((33 46, 33 47, 34 47, 34 46, 33 46))
-9.69946	POLYGON ((34 46, 34 47, 35 47, 35 46, 34 46))
29.8282	POLYGON ((35 46, 35 47, 36 47, 36 46, 35 46))
-5.01548	POLYGON ((36 46, 36 47, 37 47, 37 46, 36 46))
5.54034	POLYGON ((37 46, 37 47, 38 47, 38 46, 37 46))
19.1473	POLYGON ((38 46, 38 47, 39 47, 39 46, 38 46))
-10.2193	POLYGON ((41 46, 41 47, 42 47, 42 46, 41 46))
17.6187	POLYGON ((42 46, 42 47, 43 47, 43 46, 42 46))
18.1544	POLYGON ((43 46, 43 47, 44 47, 44 46, 43 46))
20.0018	POLYGON ((49 46, 49 47, 50 47, 50 46, 49 46))
-0.951824	POLYGON ((123 46, 123 47, 124 47, 124 46, 123 46))
6.52696	POLYGON ((124 46, 124 47, 125 47, 125 46, 124 46))
-4.39511	POLYGON ((125 46, 125 47, 126 47, 126 46, 125 46))
-6.82731	POLYGON ((126 46, 126 47, 127 47, 127 46, 126 46))
-2.37347	POLYGON ((127 46, 127 47, 128 47, 128 46, 127 46))
10.0493	POLYGON ((129 46, 129 47, 130 47, 130 46, 129 46))
-1.77345	POLYGON ((130 46, 130 47, 131 47, 131 46, 130 46))
1.57856	POLYGON ((132 46, 132 47, 133 47, 133 46, 132 46))
-1.29609	POLYGON ((134 46, 134 47, 135 47, 135 46, 134 46))
4.42054	POLYGON ((-113 47, -113 48, -112 48, -112 47, -113 47))
-14.7499	POLYGON ((-103 47, -103 48, -102 48, -102 47, -103 47))
-15.188	POLYGON ((-102 47, -102 48, -101 48, -101 47, -102 47))
-14.8045	POLYGON ((-101 47, -101 48, -100 48, -100 47, -101 47))
-14.1274	POLYGON ((-99 47, -99 48, -98 48, -98 47, -99 47))
-11.5043	POLYGON ((-98 47, -98 48, -97 48, -97 47, -98 47))
-4.226	POLYGON ((-96 47, -96 48, -95 48, -95 47, -96 47))
-4.21557	POLYGON ((-95 47, -95 48, -94 48, -94 47, -95 47))
-11.2632	POLYGON ((-94 47, -94 48, -93 48, -93 47, -94 47))
-11.2632	POLYGON ((-93 47, -93 48, -92 48, -92 47, -93 47))
-25.3195	POLYGON ((6 47, 6 48, 7 48, 7 47, 6 47))
-25.3195	POLYGON ((7 47, 7 48, 8 48, 8 47, 7 47))
21.0296	POLYGON ((8 47, 8 48, 9 48, 9 47, 8 47))
21.0296	POLYGON ((9 47, 9 48, 10 48, 10 47, 9 47))
-17.5429	POLYGON ((17 47, 17 48, 18 48, 18 47, 17 47))
-13.6106	POLYGON ((18 47, 18 48, 19 48, 19 47, 18 47))
7.63249	POLYGON ((20 47, 20 48, 21 48, 21 47, 20 47))
-18.2548	POLYGON ((21 47, 21 48, 22 48, 22 47, 21 47))
12.1668	POLYGON ((23 47, 23 48, 24 48, 24 47, 23 47))
28.149	POLYGON ((26 47, 26 48, 27 48, 27 47, 26 47))
-4.5788	POLYGON ((27 47, 27 48, 28 48, 28 47, 27 47))
22.8642	POLYGON ((28 47, 28 48, 29 48, 29 47, 28 47))
7.84045	POLYGON ((29 47, 29 48, 30 48, 30 47, 29 47))
34.4469	POLYGON ((30 47, 30 48, 31 48, 31 47, 30 47))
34.4469	POLYGON ((31 47, 31 48, 32 48, 32 47, 31 47))
-0.684861	POLYGON ((33 47, 33 48, 34 48, 34 47, 33 47))
-0.191887	POLYGON ((34 47, 34 48, 35 48, 35 47, 34 47))
-0.191676	POLYGON ((35 47, 35 48, 36 48, 36 47, 35 47))
-15.4071	POLYGON ((38 47, 38 48, 39 48, 39 47, 38 47))
-16.1006	POLYGON ((40 47, 40 48, 41 48, 41 47, 40 47))
-18.2913	POLYGON ((41 47, 41 48, 42 48, 42 47, 41 47))
14.6221	POLYGON ((42 47, 42 48, 43 48, 43 47, 42 47))
14.6221	POLYGON ((43 47, 43 48, 44 48, 44 47, 43 47))
-15.2245	POLYGON ((83 47, 83 48, 84 48, 84 47, 83 47))
-15.2107	POLYGON ((84 47, 84 48, 85 48, 85 47, 84 47))
-13.5451	POLYGON ((86 47, 86 48, 87 48, 87 47, 86 47))
13.3899	POLYGON ((112 47, 112 48, 113 48, 113 47, 112 47))
-6.47572	POLYGON ((117 47, 117 48, 118 48, 118 47, 117 47))
6.62651	POLYGON ((118 47, 118 48, 119 48, 119 47, 118 47))
7.53819	POLYGON ((119 47, 119 48, 120 48, 120 47, 119 47))
1.77882	POLYGON ((123 47, 123 48, 124 48, 124 47, 123 47))
-0.539605	POLYGON ((124 47, 124 48, 125 48, 125 47, 124 47))
-5.64074	POLYGON ((125 47, 125 48, 126 48, 126 47, 125 47))
-4.2066	POLYGON ((126 47, 126 48, 127 48, 127 47, 126 47))
0.874629	POLYGON ((127 47, 127 48, 128 48, 128 47, 127 47))
-5.87806	POLYGON ((-111 48, -111 49, -110 49, -110 48, -111 48))
-5.87806	POLYGON ((-110 48, -110 49, -109 49, -109 48, -110 48))
-4.07396	POLYGON ((-108 48, -108 49, -107 49, -107 48, -108 48))
-15.3518	POLYGON ((-105 48, -105 49, -104 49, -104 48, -105 48))
-12.7881	POLYGON ((-103 48, -103 49, -102 49, -102 48, -103 48))
-14.325	POLYGON ((-101 48, -101 49, -100 49, -100 48, -101 48))
-14.2888	POLYGON ((-100 48, -100 49, -99 49, -99 48, -100 48))
-4.226	POLYGON ((-96 48, -96 49, -95 49, -95 48, -96 48))
-4.226	POLYGON ((-95 48, -95 49, -94 49, -94 48, -95 48))
-2.28065	POLYGON ((17 48, 17 49, 18 49, 18 48, 17 48))
-3.39367	POLYGON ((33 48, 33 49, 34 49, 34 48, 33 48))
14.6221	POLYGON ((42 48, 42 49, 43 49, 43 48, 42 48))
14.6221	POLYGON ((43 48, 43 49, 44 49, 44 48, 43 48))
5.26715	POLYGON ((80 48, 80 49, 81 49, 81 48, 80 48))
-15.2245	POLYGON ((82 48, 82 49, 83 49, 83 48, 82 48))
-15.1955	POLYGON ((83 48, 83 49, 84 49, 84 48, 83 48))
-15.2245	POLYGON ((84 48, 84 49, 85 49, 85 48, 84 48))
13.9376	POLYGON ((116 48, 116 49, 117 49, 117 48, 116 48))
13.4659	POLYGON ((117 48, 117 49, 118 49, 118 48, 117 48))
-10.5562	POLYGON ((119 48, 119 49, 120 49, 120 48, 119 48))
-2.08105	POLYGON ((123 48, 123 49, 124 49, 124 48, 123 48))
-0.56392	POLYGON ((125 48, 125 49, 126 49, 126 48, 125 48))
-6.09714	POLYGON ((126 48, 126 49, 127 49, 127 48, 126 48))
-8.65279	POLYGON ((128 48, 128 49, 129 49, 129 48, 128 48))
-7.88779	POLYGON ((134 48, 134 49, 135 49, 135 48, 134 48))
4.20809	POLYGON ((135 48, 135 49, 136 49, 136 48, 135 48))
1.94397	POLYGON ((136 48, 136 49, 137 49, 137 48, 136 48))
-12.0482	POLYGON ((-120 49, -120 50, -119 50, -119 49, -120 49))
-8.39723	POLYGON ((-113 49, -113 50, -112 50, -112 49, -113 49))
-8.39723	POLYGON ((-112 49, -112 50, -111 50, -111 49, -112 49))
-0.958379	POLYGON ((-111 49, -111 50, -110 50, -110 49, -111 49))
-12.3038	POLYGON ((-110 49, -110 50, -109 50, -109 49, -110 49))
-14.7134	POLYGON ((-106 49, -106 50, -105 50, -105 49, -106 49))
-4.51627	POLYGON ((-105 49, -105 50, -104 50, -104 49, -105 49))
-13.4482	POLYGON ((-101 49, -101 50, -100 50, -100 49, -101 49))
-8.71669	POLYGON ((-99 49, -99 50, -98 50, -98 49, -99 49))
-9.54728	POLYGON ((-96 49, -96 50, -95 50, -95 49, -96 49))
-15.4618	POLYGON ((17 49, 17 50, 18 50, 18 49, 17 49))
-1.40562	POLYGON ((18 49, 18 50, 19 50, 19 49, 18 49))
-15.7539	POLYGON ((31 49, 31 50, 32 50, 32 49, 31 49))
-15.7539	POLYGON ((32 49, 32 50, 33 50, 33 49, 32 49))
-15.5178	POLYGON ((33 49, 33 50, 34 50, 34 49, 33 49))
-3.45016	POLYGON ((78 49, 78 50, 79 50, 79 49, 78 49))
-3.45016	POLYGON ((79 49, 79 50, 80 50, 80 49, 79 49))
0.290032	POLYGON ((80 49, 80 50, 81 50, 81 49, 80 49))
8.16555	POLYGON ((81 49, 81 50, 82 50, 82 49, 81 49))
-15.2245	POLYGON ((83 49, 83 50, 84 50, 84 49, 83 49))
-15.2245	POLYGON ((84 49, 84 50, 85 50, 85 49, 84 49))
13.2256	POLYGON ((102 49, 102 50, 103 50, 103 49, 102 49))
13.7185	POLYGON ((105 49, 105 50, 106 50, 106 49, 105 49))
13.4304	POLYGON ((117 49, 117 50, 118 50, 118 49, 117 49))
-2.16693	POLYGON ((118 49, 118 50, 119 50, 119 49, 118 49))
-1.86874	POLYGON ((119 49, 119 50, 120 50, 120 49, 119 49))
-2.33678	POLYGON ((129 49, 129 50, 130 50, 130 49, 129 49))
2.4158	POLYGON ((136 49, 136 50, 137 50, 137 49, 136 49))
2.02044	POLYGON ((137 49, 137 50, 138 50, 138 49, 137 49))
-12.0482	POLYGON ((-120 50, -120 51, -119 51, -119 50, -120 50))
-1.75309	POLYGON ((-113 50, -113 51, -112 51, -112 50, -113 50))
21.5225	POLYGON ((-112 50, -112 51, -111 51, -111 50, -112 50))
-14.3848	POLYGON ((-104 50, -104 51, -103 51, -103 50, -104 50))
-11.8565	POLYGON ((-100 50, -100 51, -99 51, -99 50, -100 50))
-4.76592	POLYGON ((-99 50, -99 51, -98 51, -98 50, -99 50))
-7.97342	POLYGON ((-98 50, -98 51, -97 51, -97 50, -98 50))
17.3604	POLYGON ((30 50, 30 51, 31 51, 31 50, 30 50))
16.3008	POLYGON ((71 50, 71 51, 72 51, 72 50, 71 50))
-6.88207	POLYGON ((79 50, 79 51, 80 51, 80 50, 79 50))
-12.2991	POLYGON ((81 50, 81 51, 82 51, 82 50, 81 50))
10.1583	POLYGON ((105 50, 105 51, 106 51, 106 50, 105 50))
15.1373	POLYGON ((114 50, 114 51, 115 51, 115 50, 114 50))
12.7054	POLYGON ((115 50, 115 51, 116 51, 116 50, 115 50))
-6.90033	POLYGON ((116 50, 116 51, 117 51, 117 50, 116 50))
-8.1234	POLYGON ((117 50, 117 51, 118 51, 118 50, 117 50))
-4.25593	POLYGON ((118 50, 118 51, 119 51, 119 50, 118 50))
2.47826	POLYGON ((136 50, 136 51, 137 51, 137 50, 136 50))
1.06791	POLYGON ((137 50, 137 51, 138 51, 138 50, 137 50))
1.75952	POLYGON ((-106 51, -106 52, -105 52, -105 51, -106 51))
-4.68163	POLYGON ((-100 51, -100 52, -99 52, -99 51, -100 51))
-5.82085	POLYGON ((-99 51, -99 52, -98 52, -98 51, -99 51))
-1.70823	POLYGON ((-98 51, -98 52, -97 52, -97 51, -98 51))
-1.433	POLYGON ((-97 51, -97 52, -96 52, -96 51, -97 51))
21.4768	POLYGON ((14 51, 14 52, 15 52, 15 51, 14 51))
14.8959	POLYGON ((16 51, 16 52, 17 52, 17 51, 16 51))
2.19058	POLYGON ((23 51, 23 52, 24 52, 24 51, 23 51))
17.3604	POLYGON ((30 51, 30 52, 31 52, 31 51, 30 51))
-11.9387	POLYGON ((37 51, 37 52, 38 52, 38 51, 37 51))
1.50602	POLYGON ((68 51, 68 52, 69 52, 69 51, 68 51))
4.33181	POLYGON ((69 51, 69 52, 70 52, 70 51, 69 51))
-4.60768	POLYGON ((70 51, 70 52, 71 52, 71 51, 70 51))
10.55	POLYGON ((71 51, 71 52, 72 52, 72 51, 71 51))
19.0854	POLYGON ((77 51, 77 52, 78 52, 78 51, 77 51))
-4.17715	POLYGON ((81 51, 81 52, 82 52, 82 51, 81 51))
-1.1853	POLYGON ((82 51, 82 52, 83 52, 83 51, 82 51))
-10.6426	POLYGON ((91 51, 91 52, 92 52, 92 51, 91 51))
-10.6426	POLYGON ((92 51, 92 52, 93 52, 93 51, 92 51))
-7.092	POLYGON ((106 51, 106 52, 107 52, 107 51, 106 51))
-5.76853	POLYGON ((115 51, 115 52, 116 52, 116 51, 115 51))
-6.5774	POLYGON ((136 51, 136 52, 137 52, 137 51, 136 51))
-0.237313	POLYGON ((138 51, 138 52, 139 52, 139 51, 138 51))
-12.4681	POLYGON ((141 51, 141 52, 142 52, 142 51, 141 51))
-3.83776	POLYGON ((-101 52, -101 53, -100 53, -100 52, -101 52))
-7.65617	POLYGON ((-100 52, -100 53, -99 53, -99 52, -100 52))
-9.87846	POLYGON ((-99 52, -99 53, -98 53, -98 52, -99 52))
-9.01789	POLYGON ((-98 52, -98 53, -97 53, -97 52, -98 52))
-4.73713	POLYGON ((1 52, 1 53, 2 53, 2 52, 1 52))
-11.1263	POLYGON ((4 52, 4 53, 5 53, 5 52, 4 52))
-11.1263	POLYGON ((5 52, 5 53, 6 53, 6 52, 5 52))
-10.2227	POLYGON ((35 52, 35 53, 36 53, 36 52, 35 52))
1.46039	POLYGON ((60 52, 60 53, 61 53, 61 52, 60 52))
-1.12902	POLYGON ((61 52, 61 53, 62 53, 62 52, 61 52))
6.82279	POLYGON ((62 52, 62 53, 63 53, 63 52, 62 52))
10.8708	POLYGON ((63 52, 63 53, 64 53, 64 52, 63 52))
20.3187	POLYGON ((64 52, 64 53, 65 53, 65 52, 64 52))
-8.55889	POLYGON ((66 52, 66 53, 67 53, 67 52, 66 52))
12.0482	POLYGON ((67 52, 67 53, 68 53, 68 52, 67 52))
11.4458	POLYGON ((76 52, 76 53, 77 53, 77 52, 76 52))
-12.4431	POLYGON ((81 52, 81 53, 82 53, 82 52, 81 52))
-6.4761	POLYGON ((82 52, 82 53, 83 53, 83 52, 82 52))
-10.6426	POLYGON ((91 52, 91 53, 92 53, 92 52, 91 52))
-10.6426	POLYGON ((92 52, 92 53, 93 53, 93 52, 92 52))
14.4578	POLYGON ((107 52, 107 53, 108 53, 108 52, 107 52))
4.40854	POLYGON ((108 52, 108 53, 109 53, 109 52, 108 52))
-12.6323	POLYGON ((136 52, 136 53, 137 53, 137 52, 136 52))
-3.41365	POLYGON ((141 52, 141 53, 142 53, 142 52, 141 52))
-5.3874	POLYGON ((-101 53, -101 54, -100 54, -100 53, -101 53))
-5.67904	POLYGON ((-100 53, -100 54, -99 54, -99 53, -100 53))
-11.1263	POLYGON ((5 53, 5 54, 6 54, 6 53, 5 53))
-8.02871	POLYGON ((61 53, 61 54, 62 54, 62 53, 61 53))
-9.51314	POLYGON ((62 53, 62 54, 63 54, 63 53, 62 53))
10.8448	POLYGON ((63 53, 63 54, 64 54, 64 53, 63 53))
2.22384	POLYGON ((64 53, 64 54, 65 54, 65 53, 64 53))
12.2579	POLYGON ((65 53, 65 54, 66 54, 66 53, 65 53))
13.8682	POLYGON ((67 53, 67 54, 68 54, 68 53, 67 53))
1.07704	POLYGON ((68 53, 68 54, 69 54, 69 53, 68 53))
10.1588	POLYGON ((81 53, 81 54, 82 54, 82 53, 81 53))
0.0273823	POLYGON ((90 53, 90 54, 91 54, 91 53, 90 53))
2.5956	POLYGON ((91 53, 91 54, 92 54, 92 53, 91 53))
-12.6482	POLYGON ((108 53, 108 54, 109 54, 109 53, 108 53))
-12.1091	POLYGON ((109 53, 109 54, 110 54, 110 53, 109 53))
-8.67105	POLYGON ((127 53, 127 54, 128 54, 128 53, 127 53))
1.01991	POLYGON ((61 54, 61 55, 62 55, 62 54, 61 54))
-2.70981	POLYGON ((62 54, 62 55, 63 55, 63 54, 62 54))
0.316842	POLYGON ((63 54, 63 55, 64 55, 64 54, 63 54))
8.35461	POLYGON ((64 54, 64 55, 65 55, 65 54, 64 54))
-2.08879	POLYGON ((68 54, 68 55, 69 55, 69 54, 68 54))
11.2085	POLYGON ((74 54, 74 55, 75 55, 75 54, 74 54))
10.1588	POLYGON ((81 54, 81 55, 82 55, 82 54, 81 54))
10.1588	POLYGON ((82 54, 82 55, 83 55, 83 54, 82 54))
10.1588	POLYGON ((83 54, 83 55, 84 55, 84 54, 83 54))
-15.8452	POLYGON ((90 54, 90 55, 91 55, 91 54, 90 54))
-15.8452	POLYGON ((91 54, 91 55, 92 55, 92 54, 91 54))
-8.67105	POLYGON ((127 54, 127 55, 128 55, 128 54, 127 54))
-8.67105	POLYGON ((128 54, 128 55, 129 55, 129 54, 128 54))
-8.67105	POLYGON ((129 54, 129 55, 130 55, 130 54, 129 54))
6.85469	POLYGON ((138 54, 138 55, 139 55, 139 54, 138 54))
-18.4191	POLYGON ((-7 55, -7 56, -6 56, -6 55, -7 55))
-10.8799	POLYGON ((64 55, 64 56, 65 56, 65 55, 64 55))
-10.8799	POLYGON ((65 55, 65 56, 66 56, 66 55, 65 55))
-15.8452	POLYGON ((90 55, 90 56, 91 56, 91 55, 90 55))
-15.8452	POLYGON ((91 55, 91 56, 92 56, 92 55, 91 55))
-15.8452	POLYGON ((92 55, 92 56, 93 56, 93 55, 92 55))
-20.7375	POLYGON ((8 56, 8 57, 9 57, 9 56, 8 56))
8.023	POLYGON ((23 56, 23 57, 24 57, 24 56, 23 56))
10.67	POLYGON ((18 57, 18 58, 19 58, 19 57, 18 57))
7.41638	POLYGON ((23 57, 23 58, 24 58, 24 57, 23 57))
13.6455	POLYGON ((22 58, 22 59, 23 59, 23 58, 22 58))
2.93226	POLYGON ((9 59, 9 60, 10 60, 10 59, 9 59))
-8.80796	POLYGON ((10 59, 10 60, 11 60, 11 59, 10 59))
-11.7982	POLYGON ((11 59, 11 60, 12 60, 12 59, 11 59))
-12.8149	POLYGON ((13 59, 13 60, 14 60, 14 59, 13 59))
-4.40153	POLYGON ((15 59, 15 60, 16 60, 16 59, 15 59))
-0.227322	POLYGON ((16 59, 16 60, 17 60, 17 59, 16 59))
3.15809	POLYGON ((17 59, 17 60, 18 60, 18 59, 17 59))
-4.43593	POLYGON ((18 59, 18 60, 19 60, 19 59, 18 59))
-2.02629	POLYGON ((23 59, 23 60, 24 60, 24 59, 23 59))
11.9387	POLYGON ((31 59, 31 60, 32 60, 32 59, 31 59))
12.001	POLYGON ((38 59, 38 60, 39 60, 39 59, 38 59))
-7.18328	POLYGON ((9 60, 9 61, 10 61, 10 60, 9 60))
-9.51964	POLYGON ((10 60, 10 61, 11 61, 11 60, 10 60))
-11.5039	POLYGON ((11 60, 11 61, 12 61, 12 60, 11 60))
-15.3523	POLYGON ((12 60, 12 61, 13 61, 13 60, 12 60))
2.39138	POLYGON ((14 60, 14 61, 15 61, 15 60, 14 60))
-1.84955	POLYGON ((15 60, 15 61, 16 61, 16 60, 15 60))
5.25495	POLYGON ((16 60, 16 61, 17 61, 17 60, 16 60))
-4.44328	POLYGON ((17 60, 17 61, 18 61, 18 60, 17 60))
20.8196	POLYGON ((19 60, 19 61, 20 61, 20 60, 19 60))
17.1442	POLYGON ((21 60, 21 61, 22 61, 22 60, 21 60))
-9.82671	POLYGON ((22 60, 22 61, 23 61, 23 60, 22 60))
9.63001	POLYGON ((23 60, 23 61, 24 61, 24 60, 23 60))
12.9268	POLYGON ((24 60, 24 61, 25 61, 25 60, 24 60))
9.92203	POLYGON ((25 60, 25 61, 26 61, 26 60, 25 60))
4.71936	POLYGON ((26 60, 26 61, 27 61, 27 60, 26 60))
4.79506	POLYGON ((27 60, 27 61, 28 61, 28 60, 27 60))
3.65993	POLYGON ((28 60, 28 61, 29 61, 29 60, 28 60))
12.6198	POLYGON ((29 60, 29 61, 30 61, 30 60, 29 60))
10.5301	POLYGON ((30 60, 30 61, 31 61, 31 60, 30 60))
11.9387	POLYGON ((31 60, 31 61, 32 61, 32 60, 31 60))
11.9387	POLYGON ((32 60, 32 61, 33 61, 33 60, 32 60))
-9.64768	POLYGON ((9 61, 9 62, 10 62, 10 61, 9 61))
-1.42641	POLYGON ((10 61, 10 62, 11 62, 11 61, 10 61))
2.39138	POLYGON ((14 61, 14 62, 15 62, 15 61, 14 61))
0.881745	POLYGON ((16 61, 16 62, 17 62, 17 61, 16 61))
-7.95779	POLYGON ((17 61, 17 62, 18 62, 18 61, 17 61))
3.2704	POLYGON ((21 61, 21 62, 22 62, 22 61, 21 61))
-7.26694	POLYGON ((22 61, 22 62, 23 62, 23 61, 22 61))
-2.32461	POLYGON ((23 61, 23 62, 24 62, 24 61, 23 61))
-0.943237	POLYGON ((24 61, 24 62, 25 62, 25 61, 24 61))
6.76768	POLYGON ((25 61, 25 62, 26 62, 26 61, 25 61))
5.12752	POLYGON ((26 61, 26 62, 27 62, 27 61, 26 61))
5.58116	POLYGON ((27 61, 27 62, 28 62, 28 61, 27 61))
6.44883	POLYGON ((28 61, 28 62, 29 62, 29 61, 28 61))
5.00364	POLYGON ((29 61, 29 62, 30 62, 30 61, 29 61))
11.2178	POLYGON ((30 61, 30 62, 31 62, 31 61, 30 61))
11.9387	POLYGON ((31 61, 31 62, 32 62, 32 61, 31 61))
11.9387	POLYGON ((32 61, 32 62, 33 62, 33 61, 32 61))
-9.83936	POLYGON ((7 62, 7 63, 8 63, 8 62, 7 62))
12.6832	POLYGON ((14 62, 14 63, 15 63, 15 62, 14 62))
-2.13514	POLYGON ((17 62, 17 63, 18 63, 18 62, 17 62))
-4.00932	POLYGON ((18 62, 18 63, 19 63, 19 62, 18 62))
6.93042	POLYGON ((21 62, 21 63, 22 63, 22 62, 21 62))
-1.92437	POLYGON ((22 62, 22 63, 23 63, 23 62, 22 62))
-3.0054	POLYGON ((23 62, 23 63, 24 63, 24 62, 23 62))
7.24357	POLYGON ((25 62, 25 63, 26 63, 26 62, 25 62))
5.14884	POLYGON ((26 62, 26 63, 27 63, 27 62, 26 62))
6.17215	POLYGON ((27 62, 27 63, 28 63, 28 62, 27 62))
6.34498	POLYGON ((28 62, 28 63, 29 63, 29 62, 28 62))
3.62121	POLYGON ((29 62, 29 63, 30 63, 30 62, 29 62))
3.41172	POLYGON ((30 62, 30 63, 31 63, 31 62, 30 62))
-4.87404	POLYGON ((-22 63, -22 64, -21 64, -21 63, -22 63))
-1.26961	POLYGON ((9 63, 9 64, 10 64, 10 63, 9 63))
3.34809	POLYGON ((10 63, 10 64, 11 64, 11 63, 10 63))
16.4352	POLYGON ((11 63, 11 64, 12 64, 12 63, 11 63))
12.9839	POLYGON ((13 63, 13 64, 14 64, 14 63, 13 63))
11.895	POLYGON ((14 63, 14 64, 15 64, 15 63, 14 63))
8.3131	POLYGON ((15 63, 15 64, 16 64, 16 63, 15 63))
-1.08591	POLYGON ((17 63, 17 64, 18 64, 18 63, 17 63))
-0.240728	POLYGON ((18 63, 18 64, 19 64, 19 63, 18 63))
-1.56079	POLYGON ((19 63, 19 64, 20 64, 20 63, 19 63))
1.08047	POLYGON ((20 63, 20 64, 21 64, 21 63, 20 63))
9.58379	POLYGON ((21 63, 21 64, 22 64, 22 63, 21 63))
-1.23305	POLYGON ((22 63, 22 64, 23 64, 23 63, 22 63))
-0.413399	POLYGON ((23 63, 23 64, 24 64, 24 63, 23 63))
9.68419	POLYGON ((24 63, 24 64, 25 64, 25 63, 24 63))
6.92894	POLYGON ((25 63, 25 64, 26 64, 26 63, 25 63))
-3.51446	POLYGON ((26 63, 26 64, 27 64, 27 63, 26 63))
0.44227	POLYGON ((27 63, 27 64, 28 64, 28 63, 27 63))
-1.01113	POLYGON ((28 63, 28 64, 29 64, 29 63, 28 63))
4.61827	POLYGON ((29 63, 29 64, 30 64, 30 63, 29 63))
4.8284	POLYGON ((30 63, 30 64, 31 64, 31 63, 30 63))
3.42735	POLYGON ((-23 64, -23 65, -22 65, -22 64, -23 64))
11.7425	POLYGON ((-22 64, -22 65, -21 65, -21 64, -22 64))
7.32932	POLYGON ((14 64, 14 65, 15 65, 15 64, 14 64))
-0.0640299	POLYGON ((21 64, 21 65, 22 65, 22 64, 21 64))
-4.10465	POLYGON ((24 64, 24 65, 25 65, 25 64, 24 64))
-5.44159	POLYGON ((25 64, 25 65, 26 65, 26 64, 25 64))
2.35012	POLYGON ((26 64, 26 65, 27 65, 27 64, 26 64))
2.27273	POLYGON ((27 64, 27 65, 28 65, 28 64, 27 64))
2.27273	POLYGON ((28 64, 28 65, 29 65, 29 64, 28 64))
0.733372	POLYGON ((39 64, 39 65, 40 65, 40 64, 39 64))
0.656751	POLYGON ((40 64, 40 65, 41 65, 41 64, 40 64))
3.61446	POLYGON ((20 65, 20 66, 21 66, 21 65, 20 65))
3.24543	POLYGON ((21 65, 21 66, 22 66, 22 65, 21 65))
0.215641	POLYGON ((22 65, 22 66, 23 66, 23 65, 22 65))
6.00625	POLYGON ((23 65, 23 66, 24 66, 24 65, 23 65))
-7.98096	POLYGON ((24 65, 24 66, 25 66, 25 65, 24 65))
-5.71069	POLYGON ((25 65, 25 66, 26 66, 26 65, 25 65))
-1.90031	POLYGON ((26 65, 26 66, 27 66, 27 65, 26 65))
1.34984	POLYGON ((27 65, 27 66, 28 66, 28 65, 27 65))
8.1234	POLYGON ((24 66, 24 67, 25 67, 25 66, 24 66))
8.1234	POLYGON ((25 66, 25 67, 26 67, 26 66, 25 66))
-6.80905	POLYGON ((34 66, 34 67, 35 67, 35 66, 34 66))
5.78026	POLYGON ((14 67, 14 68, 15 68, 15 67, 14 67))
2.71084	POLYGON ((31 67, 31 68, 32 68, 32 67, 31 67))
2.73708	POLYGON ((32 67, 32 68, 33 68, 33 67, 32 67))
0.429838	POLYGON ((33 67, 33 68, 34 68, 34 67, 33 67))
-6.80905	POLYGON ((34 67, 34 68, 35 68, 35 67, 34 67))
9.04527	POLYGON ((13 68, 13 69, 14 69, 14 68, 13 68))
5.10653	POLYGON ((16 68, 16 69, 17 69, 17 68, 16 68))
1.87112	POLYGON ((19 68, 19 69, 20 69, 20 68, 19 68))
1.38351	POLYGON ((32 68, 32 69, 33 69, 33 68, 32 68))
0.968047	POLYGON ((33 68, 33 69, 34 69, 34 68, 33 68))
2.07696	POLYGON ((18 69, 18 70, 19 70, 19 69, 18 69))
1.88017	POLYGON ((19 69, 19 70, 20 70, 20 69, 19 69))
-5.13874	POLYGON ((32 69, 32 70, 33 70, 33 69, 32 69))
0.151158	POLYGON ((33 69, 33 70, 34 70, 34 69, 33 69))
3.20727	POLYGON ((87 69, 87 70, 88 70, 88 69, 87 69))
3.20372	POLYGON ((88 69, 88 70, 89 70, 89 69, 88 69))
3.20372	POLYGON ((87 70, 87 71, 88 71, 88 70, 87 70))
3.20372	POLYGON ((88 70, 88 71, 89 71, 89 70, 88 70))
